# Supplementary material for: A Frameshift Mutation in the Methyltransferase rlmN Is Associated with Increased Linezolid Resistance in Mycobacterium tuberculosis
Source: Comput Struct Biotechnol J. 2026 May 11;35(1):0090. doi: 10.34133/csbj.0090 (PMC13158455; doi:10.34133/csbj.0090)
Supplement: Supplementary 1 — Data S1. BVBRC linezolid phenotype Data S2. RlmN CRyPTIC reuse table Data S3. rlmN supplementary file [file csbj.0090.f1.zip]

Archive with 3 entries (3 files):
- Data S1. BVBRC linezolid phenotype.xlsx
- Data S2. RlmN CRyPTIC reuse table.xlsx
- Data S3. RlmN supplementary file.xlsx
