# Supplementary material for: A Frameshift Mutation in the Methyltransferase rlmN Is Associated with Increased Linezolid Resistance in Mycobacterium tuberculosis
Source: Comput Struct Biotechnol J. 2026 May 11;35(1):0090. doi: 10.34133/csbj.0090 (PMC13158455; doi:10.34133/csbj.0090)
Supplement: Supplementary 1 — Data S1. BVBRC linezolid phenotype Data S2. RlmN CRyPTIC reuse table Data S3. rlmN supplementary file [file csbj.0090.f1.zip › Data S1. BVBRC linezolid phenotype.xlsx]

## Sheet: patric3_query_phenotypes
Taxon ID	Genome ID	BioSample Accession	Assembly Accession	size	contigs_orig	Genome Name	Antibiotic	Resistant Phenotype	Measurement	Measurement Sign	Measurement Value	Measurement Unit	Laboratory Typing Method	Laboratory Typing Method Version	Laboratory Typing Platform	Vendor	Testing Standard	Testing Standard Year	Computational Method	Computational Method Version	Computational Method Performance	Evidence	Source	PubMed
1773	1773.32707	SAMEA7525314		4331464	153	Mycobacterium tuberculosis 04/00691/706699/1	linezolid		0.50		0.50	mg/L	MIC									Laboratory Method		35944070
1773	1773.38155	SAMEA7563280		4298530	136	Mycobacterium tuberculosis 06/06TB_1011/06MIL2006/1	linezolid		0.25		0.25	mg/L	MIC									Laboratory Method		35944070
1773	1773.37887	SAMEA7562884		4338561	110	Mycobacterium tuberculosis 08/02TB2809/26659/1	linezolid		0.25		0.25	mg/L	MIC									Laboratory Method		35944070
1773	1773.33390	SAMEA7526196		4381306	107	Mycobacterium tuberculosis 04/01477/726837/1	linezolid		0.25		0.25	mg/L	MIC									Laboratory Method		35944070
1773	1773.39852	SAMEA8741163		4311592	151	Mycobacterium tuberculosis 06/13429/06MIL2054/1	linezolid		0.50		0.50	mg/L	MIC									Laboratory Method		35944070
1773	1773.37266	SAMEA7561621		4306612	172	Mycobacterium tuberculosis 06/06TB_0664/06MIL1602/1	linezolid		0.50		0.50	mg/L	MIC									Laboratory Method		35944070
1773	1773.6440	SAMN05918706	GCF_001847885.1	4394473	38	Mycobacterium tuberculosis strain 04-R0594	linezolid		0.25		0.25	mg/L	Agar dilution				WHO	2014				Laboratory Method		31086182
1773	1773.37807	SAMEA7562615		4286084	105	Mycobacterium tuberculosis 03/T4939/IML-00066/1	linezolid		0.50		0.50	mg/L	MIC									Laboratory Method		35944070
1773	1773.39630	SAMEA8719014		4173255	254	Mycobacterium tuberculosis 10/YA00134707/YA00134707/1	linezolid		0.50		0.50	mg/L	MIC									Laboratory Method		35944070
1773	1773.41466	SAMEA7525649		4343379	174	Mycobacterium tuberculosis 715170	linezolid	Susceptible	0.5		0.5	mg/L	MIC									Laboratory Method		35989319
1773	1773.35971	SAMEA7546821		3848888	767	Mycobacterium tuberculosis 05/LR-2123/FN-01771-15/1	linezolid		0.06		0.06	mg/L	MIC									Laboratory Method		35944070
1773	1773.33965	SAMEA7541853		4329985	119	Mycobacterium tuberculosis 10/YA00038757/YA00038757/1	linezolid		0.50		0.50	mg/L	MIC									Laboratory Method		35944070
1773	1773.41111	SAMEA7525206		4344406	148	Mycobacterium tuberculosis 705736	linezolid	Susceptible	0.5		0.5	mg/L	MIC									Laboratory Method		35989319
1773	1773.6711	SAMN05916221	GCF_001853295.1	4396999	7	Mycobacterium tuberculosis strain 01-R0907	linezolid		0.25		0.25	mg/L	Agar dilution				WHO	2014				Laboratory Method		31086182
1773	1773.32231	SAMEA5570011		4357093	86	Mycobacterium tuberculosis 05/PSLM-0758/SLM-011/1	linezolid		0.50		0.50	mg/L	MIC									Laboratory Method		35944070
1773	1773.36515	SAMEA7555781		4326100	93	Mycobacterium tuberculosis 03/JPN-R2012-0086/JPN-R2012-0086/1	linezolid		0.25		0.25	mg/L	MIC									Laboratory Method		35944070
1773	1773.36475	SAMEA7555727		4298180	104	Mycobacterium tuberculosis 03/BOR-2153-16/2153-16/1	linezolid		0.12		0.12	mg/L	MIC									Laboratory Method		35944070
1773	1773.33397	SAMEA7526207		4351168	91	Mycobacterium tuberculosis 04/01559/727137/1	linezolid		1.00		1.00	mg/L	MIC									Laboratory Method		35944070
1773	1773.33330	SAMEA7526112		4339269	133	Mycobacterium tuberculosis 04/01304/724841/1	linezolid		0.12		0.12	mg/L	MIC									Laboratory Method		35944070
1773	1773.40044	SAMEA8742019		4275575	141	Mycobacterium tuberculosis 20/SCH8258271/YA00134211/1	linezolid		0.50		0.50	mg/L	MIC									Laboratory Method		35944070
1773	1773.39653	SAMEA8719032		4265183	129	Mycobacterium tuberculosis 10/VB00021625/VB00021625/1	linezolid		1.00		1.00	mg/L	MIC									Laboratory Method		35944070
1773	1773.41103	SAMEA7525188		4376343	118	Mycobacterium tuberculosis 705511	linezolid	Susceptible	0.125		0.125	mg/L	MIC									Laboratory Method		35989319
1773	1773.33775	SAMEA7541651		4326298	106	Mycobacterium tuberculosis 10/PE00243960/PE00243960/1	linezolid		0.50		0.50	mg/L	MIC									Laboratory Method		35944070
1773	1773.42146	SAMEA7526379		4341569	103	Mycobacterium tuberculosis 719115	linezolid	Susceptible	0.125		0.125	mg/L	MIC									Laboratory Method		35989319
1773	1773.38695	SAMEA7563960		4321155	108	Mycobacterium tuberculosis 08/28TB-D16-002/2523/1	linezolid		0.50		0.50	mg/L	MIC									Laboratory Method		35944070
1773	1773.33859	SAMEA7541742		4340739	95	Mycobacterium tuberculosis 10/YA00020045/YA00020045/1	linezolid		0.25		0.25	mg/L	MIC									Laboratory Method		35944070
1773	1773.40989	SAMEA7525074		4365448	99	Mycobacterium tuberculosis 703215	linezolid	Susceptible	0.5		0.5	mg/L	MIC									Laboratory Method		35989319
1773	1773.42337	SAMEA7526586		4359093	77	Mycobacterium tuberculosis 734429	linezolid	Susceptible	0.125		0.125	mg/L	MIC									Laboratory Method		35989319
1773	1773.38470	SAMEA7563646		4342749	105	Mycobacterium tuberculosis 03/GB-90110058/IML-02044/1	linezolid		0.25		0.25	mg/L	MIC									Laboratory Method		35944070
1773	1773.34363	SAMEA7543937		4365756	71	Mycobacterium tuberculosis 02/0161/2013232021/1	linezolid		0.50		0.50	mg/L	MIC									Laboratory Method		35944070
1773	1773.38224	SAMEA7563380		4328858	142	Mycobacterium tuberculosis 03/DR-69/IML-01106/1	linezolid		0.50		0.50	mg/L	MIC									Laboratory Method		35944070
1773	1773.36632	SAMEA7555902		4351756	105	Mycobacterium tuberculosis 03/GB-83560012/83560012/1	linezolid		0.25		0.25	mg/L	MIC									Laboratory Method		35944070
1773	1773.38887	SAMEA7564223		4288655	155	Mycobacterium tuberculosis 08/02TB1570/20772/1	linezolid		0.25		0.25	mg/L	MIC									Laboratory Method		35944070
1773	1773.43371	SAMEA7560757		4345472	100	Mycobacterium tuberculosis 08/05TB31041/2036/1	linezolid		0.50		0.50	mg/L	MIC									Laboratory Method		35944070
1773	1773.34379	SAMEA7543951		4314832	129	Mycobacterium tuberculosis 02/0148/2013232067/1	linezolid		0.50		0.50	mg/L	MIC									Laboratory Method		35944070
1773	1773.31788	SAMEA5569529		4343599	111	Mycobacterium tuberculosis 05/PMOP-0516/MOP-032/1	linezolid		0.50		0.50	mg/L	MIC									Laboratory Method		35944070
1773	1773.34530	SAMEA7544145		4337281	110	Mycobacterium tuberculosis 02/0623/232103-15/1	linezolid		0.50		0.50	mg/L	MIC									Laboratory Method		35944070
1773	1773.32065	SAMEA5569824		4309217	113	Mycobacterium tuberculosis 05/PMK-0952/MK-0716/1	linezolid		0.50		0.50	mg/L	MIC									Laboratory Method		35944070
1773	1773.33328	SAMEA7526111		4315599	133	Mycobacterium tuberculosis 04/01360/724826/1	linezolid		0.25		0.25	mg/L	MIC									Laboratory Method		35944070
1773	1773.32030	SAMEA5569783		4130353	403	Mycobacterium tuberculosis 05/PLE-0868/LE-002/1	linezolid		0.50		0.50	mg/L	MIC									Laboratory Method		35944070
1773	1773.36394	SAMEA7547563		3978167	612	Mycobacterium tuberculosis 14/4263/4263/1	linezolid		0.50		0.50	mg/L	MIC									Laboratory Method		35944070
1773	1773.32314	SAMEA7524739		4354050	83	Mycobacterium tuberculosis 04/00028/631688/1	linezolid		0.50		0.50	mg/L	MIC									Laboratory Method		35944070
1773	1773.34618	SAMEA7544318		4364372	63	Mycobacterium tuberculosis 02/0787/2013241439/1	linezolid		1.00		1.00	mg/L	MIC									Laboratory Method		35944070
1773	1773.34832	SAMEA7545236		4336346	121	Mycobacterium tuberculosis 05/CA-0067/CO-06603-18/1	linezolid		0.25		0.25	mg/L	MIC									Laboratory Method		35944070
1773	1773.42406	SAMEA7526655		4368459	103	Mycobacterium tuberculosis 21235	linezolid	Resistant	1		1	mg/L	MIC									Laboratory Method		35989319
1773	1773.31699	SAMEA1102249		4306364	115	Mycobacterium tuberculosis 06/NHM_0289-14/06MIL0364/1	linezolid		0.12		0.12	mg/L	MIC									Laboratory Method		35944070
1773	1773.42017	SAMEA7526248		4332219	103	Mycobacterium tuberculosis 728091	linezolid	Susceptible	0.06		0.06	mg/L	MIC									Laboratory Method		35989319
1773	1773.34956	SAMEA7545424		4297570	117	Mycobacterium tuberculosis 05/LS-0469/LS-08178-18/1	linezolid		0.50		0.50	mg/L	MIC									Laboratory Method		35944070
1773	1773.6707	SAMN05916358	GCF_001853205.1	4381855	19	Mycobacterium tuberculosis strain 99-R537	linezolid		>10	>	10	mg/L	Agar dilution				WHO	2014				Laboratory Method		31086182
1773	1773.37994	SAMEA7563098		4344281	96	Mycobacterium tuberculosis 03/DR-5/IML-01058/1	linezolid		0.25		0.25	mg/L	MIC									Laboratory Method		35944070
1773	1733.7161	SAMEA3400995		4320557	287	Mycobacterium tuberculosis 03-R1082	linezolid		<=0.25	<=	0.25	mg/L	Broth dilution									Laboratory Method		31086182
1773	1773.41088	SAMEA7525175		4371364	123	Mycobacterium tuberculosis 705145	linezolid	Susceptible	0.125		0.125	mg/L	MIC									Laboratory Method		35989319
1773	1773.41783	SAMEA7525988		4367105	137	Mycobacterium tuberculosis 720841	linezolid	Susceptible	0.25		0.25	mg/L	MIC									Laboratory Method		35989319
1773	1773.32880	SAMEA7525550		4358365	117	Mycobacterium tuberculosis 04/00939/713352/1	linezolid		1.00		1.00	mg/L	MIC									Laboratory Method		35944070
1773	1773.43243	SAMEA5569827		4283258	106	Mycobacterium tuberculosis 05/PMK-0955/MK-0815/1	linezolid		0.50		0.50	mg/L	MIC									Laboratory Method		35944070
1773	1773.43519	SAMEA7560790		4342217	108	Mycobacterium tuberculosis 08/24TB-037/2112/1	linezolid		0.12		0.12	mg/L	MIC									Laboratory Method		35944070
1773	1773.34137	SAMEA7542196		4339067	91	Mycobacterium tuberculosis 02/0474/235058-14/1	linezolid		1.00		1.00	mg/L	MIC									Laboratory Method		35944070
1773	1773.41545	SAMEA7525727		4307049	145	Mycobacterium tuberculosis 716765	linezolid	Susceptible	0.5		0.5	mg/L	MIC									Laboratory Method		35989319
1773	1773.39263	SAMEA8718583		4305441	105	Mycobacterium tuberculosis 10/YA00089952/YA00089952/1	linezolid		0.50		0.50	mg/L	MIC									Laboratory Method		35944070
1773	1773.41263	SAMEA7525440		4307302	170	Mycobacterium tuberculosis 708284	linezolid	Susceptible	0.5		0.5	mg/L	MIC									Laboratory Method		35989319
1773	1773.41501	SAMEA7525680		4379020	130	Mycobacterium tuberculosis 715805	linezolid	Resistant	1		1	mg/L	MIC									Laboratory Method		35989319
1773	1773.35066	SAMEA7545588		3622346	881	Mycobacterium tuberculosis 05/LS-1048/LS-10588-18/1	linezolid		0.50		0.50	mg/L	MIC									Laboratory Method		35944070
1773	1773.39296	SAMEA8718619		4329709	91	Mycobacterium tuberculosis 10/YA00099980/YA00099980/1	linezolid		1.00		1.00	mg/L	MIC									Laboratory Method		35944070
1773	1773.31130	SAMEA104362145		3941414	657	Mycobacterium tuberculosis 05/PTAN-0103/TAN-320/1	linezolid		0.50		0.50	mg/L	MIC									Laboratory Method		35944070
1773	1773.41945	SAMEA7526102		4345797	89	Mycobacterium tuberculosis 724551	linezolid	Susceptible	0.06		0.06	mg/L	MIC									Laboratory Method		35989319
1773	1773.42219	SAMEA7526451		4317100	160	Mycobacterium tuberculosis 730956	linezolid	Susceptible	0.06		0.06	mg/L	MIC									Laboratory Method		35989319
1773	1773.33343	SAMEA7526118		4367310	66	Mycobacterium tuberculosis 04/01397/725005/1	linezolid		0.06		0.06	mg/L	MIC									Laboratory Method		35944070
1773	1773.23435	SAMEA104302776		4259131	120	Mycobacterium tuberculosis strain SW4	linezolid	Susceptible					Broth dilution									Laboratory Method		29326013
1773	1773.31966	SAMEA5569714		3961529	624	Mycobacterium tuberculosis 05/PLN-0852/LN-2358/1	linezolid		0.25		0.25	mg/L	MIC									Laboratory Method		35944070
1773	1773.42552	SAMEA7526806		4310329	136	Mycobacterium tuberculosis 803708	linezolid	Susceptible	0.5		0.5	mg/L	MIC									Laboratory Method		35989319
1773	1773.42935	SAMEA7544001		9930475	196	Mycobacterium tuberculosis 02/0089/22A041/1	linezolid		0.50		0.50	mg/L	MIC									Laboratory Method		35944070
1773	1773.37850	SAMEA7562847		4316003	150	Mycobacterium tuberculosis 08/02TB2232/26550/1	linezolid		0.12		0.12	mg/L	MIC									Laboratory Method		35944070
1773	1773.39224	SAMEA8718529		4307793	116	Mycobacterium tuberculosis 10/YA00073371/YA00073371/1	linezolid		0.06		0.06	mg/L	MIC									Laboratory Method		35944070
1773	1773.35750	SAMEA7546469		4344513	87	Mycobacterium tuberculosis 05/LR-2349/FN-00287-16/1	linezolid		0.12		0.12	mg/L	MIC									Laboratory Method		35944070
1773	1773.37631	SAMEA7562350		4316674	125	Mycobacterium tuberculosis 06/06TB_0591/06MIL1445/1	linezolid		0.25		0.25	mg/L	MIC									Laboratory Method		35944070
1773	1773.6547	SAMN05916411	GCF_001850005.1	4403778	17	Mycobacterium tuberculosis strain 02-R1689	linezolid		0.25		0.25	mg/L	Agar dilution				WHO	2014				Laboratory Method		31086182
1773	1773.41682	SAMEA7525887		4327422	113	Mycobacterium tuberculosis 718446	linezolid	Resistant	1		1	mg/L	MIC									Laboratory Method		35989319
1773	1773.35344	SAMEA7545921		4308700	122	Mycobacterium tuberculosis 05/LS-1412/MA-02427-18/1	linezolid		0.50		0.50	mg/L	MIC									Laboratory Method		35944070
1773	1773.37315	SAMEA7561852		4276369	141	Mycobacterium tuberculosis 06/06TB_0871/06MIL1866/1	linezolid		1.00		1.00	mg/L	MIC									Laboratory Method		35944070
1773	1773.32494	SAMEA7525034		4365039	153	Mycobacterium tuberculosis 04/00705/702260/1	linezolid		0.12		0.12	mg/L	MIC									Laboratory Method		35944070
1773	1773.41191	SAMEA7525320		4346745	128	Mycobacterium tuberculosis 706721	linezolid	Susceptible	0.125		0.125	mg/L	MIC									Laboratory Method		35989319
1773	1773.36309	SAMEA7547465		4334176	92	Mycobacterium tuberculosis 14/3794/3794/1	linezolid		1.00		1.00	mg/L	MIC									Laboratory Method		35944070
1773	1773.31287	SAMEA104362308		4337841	89	Mycobacterium tuberculosis 05/PTAN-0266/TAN-614/1	linezolid		0.50		0.50	mg/L	MIC									Laboratory Method		35944070
1773	1773.32816	SAMEA7525480		4293020	164	Mycobacterium tuberculosis 04/00852/709972/1	linezolid		0.12		0.12	mg/L	MIC									Laboratory Method		35944070
1773	1773.33625	SAMEA7541475		4335509	140	Mycobacterium tuberculosis 10/YA00038954/YA00038954/1	linezolid		0.50		0.50	mg/L	MIC									Laboratory Method		35944070
1773	1773.41643	SAMEA7525849		4326059	98	Mycobacterium tuberculosis 717046	linezolid	Susceptible	0.5		0.5	mg/L	MIC									Laboratory Method		35989319
1773	1773.38209	SAMEA7563355		4334486	135	Mycobacterium tuberculosis 03/DR-54/IML-01081/1	linezolid		0.25		0.25	mg/L	MIC									Laboratory Method		35944070
1773	1773.35017	SAMEA7545513		4360422	90	Mycobacterium tuberculosis 05/CA-1014/CO-15806-18/1	linezolid		0.25		0.25	mg/L	MIC									Laboratory Method		35944070
1773	1773.38041	SAMEA7563155		4307700	134	Mycobacterium tuberculosis 06/A43821/06MIL1325/1	linezolid		0.12		0.12	mg/L	MIC									Laboratory Method		35944070
1773	1773.36940	SAMEA7560999		4298076	153	Mycobacterium tuberculosis 08/24TB00-057/2392/1	linezolid		0.50		0.50	mg/L	MIC									Laboratory Method		35944070
1773	1773.37182	SAMEA7561520		4291582	148	Mycobacterium tuberculosis 06/06TB_0630/06MIL1499/1	linezolid		0.12		0.12	mg/L	MIC									Laboratory Method		35944070
1773	1773.41052	SAMEA7525137		4358305	125	Mycobacterium tuberculosis 704487	linezolid	Resistant	1		1	mg/L	MIC									Laboratory Method		35989319
1773	1773.34907	SAMEA7545353		3764615	780	Mycobacterium tuberculosis 05/CA-0342/CO-09756-18/1	linezolid		0.12		0.12	mg/L	MIC									Laboratory Method		35944070
1773	1773.34945	SAMEA7545403		4269495	129	Mycobacterium tuberculosis 05/LS-0543/SJ-06365-18/1	linezolid		0.12		0.12	mg/L	MIC									Laboratory Method		35944070
1773	1773.34268	SAMEA7542353		4335288	93	Mycobacterium tuberculosis 02/0596/242357-14/1	linezolid		0.50		0.50	mg/L	MIC									Laboratory Method		35944070
1773	1773.35393	SAMEA7545976		4339687	119	Mycobacterium tuberculosis 05/LS-0933/MA-02699-18/1	linezolid		0.25		0.25	mg/L	MIC									Laboratory Method		35944070
1773	1773.31370	SAMEA104362403		4286497	121	Mycobacterium tuberculosis 05/PTAN-0361/TAN-435/1	linezolid		0.50		0.50	mg/L	MIC									Laboratory Method		35944070
1773	1773.33913	SAMEA7541798		4357575	98	Mycobacterium tuberculosis 10/YA00028555/YA00028555/1	linezolid		0.25		0.25	mg/L	MIC									Laboratory Method		35944070
1773	1773.6087	SAMN05915283	GCF_001840775.1	4348559	4	Mycobacterium tuberculosis strain 01-R1062	linezolid		<=0.25	<=	0.25	mg/L	Agar dilution				WHO	2014				Laboratory Method		31086182
1773	1773.34053	SAMEA7542106		4325083	106	Mycobacterium tuberculosis 02/0022/2014232005/1	linezolid		0.25		0.25	mg/L	MIC									Laboratory Method		35944070
1773	1773.35128	SAMEA7545661		4326451	101	Mycobacterium tuberculosis 05/CA-1161/CO-00222-19/1	linezolid		1.00		1.00	mg/L	MIC									Laboratory Method		35944070
1773	1773.43334	SAMEA7564228		4278632	135	Mycobacterium tuberculosis 08/02TB1618/20874/1	linezolid		0.25		0.25	mg/L	MIC									Laboratory Method		35944070
1773	1773.40485	SAMEA8742591		4363451	81	Mycobacterium tuberculosis 20/SCH7895050/YA00131549/1	linezolid		1.00		1.00	mg/L	MIC									Laboratory Method		35944070
1773	1773.42947	SAMEA7544013		4346405	87	Mycobacterium tuberculosis 02/0100/22A052/1	linezolid		0.25		0.25	mg/L	MIC									Laboratory Method		35944070
1773	1773.35112	SAMEA7545637		4240181	170	Mycobacterium tuberculosis 05/LS-1119/MA-00028-19/1	linezolid		0.50		0.50	mg/L	MIC									Laboratory Method		35944070
1773	1773.42459	SAMEA7526709		4368020	86	Mycobacterium tuberculosis 800682	linezolid	Susceptible	0.5		0.5	mg/L	MIC									Laboratory Method		35989319
1773	1773.32716	SAMEA7525334		4342030	115	Mycobacterium tuberculosis 04/00561/706790/1	linezolid		0.12		0.12	mg/L	MIC									Laboratory Method		35944070
1773	1773.32862	SAMEA7525527		4305604	127	Mycobacterium tuberculosis 04/00536/712693/1	linezolid		0.06		0.06	mg/L	MIC									Laboratory Method		35944070
1773	1773.36707	SAMEA7555978		4347891	104	Mycobacterium tuberculosis 03/UA1-2017/UA1-2017/1	linezolid		0.25		0.25	mg/L	MIC									Laboratory Method		35944070
1773	1773.38049	SAMEA7563167		4304196	137	Mycobacterium tuberculosis 06/A43625/06MIL1377/1	linezolid		1.00		1.00	mg/L	MIC									Laboratory Method		35944070
1773	1773.34445	SAMEA7544039		4362244	66	Mycobacterium tuberculosis 02/0124/22A078/1	linezolid		0.50		0.50	mg/L	MIC									Laboratory Method		35944070
1773	1773.41701	SAMEA7525900		4933299	34	Mycobacterium tuberculosis 718659	linezolid	Resistant	1		1	mg/L	MIC									Laboratory Method		35989319
1773	1773.38520	SAMEA7563711		4304007	116	Mycobacterium tuberculosis 03/BOR-18003872/IML-01765/1	linezolid		0.12		0.12	mg/L	MIC									Laboratory Method		35944070
1773	1773.31829	SAMEA5569569		4351079	74	Mycobacterium tuberculosis 05/PMOP-0557/MOP-091/1	linezolid		0.50		0.50	mg/L	MIC									Laboratory Method		35944070
1773	1773.33862	SAMEA7541745		4327123	107	Mycobacterium tuberculosis 10/YA00020120/YA00020120/1	linezolid		0.50		0.50	mg/L	MIC									Laboratory Method		35944070
1773	1773.37536	SAMEA7562160		4293016	167	Mycobacterium tuberculosis 06/06TB_1528/06MIL2807/1	linezolid		1.00		1.00	mg/L	MIC									Laboratory Method		35944070
1773	1773.37734	SAMEA7562520		4334275	128	Mycobacterium tuberculosis 03/T8393/IML00155/1	linezolid		0.25		0.25	mg/L	MIC									Laboratory Method		35944070
1773	1773.38924	SAMEA7564269		4295675	127	Mycobacterium tuberculosis 08/02TB1875/21106/1	linezolid		0.12		0.12	mg/L	MIC									Laboratory Method		35944070
1773	1773.43272	SAMEA104362319		4327963	108	Mycobacterium tuberculosis 05/PTAN-0277/TAN-645/1	linezolid		0.25		0.25	mg/L	MIC									Laboratory Method		35944070
1773	1773.35628	SAMEA7546275		4346440	101	Mycobacterium tuberculosis 05/LS-1600/MA-01456-19/1	linezolid		0.25		0.25	mg/L	MIC									Laboratory Method		35944070
1773	1773.43385	SAMEA7560688		4345042	97	Mycobacterium tuberculosis 08/05TB32024/1899/1	linezolid		0.25		0.25	mg/L	MIC									Laboratory Method		35944070
1773	1773.41495	SAMEA7525673		4348949	124	Mycobacterium tuberculosis 715683	linezolid	Susceptible	0.5		0.5	mg/L	MIC									Laboratory Method		35989319
1773	1773.41219	SAMEA7525379		4346941	126	Mycobacterium tuberculosis 707166	linezolid	Susceptible	0.5		0.5	mg/L	MIC									Laboratory Method		35989319
1773	1773.6362	SAMN05918630	GCF_001846345.1	4400592	21	Mycobacterium tuberculosis strain 99-R727	linezolid		0.25		0.25	mg/L	Agar dilution				WHO	2014				Laboratory Method		31086182
1773	1773.33594	SAMEA7541431		4331260	98	Mycobacterium tuberculosis 10/YA00038884/YA00038884/1	linezolid		0.50		0.50	mg/L	MIC									Laboratory Method		35944070
1773	1773.38272	SAMEA7563424		4335021	130	Mycobacterium tuberculosis 03/DR-206/IML-01149/1	linezolid		0.12		0.12	mg/L	MIC									Laboratory Method		35944070
1773	1773.34005	SAMEA7542051		4341997	111	Mycobacterium tuberculosis 02/0884/22A118/1	linezolid		2.00		2.00	mg/L	MIC									Laboratory Method		35944070
1773	1773.43589	SAMEA7560835		4361178	86	Mycobacterium tuberculosis 08/DTU-080/2183/1	linezolid		0.50		0.50	mg/L	MIC									Laboratory Method		35944070
1773	1773.41675	SAMEA7525865		4381357	87	Mycobacterium tuberculosis 717847	linezolid	Resistant	2		2	mg/L	MIC									Laboratory Method		35989319
1773	1773.35132	SAMEA7545654		4314453	108	Mycobacterium tuberculosis 05/CA-1222/CO-00073-19/1	linezolid		0.50		0.50	mg/L	MIC									Laboratory Method		35944070
1773	1773.40193	SAMEA8742173		4297929	116	Mycobacterium tuberculosis 20/SA00460948/YA00135785/1	linezolid		0.50		0.50	mg/L	MIC									Laboratory Method		35944070
1773	1773.40911	SAMEA7524997		4340129	127	Mycobacterium tuberculosis 701553	linezolid	Susceptible	0.5		0.5	mg/L	MIC									Laboratory Method		35989319
1773	1773.37061	SAMEA7561157		4350194	100	Mycobacterium tuberculosis 08/05TB22087/26140/1	linezolid		0.06		0.06	mg/L	MIC									Laboratory Method		35944070
1773	1773.41735	SAMEA7525940		4345347	94	Mycobacterium tuberculosis 719585	linezolid	Susceptible	0.5		0.5	mg/L	MIC									Laboratory Method		35989319
1773	1773.42418	SAMEA7526673		4329969	114	Mycobacterium tuberculosis 732763	linezolid	Susceptible	0.25		0.25	mg/L	MIC									Laboratory Method		35989319
1773	1773.31284	SAMEA104362311		4328190	104	Mycobacterium tuberculosis 05/PTAN-0269/TAN-633/1	linezolid		0.50		0.50	mg/L	MIC									Laboratory Method		35944070
1773	1773.34599	SAMEA7544243		4337030	115	Mycobacterium tuberculosis 02/0725/2013221437/1	linezolid		0.50		0.50	mg/L	MIC									Laboratory Method		35944070
1773	1773.39527	SAMEA8718877		4334822	102	Mycobacterium tuberculosis 10/YA00053861/YA00053861/1	linezolid		0.50		0.50	mg/L	MIC									Laboratory Method		35944070
1773	1773.40359	SAMEA8742411		4343147	90	Mycobacterium tuberculosis 10/YA00126312/YA00126312/1	linezolid		0.25		0.25	mg/L	MIC									Laboratory Method		35944070
1773	1773.41119	SAMEA7525198		4323686	120	Mycobacterium tuberculosis 705587	linezolid	Susceptible	0.25		0.25	mg/L	MIC									Laboratory Method		35989319
1773	1773.35900	SAMEA7546730		4304528	132	Mycobacterium tuberculosis 05/LS-0798/MA-05826-18/1	linezolid		0.25		0.25	mg/L	MIC									Laboratory Method		35944070
1773	1773.32643	SAMEA7525196		4326552	118	Mycobacterium tuberculosis 04/00597/705583/1	linezolid		0.25		0.25	mg/L	MIC									Laboratory Method		35944070
1773	1773.41841	SAMEA7526058		4348371	101	Mycobacterium tuberculosis 722542	linezolid	Susceptible	0.125		0.125	mg/L	MIC									Laboratory Method		35989319
1773	1773.40014	SAMEA8741979		4338855	91	Mycobacterium tuberculosis 20/SA00568657/YA00133566/1	linezolid		0.50		0.50	mg/L	MIC									Laboratory Method		35944070
1773	1773.41638	SAMEA7525836		4358809	143	Mycobacterium tuberculosis 715781	linezolid	Susceptible	0.5		0.5	mg/L	MIC									Laboratory Method		35989319
1773	1773.6343	SAMN05918734	GCF_001845945.1	4389654	28	Mycobacterium tuberculosis strain 04-R0265	linezolid		<=0.25	<=	0.25	mg/L	Agar dilution				WHO	2014				Laboratory Method		31086182
1773	1773.41813	SAMEA7526022		4355128	113	Mycobacterium tuberculosis 721491	linezolid	Susceptible	0.03		0.03	mg/L	MIC									Laboratory Method		35989319
1773	1773.35168	SAMEA7545701		4335402	106	Mycobacterium tuberculosis 05/CA-1233/CO-01018-19/1	linezolid		0.50		0.50	mg/L	MIC									Laboratory Method		35944070
1773	1773.43082	SAMEA7562584		4331477	126	Mycobacterium tuberculosis 03/T2275/IML-00041/1	linezolid		0.12		0.12	mg/L	MIC									Laboratory Method		35944070
1773	1773.37187	SAMEA7561522		4266847	131	Mycobacterium tuberculosis 06/06TB_0632/06MIL1501/1	linezolid		0.12		0.12	mg/L	MIC									Laboratory Method		35944070
1773	1773.42578	SAMEA7526831		4366049	91	Mycobacterium tuberculosis 804481	linezolid	Susceptible	0.5		0.5	mg/L	MIC									Laboratory Method		35989319
1773	1773.33024	SAMEA7525721		4302680	134	Mycobacterium tuberculosis 04/00963/716630/1	linezolid		0.50		0.50	mg/L	MIC									Laboratory Method		35944070
1773	1773.31279	SAMEA104362306		4349208	98	Mycobacterium tuberculosis 05/PTAN-0264/TAN-612/1	linezolid		0.50		0.50	mg/L	MIC									Laboratory Method		35944070
1773	1773.33800	SAMEA7541686		4314646	109	Mycobacterium tuberculosis 10/YA00033044/YA00033044/1	linezolid		0.50		0.50	mg/L	MIC									Laboratory Method		35944070
1773	1773.43493	SAMEA7560946		4350643	85	Mycobacterium tuberculosis 08/24TB00-007/2329/1	linezolid		0.06		0.06	mg/L	MIC									Laboratory Method		35944070
1773	1773.39377	SAMEA8718708		4355771	80	Mycobacterium tuberculosis 10/YA00105994/YA00105994/1	linezolid		0.50		0.50	mg/L	MIC									Laboratory Method		35944070
1773	1773.33837	SAMEA7541718		4352190	79	Mycobacterium tuberculosis 10/YA00014029/YA00014029/1	linezolid		2.00		2.00	mg/L	MIC									Laboratory Method		35944070
1773	1773.40758	SAMEA7524841		4347381	97	Mycobacterium tuberculosis 631970	linezolid	Susceptible	0.5		0.5	mg/L	MIC									Laboratory Method		35989319
1773	1773.32613	SAMEA7525165		4375756	122	Mycobacterium tuberculosis 04/00724/704951/1	linezolid		0.50		0.50	mg/L	MIC									Laboratory Method		35944070
1773	1773.31758	SAMEA1102574		4303524	138	Mycobacterium tuberculosis 06/MHL_0151-14/06MIL0847/1	linezolid		0.25		0.25	mg/L	MIC									Laboratory Method		35944070
1773	1773.35625	SAMEA7546259		4347002	136	Mycobacterium tuberculosis 05/LS-1637/LS-10788-18/1	linezolid		0.50		0.50	mg/L	MIC									Laboratory Method		35944070
1773	1773.39151	SAMEA8718455		4329555	121	Mycobacterium tuberculosis 10/YA00062415/YA00062415/1	linezolid		0.50		0.50	mg/L	MIC									Laboratory Method		35944070
1773	1773.33529	SAMEA7526592		4376030	93	Mycobacterium tuberculosis 04/01295/734588/1	linezolid		0.12		0.12	mg/L	MIC									Laboratory Method		35944070
1773	1773.42991	SAMEA7544554		4364635	76	Mycobacterium tuberculosis 02/1038/2013185106/1	linezolid		0.12		0.12	mg/L	MIC									Laboratory Method		35944070
1773	1773.42239	SAMEA7526471		4311340	123	Mycobacterium tuberculosis 731668	linezolid	Susceptible	0.5		0.5	mg/L	MIC									Laboratory Method		35989319
1773	1773.31450	SAMEA104362486		4181108	294	Mycobacterium tuberculosis 05/PTAN-0444/TAN-202/1	linezolid		0.50		0.50	mg/L	MIC									Laboratory Method		35944070
1773	1773.43501	SAMEA7560897		4312510	134	Mycobacterium tuberculosis 08/24TB00-018/2264/1	linezolid		0.25		0.25	mg/L	MIC									Laboratory Method		35944070
1773	1773.33776	SAMEA7541656		4329029	100	Mycobacterium tuberculosis 10/TRL0047158/TRL0047158/1	linezolid		0.50		0.50	mg/L	MIC									Laboratory Method		35944070
1773	1773.6409	SAMN05918675	GCF_001847245.1	4399159	25	Mycobacterium tuberculosis strain 03-R0219	linezolid		0.25		0.25	mg/L	Agar dilution				WHO	2014				Laboratory Method		31086182
1773	1773.33493	SAMEA7526372		4379533	93	Mycobacterium tuberculosis 04/01057/715951/1	linezolid		0.50		0.50	mg/L	MIC									Laboratory Method		35944070
1773	1773.34185	SAMEA7542247		4339960	93	Mycobacterium tuberculosis 02/0592/241035-14/1	linezolid		0.25		0.25	mg/L	MIC									Laboratory Method		35944070
1773	1773.37498	SAMEA7562116		4304386	160	Mycobacterium tuberculosis 06/06TB_1464/06MIL2743/1	linezolid		0.25		0.25	mg/L	MIC									Laboratory Method		35944070
1773	1773.34615	SAMEA7544294		4336901	103	Mycobacterium tuberculosis 02/0782/2013241381/1	linezolid		0.50		0.50	mg/L	MIC									Laboratory Method		35944070
1773	1773.6391	SAMN05918655	GCF_001846895.1	4354016	15	Mycobacterium tuberculosis strain 02-R1897	linezolid		<=0.25	<=	0.25	mg/L	Agar dilution				WHO	2014				Laboratory Method		31086182
1773	1773.37082	SAMEA7561182		4332184	109	Mycobacterium tuberculosis 08/05TB12042/27106/1	linezolid		0.25		0.25	mg/L	MIC									Laboratory Method		35944070
1773	1773.34630	SAMEA7544355		4346908	95	Mycobacterium tuberculosis 02/0914/22A148/1	linezolid		0.50		0.50	mg/L	MIC									Laboratory Method		35944070
1773	1773.32200	SAMEA5569969		4350164	96	Mycobacterium tuberculosis 05/PMFR-0717/MFR-175/1	linezolid		0.25		0.25	mg/L	MIC									Laboratory Method		35944070
1773	1773.35956	SAMEA7546793		4217662	250	Mycobacterium tuberculosis 05/LR-2095/FN-01357-15/1	linezolid		0.25		0.25	mg/L	MIC									Laboratory Method		35944070
1773	1773.39480	SAMEA8718837		4332773	121	Mycobacterium tuberculosis 10/BC01549045/BC01549045/1	linezolid		0.50		0.50	mg/L	MIC									Laboratory Method		35944070
1773	1773.31165	SAMEA104362186		4033224	561	Mycobacterium tuberculosis 05/PTAN-0144/TAN-432/1	linezolid		0.50		0.50	mg/L	MIC									Laboratory Method		35944070
1773	1773.41177	SAMEA7525305		4355340	134	Mycobacterium tuberculosis 706618	linezolid	Susceptible	0.25		0.25	mg/L	MIC									Laboratory Method		35989319
1773	1773.38226	SAMEA7563375		4339818	131	Mycobacterium tuberculosis 03/DR-109/IML-01101/1	linezolid		0.25		0.25	mg/L	MIC									Laboratory Method		35944070
1773	1773.42028	SAMEA7526251		4371827	78	Mycobacterium tuberculosis 728161	linezolid	Susceptible	0.25		0.25	mg/L	MIC									Laboratory Method		35989319
1773	1773.38198	SAMEA7563344		4328861	130	Mycobacterium tuberculosis 03/DR-30/IML-01070/1	linezolid		0.25		0.25	mg/L	MIC									Laboratory Method		35944070
1773	1773.39552	SAMEA8718916		4338517	97	Mycobacterium tuberculosis 10/YA00020270/YA00020270/1	linezolid		0.50		0.50	mg/L	MIC									Laboratory Method		35944070
1773	1773.6421	SAMN05918687	GCF_001847495.1	4372924	26	Mycobacterium tuberculosis strain 03-R0326	linezolid		0.25		0.25	mg/L	Agar dilution				WHO	2014				Laboratory Method		31086182
1773	1773.35207	SAMEA7545745		4048118	521	Mycobacterium tuberculosis 05/CA-1337/CO-02070-19/1	linezolid		0.50		0.50	mg/L	MIC									Laboratory Method		35944070
1773	1773.41588	SAMEA7525776		4349188	139	Mycobacterium tuberculosis T-4091	linezolid	Susceptible	0.25		0.25	mg/L	MIC									Laboratory Method		35989319
1773	1773.41116	SAMEA7525202		4317552	123	Mycobacterium tuberculosis 705698	linezolid	Susceptible	0.25		0.25	mg/L	MIC									Laboratory Method		35989319
1773	1773.40965	SAMEA7525048		4347468	99	Mycobacterium tuberculosis 702539	linezolid	Susceptible	0.25		0.25	mg/L	MIC									Laboratory Method		35989319
1773	1773.31503	SAMEA1101499		4315165	153	Mycobacterium tuberculosis 06/MHL_0208-14/06MIL0020/1	linezolid		0.50		0.50	mg/L	MIC									Laboratory Method		35944070
1773	1773.42010	SAMEA7526237		4371749	95	Mycobacterium tuberculosis 727719	linezolid	Susceptible	0.5		0.5	mg/L	MIC									Laboratory Method		35989319
1773	1773.39780	SAMEA8719177		4319918	116	Mycobacterium tuberculosis 10/YA00023151/YA00023151/1	linezolid		0.50		0.50	mg/L	MIC									Laboratory Method		35944070
1773	1773.39136	SAMEA8718432		3317419	848	Mycobacterium tuberculosis 10/YA00058320/YA00058320/1	linezolid		0.50		0.50	mg/L	MIC									Laboratory Method		35944070
1773	1773.6557	SAMN05916445	GCF_001850225.1	4381577	9	Mycobacterium tuberculosis strain 03-R0159	linezolid		2		2	mg/L	Agar dilution				WHO	2014				Laboratory Method		31086182
1773	1773.31607	SAMEA1101729		4292740	162	Mycobacterium tuberculosis 06/MHL_0177-14/06MIL0211/1	linezolid		0.25		0.25	mg/L	MIC									Laboratory Method		35944070
1773	1773.40385	SAMEA8742440		4318147	90	Mycobacterium tuberculosis 10/YA00127811/YA00127811/1	linezolid		0.50		0.50	mg/L	MIC									Laboratory Method		35944070
1773	1773.6612	SAMN05916263	GCF_001851325.1	4381388	3	Mycobacterium tuberculosis strain 01-R1139	linezolid		>10	>	10	mg/L	Agar dilution				WHO	2014				Laboratory Method		31086182
1773	1773.33043	SAMEA7525753		4296561	150	Mycobacterium tuberculosis 04/00981/717268/1	linezolid		0.50		0.50	mg/L	MIC									Laboratory Method		35944070
1773	1773.31235	SAMEA104362248		4323155	101	Mycobacterium tuberculosis 05/PTAN-0206/TAN-172/1	linezolid		0.50		0.50	mg/L	MIC									Laboratory Method		35944070
1773	1773.43279	SAMEA5569759		3767935	774	Mycobacterium tuberculosis 05/PTPI-0906/TPI-235/1	linezolid		0.50		0.50	mg/L	MIC									Laboratory Method		35944070
1773	1773.34722	SAMEA7544588		4379335	87	Mycobacterium tuberculosis 02/1072/2014184053/1	linezolid		0.25		0.25	mg/L	MIC									Laboratory Method		35944070
1773	1773.40298	SAMEA8742325		4342839	78	Mycobacterium tuberculosis 10/XD02077335/XD02077335/1	linezolid		0.50		0.50	mg/L	MIC									Laboratory Method		35944070
1773	1773.6493	SAMN05916422	GCF_001848935.1	4384510	6	Mycobacterium tuberculosis strain 00-R0025	linezolid		0.25		0.25	mg/L	Agar dilution				WHO	2014				Laboratory Method		31086182
1773	1773.41303	SAMEA7525477		4330305	167	Mycobacterium tuberculosis 709555	linezolid	Susceptible	0.125		0.125	mg/L	MIC									Laboratory Method		35989319
1773	1773.31226	SAMEA104362253		4288357	95	Mycobacterium tuberculosis 05/PTAN-0211/TAN-213/1	linezolid		0.50		0.50	mg/L	MIC									Laboratory Method		35944070
1773	1773.34314	SAMEA7543887		4357226	75	Mycobacterium tuberculosis 02/0205/2013221173/1	linezolid		0.50		0.50	mg/L	MIC									Laboratory Method		35944070
1773	1773.33284	SAMEA7526059		4339981	123	Mycobacterium tuberculosis 04/01313/722648/1	linezolid		0.12		0.12	mg/L	MIC									Laboratory Method		35944070
1773	1773.41816	SAMEA7526026		4333993	121	Mycobacterium tuberculosis 721549	linezolid	Susceptible	0.5		0.5	mg/L	MIC									Laboratory Method		35989319
1773	1773.42192	SAMEA7526427		4365886	89	Mycobacterium tuberculosis 729176	linezolid	Susceptible	0.125		0.125	mg/L	MIC									Laboratory Method		35989319
1773	1773.35950	SAMEA7546789		4320112	108	Mycobacterium tuberculosis 05/LS-1153/SJ-08007-18/1	linezolid		0.50		0.50	mg/L	MIC									Laboratory Method		35944070
1773	1773.33221	SAMEA7525984		4350855	116	Mycobacterium tuberculosis 04/01262/720773/1	linezolid		0.50		0.50	mg/L	MIC									Laboratory Method		35944070
1773	1773.41064	SAMEA7525155		4374576	129	Mycobacterium tuberculosis 704882	linezolid	Susceptible	0.5		0.5	mg/L	MIC									Laboratory Method		35989319
1773	1773.31482	SAMEA104362518		4151583	357	Mycobacterium tuberculosis 05/PTAN-0476/TAN-591/1	linezolid		0.25		0.25	mg/L	MIC									Laboratory Method		35944070
1773	1773.37207	SAMEA7561552		4303174	173	Mycobacterium tuberculosis 06/N135A/06MIL1531/1	linezolid		0.12		0.12	mg/L	MIC									Laboratory Method		35944070
1773	1773.6672	SAMN05916325	GCF_001852525.1	4378819	10	Mycobacterium tuberculosis strain 02-R0244	linezolid		0.5		0.5	mg/L	Agar dilution				WHO	2014				Laboratory Method		31086182
1773	1773.31514	SAMEA1101516		4156602	129	Mycobacterium tuberculosis 06/MHL_0148-14/06MIL0039/1	linezolid		0.25		0.25	mg/L	MIC									Laboratory Method		35944070
1773	1773.6403	SAMN05918669	GCF_001847135.1	4348527	17	Mycobacterium tuberculosis strain 03-R0106	linezolid		0.25		0.25	mg/L	Agar dilution				WHO	2014				Laboratory Method		31086182
1773	1773.34504	SAMEA7544112		4331805	94	Mycobacterium tuberculosis 02/0492/231015-15/1	linezolid		1.00		1.00	mg/L	MIC									Laboratory Method		35944070
1773	1773.6562	SAMN05916453	GCF_001850325.1	4405274	3	Mycobacterium tuberculosis strain 02-R0894	linezolid		<=0.25	<=	0.25	mg/L	Agar dilution				WHO	2014				Laboratory Method		31086182
1773	1773.7029	SAMN06010418	GCF_001948545.1	4379835	8	Mycobacterium tuberculosis strain M0016824-6	linezolid		<=0.25	<=	0.25	mg/L	Agar dilution				WHO	2014				Laboratory Method		31086182
1773	1773.38501	SAMEA7563688		4333327	128	Mycobacterium tuberculosis 03/GB-82740115/82740115/1	linezolid		0.12		0.12	mg/L	MIC									Laboratory Method		35944070
1773	1773.31631	SAMEA1101772		4319711	139	Mycobacterium tuberculosis 06/PIMS_0041-14/06MIL0259/1	linezolid		0.50		0.50	mg/L	MIC									Laboratory Method		35944070
1773	1773.41324	SAMEA7525498		4313139	132	Mycobacterium tuberculosis 711647	linezolid	Susceptible	0.5		0.5	mg/L	MIC									Laboratory Method		35989319
1773	1773.43391	SAMEA7560755		4350980	94	Mycobacterium tuberculosis 08/05TB32050/2032/1	linezolid		0.50		0.50	mg/L	MIC									Laboratory Method		35944070
1773	1773.41579	SAMEA7525767		4284250	162	Mycobacterium tuberculosis 717775	linezolid	Susceptible	0.5		0.5	mg/L	MIC									Laboratory Method		35989319
1773	1773.43710	SAMEA7526120		4345477	141	Mycobacterium tuberculosis 725019	linezolid	Resistant	1		1	mg/L	MIC									Laboratory Method		35989319
1773	1773.39531	SAMEA8718892		4338972	93	Mycobacterium tuberculosis 10/UC00197818/UC00197818/1	linezolid		0.25		0.25	mg/L	MIC									Laboratory Method		35944070
1773	1773.42332	SAMEA7526579		4348198	110	Mycobacterium tuberculosis 734311	linezolid	Susceptible	0.5		0.5	mg/L	MIC									Laboratory Method		35989319
1773	1773.34013	SAMEA7542065		4365807	87	Mycobacterium tuberculosis 02/0267/2014222003/1	linezolid		0.50		0.50	mg/L	MIC									Laboratory Method		35944070
1773	1773.40896	SAMEA7524981		4348981	102	Mycobacterium tuberculosis 701074	linezolid	Susceptible	0.25		0.25	mg/L	MIC									Laboratory Method		35989319
1773	1773.33091	SAMEA7525815		4345790	92	Mycobacterium tuberculosis 04/01079/25315/1	linezolid		0.50		0.50	mg/L	MIC									Laboratory Method		35944070
1773	1773.36202	SAMEA7547308		4336238	98	Mycobacterium tuberculosis 14/4420/4420/1	linezolid		0.50		0.50	mg/L	MIC									Laboratory Method		35944070
1773	1773.33984	SAMEA7541883		4360437	88	Mycobacterium tuberculosis 10/YA00046923/YA00046923/1	linezolid		1.00		1.00	mg/L	MIC									Laboratory Method		35944070
1773	1773.40285	SAMEA8742315		4330865	103	Mycobacterium tuberculosis 10/WG00243792/WG00243792/1	linezolid		0.25		0.25	mg/L	MIC									Laboratory Method		35944070
1773	1773.42369	SAMEA7526617		4345715	100	Mycobacterium tuberculosis 800901	linezolid	Susceptible	0.125		0.125	mg/L	MIC									Laboratory Method		35989319
1773	1773.34046	SAMEA7542100		4273798	113	Mycobacterium tuberculosis 02/0405/231010-14/1	linezolid		0.50		0.50	mg/L	MIC									Laboratory Method		35944070
1773	1773.40963	SAMEA7525047		4378146	96	Mycobacterium tuberculosis 702519	linezolid	Susceptible	0.5		0.5	mg/L	MIC									Laboratory Method		35989319
1773	1773.43645	SAMEA8742368		4336319	97	Mycobacterium tuberculosis 10/YA00125841/YA00125841/1	linezolid		0.50		0.50	mg/L	MIC									Laboratory Method		35944070
1773	1773.43282	SAMEA104362395		4316772	114	Mycobacterium tuberculosis 05/PTAN-0353/TAN-380/1	linezolid		0.25		0.25	mg/L	MIC									Laboratory Method		35944070
1773	1773.43187	SAMEA7546557		3825911	1050	Mycobacterium tuberculosis 05/LR-2323/FN-01116-18/1	linezolid		0.25		0.25	mg/L	MIC									Laboratory Method		35944070
1773	1773.38456	SAMEA7563629		4354967	110	Mycobacterium tuberculosis 03/GB-93750090/IML-02026/1	linezolid		0.25		0.25	mg/L	MIC									Laboratory Method		35944070
1773	1773.38387	SAMEA7563557		4305305	98	Mycobacterium tuberculosis 03/GB-93520127/IML-01967/1	linezolid		0.25		0.25	mg/L	MIC									Laboratory Method		35944070
1773	1773.38362	SAMEA7563517		4358536	121	Mycobacterium tuberculosis 03/DS-165/IML-01255/1	linezolid		0.25		0.25	mg/L	MIC									Laboratory Method		35944070
1773	1773.43043	SAMEA7544694		4366118	78	Mycobacterium tuberculosis 02/1180/2013185561/1	linezolid		0.25		0.25	mg/L	MIC									Laboratory Method		35944070
1773	1773.31923	SAMEA5569673		4307939	80	Mycobacterium tuberculosis 05/PMK-1039/MK-2183/1	linezolid		0.50		0.50	mg/L	MIC									Laboratory Method		35944070
1773	1773.36295	SAMEA7547453		4269144	88	Mycobacterium tuberculosis 14/3699/3699/1	linezolid		0.25		0.25	mg/L	MIC									Laboratory Method		35944070
1773	1773.33689	SAMEA7541561		4314193	119	Mycobacterium tuberculosis 10/YA00026184/YA00026184/1	linezolid		0.25		0.25	mg/L	MIC									Laboratory Method		35944070
1773	1773.38120	SAMEA7563243		4304926	141	Mycobacterium tuberculosis 06/06TB_0969/06MIL1964/1	linezolid		0.50		0.50	mg/L	MIC									Laboratory Method		35944070
1773	1773.36976	SAMEA7561061		4349024	108	Mycobacterium tuberculosis 08/05TB11012/23370/1	linezolid		1.00		1.00	mg/L	MIC									Laboratory Method		35944070
1773	1773.42284	SAMEA7526518		4342453	97	Mycobacterium tuberculosis 732893	linezolid	Resistant	>2	>	2	mg/L	MIC									Laboratory Method		35989319
1773	1773.31298	SAMEA104362326		4306393	97	Mycobacterium tuberculosis 05/PTAN-0284/TAN-667/1	linezolid		0.50		0.50	mg/L	MIC									Laboratory Method		35944070
1773	1773.37036	SAMEA7561134		4334124	102	Mycobacterium tuberculosis 08/05TB11072/25495/1	linezolid		0.25		0.25	mg/L	MIC									Laboratory Method		35944070
1773	1773.41139	SAMEA7525226		4326857	207	Mycobacterium tuberculosis 706047	linezolid	Resistant	1		1	mg/L	MIC									Laboratory Method		35989319
1773	1773.6375	SAMN05918641	GCF_001846575.1	4384772	44	Mycobacterium tuberculosis strain 03-R0826	linezolid		0.25		0.25	mg/L	Agar dilution				WHO	2014				Laboratory Method		31086182
1773	1773.37976	SAMEA7563081		4336205	93	Mycobacterium tuberculosis 03/10120/IML-01041/1	linezolid		0.25		0.25	mg/L	MIC									Laboratory Method		35944070
1773	1773.31373	SAMEA104362406		4245648	101	Mycobacterium tuberculosis 05/PTAN-0364/TAN-476/1	linezolid		0.50		0.50	mg/L	MIC									Laboratory Method		35944070
1773	1773.32642	SAMEA7525202		4317552	123	Mycobacterium tuberculosis 04/00576/705698/1	linezolid		0.25		0.25	mg/L	MIC									Laboratory Method		35944070
1773	1773.38492	SAMEA7563670		4297093	116	Mycobacterium tuberculosis 03/GB-92320002/IML-01657/1	linezolid		0.25		0.25	mg/L	MIC									Laboratory Method		35944070
1773	1773.32691	SAMEA7525273		4347735	128	Mycobacterium tuberculosis 04/00556/706425/1	linezolid		0.25		0.25	mg/L	MIC									Laboratory Method		35944070
1773	1773.38279	SAMEA7563431		4336577	126	Mycobacterium tuberculosis 03/DR-227/IML-01156/1	linezolid		0.25		0.25	mg/L	MIC									Laboratory Method		35944070
1773	1773.39070	SAMEA8718357		4258520	195	Mycobacterium tuberculosis 10/YA00044192/YA00044192/1	linezolid		1.00		1.00	mg/L	MIC									Laboratory Method		35944070
1773	1773.42139	SAMEA7526368		4376823	94	Mycobacterium tuberculosis 732184	linezolid	Susceptible	0.25		0.25	mg/L	MIC									Laboratory Method		35989319
1773	1773.41054	SAMEA7525141		4375159	131	Mycobacterium tuberculosis 704617	linezolid	Susceptible	0.5		0.5	mg/L	MIC									Laboratory Method		35989319
1773	1773.41939	SAMEA7526160		4344570	80	Mycobacterium tuberculosis 725887	linezolid	Susceptible	0.5		0.5	mg/L	MIC									Laboratory Method		35989319
1773	1773.32697	SAMEA7525293		4345861	138	Mycobacterium tuberculosis 04/00539/706551/1	linezolid		0.06		0.06	mg/L	MIC									Laboratory Method		35944070
1773	1773.41161	SAMEA7525266		4364769	112	Mycobacterium tuberculosis 706419	linezolid	Susceptible	0.25		0.25	mg/L	MIC									Laboratory Method		35989319
1773	1773.40857	SAMEA7524942		4358371	113	Mycobacterium tuberculosis 700328	linezolid	Susceptible	0.5		0.5	mg/L	MIC									Laboratory Method		35989319
1773	1773.36076	SAMEA7546946		4343272	109	Mycobacterium tuberculosis 05/LR-2247/FN-00317-17/1	linezolid		0.50		0.50	mg/L	MIC									Laboratory Method		35944070
1773	1773.6399	SAMN05918665	GCF_001847065.1	4392655	25	Mycobacterium tuberculosis strain 03-R0267	linezolid		0.5		0.5	mg/L	Agar dilution				WHO	2014				Laboratory Method		31086182
1773	1773.36555	SAMEA7555820		4302994	109	Mycobacterium tuberculosis 03/UA29-2017/UA29-2017/1	linezolid		0.12		0.12	mg/L	MIC									Laboratory Method		35944070
1773	1773.37864	SAMEA7562864		4338618	102	Mycobacterium tuberculosis 08/02TB2806/26603/1	linezolid		0.25		0.25	mg/L	MIC									Laboratory Method		35944070
1773	1773.41204	SAMEA7525338		4339772	157	Mycobacterium tuberculosis 706792	linezolid	Susceptible	0.06		0.06	mg/L	MIC									Laboratory Method		35989319
1773	1773.6555	SAMN05916448	GCF_001850185.1	4391005	12	Mycobacterium tuberculosis strain 02-R1641	linezolid		0.5		0.5	mg/L	Agar dilution				WHO	2014				Laboratory Method		31086182
1773	1773.35277	SAMEA7545844		4336705	96	Mycobacterium tuberculosis 05/LS-1258/MA-00220-19/1	linezolid		0.25		0.25	mg/L	MIC									Laboratory Method		35944070
1773	1773.35272	SAMEA7545832		4208444	218	Mycobacterium tuberculosis 05/CA-0968/CO-14251-18/1	linezolid		0.50		0.50	mg/L	MIC									Laboratory Method		35944070
1773	1773.40879	SAMEA7524971		4258198	138	Mycobacterium tuberculosis 700869	linezolid	Susceptible	0.25		0.25	mg/L	MIC									Laboratory Method		35989319
1773	1773.39416	SAMEA8718751		4275341	117	Mycobacterium tuberculosis 10/YA00106068/YA00106068/1	linezolid		0.50		0.50	mg/L	MIC									Laboratory Method		35944070
1773	1773.31182	SAMEA104362201		3844358	725	Mycobacterium tuberculosis 05/PTAN-0159/TAN-472/1	linezolid		0.50		0.50	mg/L	MIC									Laboratory Method		35944070
1773	1773.34788	SAMEA7545173		4319653	113	Mycobacterium tuberculosis 05/CA-0102/CO-05284-18/1	linezolid		0.12		0.12	mg/L	MIC									Laboratory Method		35944070
1773	1773.37640	SAMEA7562362		4303576	143	Mycobacterium tuberculosis 06/06TB_0607/06MIL1461/1	linezolid		0.25		0.25	mg/L	MIC									Laboratory Method		35944070
1773	1773.34612	SAMEA7544289		4349773	92	Mycobacterium tuberculosis 02/0800/2013241337/1	linezolid		0.50		0.50	mg/L	MIC									Laboratory Method		35944070
1773	1773.40376	SAMEA8742430		4311335	77	Mycobacterium tuberculosis 10/YA00126812/YA00126812/1	linezolid		0.50		0.50	mg/L	MIC									Laboratory Method		35944070
1773	1773.32356	SAMEA7524785		4341958	157	Mycobacterium tuberculosis 04/00833/22128/1	linezolid		0.25		0.25	mg/L	MIC									Laboratory Method		35944070
1773	1773.32676	SAMEA7525264		4344069	119	Mycobacterium tuberculosis 04/00524/706416/1	linezolid		0.06		0.06	mg/L	MIC									Laboratory Method		35944070
1773	1773.40795	SAMEA7524878		4369070	105	Mycobacterium tuberculosis 633277	linezolid	Resistant	1		1	mg/L	MIC									Laboratory Method		35989319
1773	1773.39932	SAMEA8741250		4302113	125	Mycobacterium tuberculosis 06/14034/06MIL2238/1	linezolid		0.50		0.50	mg/L	MIC									Laboratory Method		35944070
1773	1773.31752	SAMEA1102348		4315842	144	Mycobacterium tuberculosis 06/NHM_0323-14/06MIL0452/1	linezolid		0.12		0.12	mg/L	MIC									Laboratory Method		35944070
1773	1773.40232	SAMEA8742213		4339986	85	Mycobacterium tuberculosis 20/SA00329756/YA00135259/1	linezolid		0.50		0.50	mg/L	MIC									Laboratory Method		35944070
1773	1773.41448	SAMEA7525625		4342258	130	Mycobacterium tuberculosis 714777	linezolid	Susceptible	0.5		0.5	mg/L	MIC									Laboratory Method		35989319
1773	1773.37099	SAMEA7561199		4335502	87	Mycobacterium tuberculosis 08/05TB11094/27697/1	linezolid		0.50		0.50	mg/L	MIC									Laboratory Method		35944070
1773	1773.41595	SAMEA7525784		4371878	95	Mycobacterium tuberculosis T-4123	linezolid	Susceptible	0.5		0.5	mg/L	MIC									Laboratory Method		35989319
1773	1773.40103	SAMEA8742078		4247415	139	Mycobacterium tuberculosis 20/SCH8583979/YA00134964/1	linezolid		0.50		0.50	mg/L	MIC									Laboratory Method		35944070
1773	1773.35789	SAMEA7546527		3676692	902	Mycobacterium tuberculosis 05/LR-2417/FN-01304-17/1	linezolid		0.50		0.50	mg/L	MIC									Laboratory Method		35944070
1773	1773.31515	SAMEA1101515		4261550	175	Mycobacterium tuberculosis 06/SSM_0102-R/06MIL0038/1	linezolid		0.25		0.25	mg/L	MIC									Laboratory Method		35944070
1773	1773.31622	SAMEA1101760		4299564	169	Mycobacterium tuberculosis 06/ATH_0079-14/06MIL0248/1	linezolid		0.06		0.06	mg/L	MIC									Laboratory Method		35944070
1773	1773.31778	SAMEA5569518		4363547	77	Mycobacterium tuberculosis 05/PMOP-0505/MOP-020/1	linezolid		0.50		0.50	mg/L	MIC									Laboratory Method		35944070
1773	1773.6563	SAMN05916454	GCF_001850345.1	4406522	6	Mycobacterium tuberculosis strain 02-R1944	linezolid		0.25		0.25	mg/L	Agar dilution				WHO	2014				Laboratory Method		31086182
1773	1773.37286	SAMEA7561817		4241225	145	Mycobacterium tuberculosis 06/06TB_0850/06MIL1798/1	linezolid		0.25		0.25	mg/L	MIC									Laboratory Method		35944070
1773	1773.34769	SAMEA7544691		4348991	103	Mycobacterium tuberculosis 02/1177/2013185551/1	linezolid		0.50		0.50	mg/L	MIC									Laboratory Method		35944070
1773	1773.34412	SAMEA7543988		4348148	87	Mycobacterium tuberculosis 02/0077/22A029/1	linezolid		0.25		0.25	mg/L	MIC									Laboratory Method		35944070
1773	1773.31541	SAMEA1101593		4303784	162	Mycobacterium tuberculosis 06/SSM_0173-R/06MIL0094/1	linezolid		0.50		0.50	mg/L	MIC									Laboratory Method		35944070
1773	1773.32355	SAMEA7524786		4357631	198	Mycobacterium tuberculosis 04/00732/22290/1	linezolid		0.50		0.50	mg/L	MIC									Laboratory Method		35944070
1773	1773.35338	SAMEA7545912		4350689	95	Mycobacterium tuberculosis 05/LS-1028/MA-02370-18/1	linezolid		0.25		0.25	mg/L	MIC									Laboratory Method		35944070
1773	1773.35880	SAMEA7546690		4349584	86	Mycobacterium tuberculosis 05/LR-3091/CR-01468-16/1	linezolid		0.12		0.12	mg/L	MIC									Laboratory Method		35944070
1773	1773.33727	SAMEA7541600		4316645	102	Mycobacterium tuberculosis 10/YA00015979/YA00015979/1	linezolid		4.00		4.00	mg/L	MIC									Laboratory Method		35944070
1773	1773.40496	SAMEA8742609		4346722	116	Mycobacterium tuberculosis 20/SCH8438540/YA00131599/1	linezolid		0.50		0.50	mg/L	MIC									Laboratory Method		35944070
1773	1773.41055	SAMEA7525138		4321406	118	Mycobacterium tuberculosis 704503	linezolid	Susceptible	0.06		0.06	mg/L	MIC									Laboratory Method		35989319
1773	1773.35712	SAMEA7546410		4343796	97	Mycobacterium tuberculosis 05/LS-0497/LS-08647-18/1	linezolid		0.25		0.25	mg/L	MIC									Laboratory Method		35944070
1773	1773.34042	SAMEA7542095		4373636	86	Mycobacterium tuberculosis 02/0015/2014231003/1	linezolid		0.25		0.25	mg/L	MIC									Laboratory Method		35944070
1773	1773.33601	SAMEA7541441		4322699	129	Mycobacterium tuberculosis 10/YA00038903/YA00038903/1	linezolid		0.50		0.50	mg/L	MIC									Laboratory Method		35944070
1773	1773.38253	SAMEA7563405		4336013	113	Mycobacterium tuberculosis 03/DR-175/IML-01131/1	linezolid		0.50		0.50	mg/L	MIC									Laboratory Method		35944070
1773	1773.42950	SAMEA7544016		4338700	99	Mycobacterium tuberculosis 02/0103/22A056/1	linezolid		0.50		0.50	mg/L	MIC									Laboratory Method		35944070
1773	1773.35045	SAMEA7545550		4262440	145	Mycobacterium tuberculosis 05/LS-1313/LS-01075-19/1	linezolid		0.50		0.50	mg/L	MIC									Laboratory Method		35944070
1773	1773.37268	SAMEA7561622		4281522	166	Mycobacterium tuberculosis 06/06TB_0665/06MIL1603/1	linezolid		0.25		0.25	mg/L	MIC									Laboratory Method		35944070
1773	1773.40516	SAMEA8742627		4330735	111	Mycobacterium tuberculosis 20/SAM0001110/YA00131622/1	linezolid		0.50		0.50	mg/L	MIC									Laboratory Method		35944070
1773	1773.34096	SAMEA7542151		4340862	95	Mycobacterium tuberculosis 02/0281/2014234030/1	linezolid		0.50		0.50	mg/L	MIC									Laboratory Method		35944070
1773	1773.31777	SAMEA5569512		4351766	84	Mycobacterium tuberculosis 05/PMOP-0499/MOP-012/1	linezolid		1.00		1.00	mg/L	MIC									Laboratory Method		35944070
1773	1773.35166	SAMEA7545698		4342816	81	Mycobacterium tuberculosis 05/CA-1225/CO-00953-19/1	linezolid		0.50		0.50	mg/L	MIC									Laboratory Method		35944070
1773	1773.32221	SAMEA5569999		4344911	100	Mycobacterium tuberculosis 05/PMFR-0746/MFR-254/1	linezolid		0.50		0.50	mg/L	MIC									Laboratory Method		35944070
1773	1773.36224	SAMEA7547370		4139511	380	Mycobacterium tuberculosis 14/687/687/1	linezolid		0.25		0.25	mg/L	MIC									Laboratory Method		35944070
1773	1773.40880	SAMEA7524968		4339631	105	Mycobacterium tuberculosis 700775	linezolid	Susceptible	0.25		0.25	mg/L	MIC									Laboratory Method		35989319
1773	1773.35106	SAMEA7545630		4022025	528	Mycobacterium tuberculosis 05/LS-1414/MA-00011-19/1	linezolid		0.50		0.50	mg/L	MIC									Laboratory Method		35944070
1773	1773.33721	SAMEA7541599		4318372	108	Mycobacterium tuberculosis 10/YA00015978/YA00015978/1	linezolid		0.50		0.50	mg/L	MIC									Laboratory Method		35944070
1773	1773.37290	SAMEA7561822		4283697	160	Mycobacterium tuberculosis 06/06TB_0855/06MIL1803/1	linezolid		0.25		0.25	mg/L	MIC									Laboratory Method		35944070
1773	1773.31839	SAMEA5569582		4344480	81	Mycobacterium tuberculosis 05/PMOP-0570/MOP-113/1	linezolid		0.50		0.50	mg/L	MIC									Laboratory Method		35944070
1773	1773.41927	SAMEA7526150		4378388	80	Mycobacterium tuberculosis 725665	linezolid	Susceptible	0.125		0.125	mg/L	MIC									Laboratory Method		35989319
1773	1773.34159	SAMEA7542218		4301501	118	Mycobacterium tuberculosis 02/0363/235089-14/1	linezolid		0.50		0.50	mg/L	MIC									Laboratory Method		35944070
1773	1773.41162	SAMEA7525269		4369282	104	Mycobacterium tuberculosis 706421	linezolid	Susceptible	0.25		0.25	mg/L	MIC									Laboratory Method		35989319
1773	1773.41839	SAMEA7526055		4328859	118	Mycobacterium tuberculosis 722418	linezolid	Susceptible	0.06		0.06	mg/L	MIC									Laboratory Method		35989319
1773	1773.40152	SAMEA8742135		4277537	113	Mycobacterium tuberculosis 20/SA00032282/YA00135764/1	linezolid		1.00		1.00	mg/L	MIC									Laboratory Method		35944070
1773	1773.31907	SAMEA5569646		4310032	120	Mycobacterium tuberculosis 05/PMOP-0634/MOP-199/1	linezolid		0.50		0.50	mg/L	MIC									Laboratory Method		35944070
1773	1773.38003	SAMEA7563110		4320794	136	Mycobacterium tuberculosis 06/A43953/06MIL1819/1	linezolid		0.50		0.50	mg/L	MIC									Laboratory Method		35944070
1773	1773.39891	SAMEA8741206		4298658	134	Mycobacterium tuberculosis 06/13311/06MIL2143/1	linezolid		0.50		0.50	mg/L	MIC									Laboratory Method		35944070
1773	1773.33559	SAMEA7526906		4318677	78	Mycobacterium tuberculosis 04/01449/734004/1	linezolid		0.06		0.06	mg/L	MIC									Laboratory Method		35944070
1773	1773.32153	SAMEA5569922		4354917	82	Mycobacterium tuberculosis 05/PMFR-0670/MFR-034/1	linezolid		1.00		1.00	mg/L	MIC									Laboratory Method		35944070
1773	1773.34785	SAMEA7545170		4256902	88	Mycobacterium tuberculosis 05/CA-0174/CO-05271-18/1	linezolid		0.50		0.50	mg/L	MIC									Laboratory Method		35944070
1773	1773.36079	SAMEA7546943		4312634	98	Mycobacterium tuberculosis 05/LR-2244/FN-00227-17/1	linezolid		0.25		0.25	mg/L	MIC									Laboratory Method		35944070
1773	1773.36641	SAMEA7555903		4346101	103	Mycobacterium tuberculosis 03/GB-83520074/83520074/1	linezolid		0.50		0.50	mg/L	MIC									Laboratory Method		35944070
1773	1773.38242	SAMEA7563394		4336991	120	Mycobacterium tuberculosis 03/DR-145/IML-01120/1	linezolid		0.25		0.25	mg/L	MIC									Laboratory Method		35944070
1773	1773.41547	SAMEA7525729		4319809	130	Mycobacterium tuberculosis 716778	linezolid	Susceptible	0.5		0.5	mg/L	MIC									Laboratory Method		35989319
1773	1773.31404	SAMEA104362440		3918264	662	Mycobacterium tuberculosis 05/PTAN-0398/TAN-663/1	linezolid		0.50		0.50	mg/L	MIC									Laboratory Method		35944070
1773	1773.32222	SAMEA5570000		4355390	82	Mycobacterium tuberculosis 05/PMFR-0747/MFR-255/1	linezolid		1.00		1.00	mg/L	MIC									Laboratory Method		35944070
1773	1773.38265	SAMEA7563417		4338276	116	Mycobacterium tuberculosis 03/DR-199/IML-01143/1	linezolid		0.25		0.25	mg/L	MIC									Laboratory Method		35944070
1773	1773.41510	SAMEA7525693		4345803	120	Mycobacterium tuberculosis 715956	linezolid	Susceptible	0.25		0.25	mg/L	MIC									Laboratory Method		35989319
1773	1773.31648	SAMEA1101787		4309284	141	Mycobacterium tuberculosis 06/ATH_0082-14/06MIL0272/1	linezolid		0.50		0.50	mg/L	MIC									Laboratory Method		35944070
1773	1773.43000	SAMEA7544621		4346067	101	Mycobacterium tuberculosis 02/1105/2014185012/1	linezolid		0.25		0.25	mg/L	MIC									Laboratory Method		35944070
1773	1773.38579	SAMEA7563614		4332711	117	Mycobacterium tuberculosis 03/GB-90550057/IML-02009/1	linezolid		0.50		0.50	mg/L	MIC									Laboratory Method		35944070
1773	1773.42382	SAMEA7526630		4366685	102	Mycobacterium tuberculosis 801888	linezolid	Susceptible	0.5		0.5	mg/L	MIC									Laboratory Method		35989319
1773	1773.39915	SAMEA8741233		4281389	131	Mycobacterium tuberculosis 06/13340/06MIL2175/1	linezolid		0.50		0.50	mg/L	MIC									Laboratory Method		35944070
1773	1773.31057	SAMEA104362059		4336058	102	Mycobacterium tuberculosis 05/PTAN-0017/TAN-047/1	linezolid		0.50		0.50	mg/L	MIC									Laboratory Method		35944070
1773	1773.6656	SAMN05916308	GCF_001852205.1	4382411	24	Mycobacterium tuberculosis strain 02-R0369	linezolid		<=0.25	<=	0.25	mg/L	Agar dilution				WHO	2014				Laboratory Method		31086182
1773	1773.42203	SAMEA7526440		4338612	129	Mycobacterium tuberculosis 730395	linezolid	Susceptible	0.125		0.125	mg/L	MIC									Laboratory Method		35989319
1773	1773.34245	SAMEA7542329		4368814	76	Mycobacterium tuberculosis 02/0537/242289-14/1	linezolid		0.12		0.12	mg/L	MIC									Laboratory Method		35944070
1773	1773.33255	SAMEA7526034		4312944	137	Mycobacterium tuberculosis 04/01352/721686/1	linezolid		0.06		0.06	mg/L	MIC									Laboratory Method		35944070
1773	1773.36935	SAMEA7561020		4347035	97	Mycobacterium tuberculosis 08/24TB00-040/2423/1	linezolid		0.12		0.12	mg/L	MIC									Laboratory Method		35944070
1773	1773.41410	SAMEA7525586		4299685	239	Mycobacterium tuberculosis 714045	linezolid	Susceptible	0.25		0.25	mg/L	MIC									Laboratory Method		35989319
1773	1773.41879	SAMEA7526099		4363102	98	Mycobacterium tuberculosis 724517	linezolid	Susceptible	0.25		0.25	mg/L	MIC									Laboratory Method		35989319
1773	1773.32791	SAMEA7525457		4303419	178	Mycobacterium tuberculosis 04/00855/708600/1	linezolid		0.12		0.12	mg/L	MIC									Laboratory Method		35944070
1773	1773.34460	SAMEA7544058		4330507	130	Mycobacterium tuberculosis 02/0865/22A099/1	linezolid		0.50		0.50	mg/L	MIC									Laboratory Method		35944070
1773	1773.42345	SAMEA7526592		4376030	93	Mycobacterium tuberculosis 734588	linezolid	Susceptible	0.125		0.125	mg/L	MIC									Laboratory Method		35989319
1773	1773.36671	SAMEA7555935		4370928	102	Mycobacterium tuberculosis 03/GB-83840133/83840133/1	linezolid		0.50		0.50	mg/L	MIC									Laboratory Method		35944070
1773	1773.33658	SAMEA7541533		4315748	110	Mycobacterium tuberculosis 10/YA00020411/YA00020411/1	linezolid		0.50		0.50	mg/L	MIC									Laboratory Method		35944070
1773	1773.32647	SAMEA7525205		4346794	130	Mycobacterium tuberculosis 04/00391/705725/1	linezolid		1.00		1.00	mg/L	MIC									Laboratory Method		35944070
1773	1773.23440	SAMEA104302781		4265282	166	Mycobacterium tuberculosis strain UK1	linezolid	Susceptible					Broth dilution									Laboratory Method		29326013
1773	1773.42331	SAMEA7526576		4359482	87	Mycobacterium tuberculosis 734284	linezolid	Susceptible	0.06		0.06	mg/L	MIC									Laboratory Method		35989319
1773	1773.6145	SAMN05918609	GCF_001841945.1	4389551	11	Mycobacterium tuberculosis strain M0010710-3	linezolid		0.25		0.25	mg/L	Agar dilution				WHO	2014				Laboratory Method		31086182
1773	1773.8223	SAMN06094075	GCA_002128865.1	4392860	7	Mycobacterium tuberculosis strain 02-R1752	linezolid		<=0.25	<=	0.25	mg/L	Agar dilution				WHO	2014				Laboratory Method		31086182
1773	1773.6082	SAMN05915288	GCF_001840675.1	4400632	5	Mycobacterium tuberculosis strain 01-R0877	linezolid		<=0.25	<=	0.25	mg/L	Agar dilution				WHO	2014				Laboratory Method		31086182
1773	1773.40646	SAMEA7524719		4344041	94	Mycobacterium tuberculosis 716500	linezolid	Susceptible	0.5		0.5	mg/L	MIC									Laboratory Method		35989319
1773	1773.39516	SAMEA8718866		4360931	84	Mycobacterium tuberculosis 10/XD02339496/XD02339496/1	linezolid		0.25		0.25	mg/L	MIC									Laboratory Method		35944070
1773	1773.41533	SAMEA7525716		3953943	154	Mycobacterium tuberculosis 716467	linezolid	Susceptible	0.5		0.5	mg/L	MIC									Laboratory Method		35989319
1773	1773.41589	SAMEA7525778		4361770	93	Mycobacterium tuberculosis T-4105	linezolid	Susceptible	0.5		0.5	mg/L	MIC									Laboratory Method		35989319
1773	1773.34305	SAMEA7543879		4354615	69	Mycobacterium tuberculosis 02/0213/2013221136/1	linezolid		0.50		0.50	mg/L	MIC									Laboratory Method		35944070
1773	1773.39963	SAMEA8741926		4342628	89	Mycobacterium tuberculosis 20/SA00372228/YA00132834/1	linezolid		0.50		0.50	mg/L	MIC									Laboratory Method		35944070
1773	1773.34102	SAMEA7542160		4376810	91	Mycobacterium tuberculosis 02/0498/234060-14/1	linezolid		0.50		0.50	mg/L	MIC									Laboratory Method		35944070
1773	1773.36933	SAMEA7561002		4363948	89	Mycobacterium tuberculosis 08/24TB00-061/2396/1	linezolid		1.00		1.00	mg/L	MIC									Laboratory Method		35944070
1773	1773.34885	SAMEA7545307		4170299	226	Mycobacterium tuberculosis 05/CA-0210/CO-08391-18/1	linezolid		0.50		0.50	mg/L	MIC									Laboratory Method		35944070
1773	1773.35951	SAMEA7546791		4309487	111	Mycobacterium tuberculosis 05/LS-1152/SJ-08499-18/1	linezolid		0.25		0.25	mg/L	MIC									Laboratory Method		35944070
1773	1773.41944	SAMEA7526091		4315962	132	Mycobacterium tuberculosis 724285	linezolid	Susceptible	0.5		0.5	mg/L	MIC									Laboratory Method		35989319
1773	1773.31544	SAMEA1101600		4326021	128	Mycobacterium tuberculosis 06/SSM_0183-R/06MIL0102/1	linezolid		0.50		0.50	mg/L	MIC									Laboratory Method		35944070
1773	1773.39611	SAMEA8718987		4260680	129	Mycobacterium tuberculosis 10/YA00134694/YA00134694/1	linezolid		1.00		1.00	mg/L	MIC									Laboratory Method		35944070
1773	1773.41668	SAMEA7525860		4372934	108	Mycobacterium tuberculosis 717670	linezolid	Susceptible	0.125		0.125	mg/L	MIC									Laboratory Method		35989319
1773	1773.38151	SAMEA7563278		4329551	127	Mycobacterium tuberculosis 06/06TB_1009/06MIL2004/1	linezolid		0.25		0.25	mg/L	MIC									Laboratory Method		35944070
1773	1773.41996	SAMEA7526220		4346164	143	Mycobacterium tuberculosis 727348	linezolid	Susceptible	0.5		0.5	mg/L	MIC									Laboratory Method		35989319
1773	1773.41778	SAMEA7525984		4350855	116	Mycobacterium tuberculosis 720773	linezolid	Susceptible	0.5		0.5	mg/L	MIC									Laboratory Method		35989319
1773	1773.41368	SAMEA7525545		4269124	301	Mycobacterium tuberculosis 713259	linezolid	Susceptible	0.03		0.03	mg/L	MIC									Laboratory Method		35989319
1773	1773.31423	SAMEA104362459		4211733	252	Mycobacterium tuberculosis 05/PTAN-0417/TAN-738/1	linezolid		0.50		0.50	mg/L	MIC									Laboratory Method		35944070
1773	1773.33029	SAMEA7525741		4272078	151	Mycobacterium tuberculosis 04/00991/717123/1	linezolid		0.50		0.50	mg/L	MIC									Laboratory Method		35944070
1773	1773.6653	SAMN05916304	GCF_001852145.1	4395670	23	Mycobacterium tuberculosis strain 02-R0138	linezolid		0.5		0.5	mg/L	Agar dilution				WHO	2014				Laboratory Method		31086182
1773	1773.34318	SAMEA7543896		4350726	87	Mycobacterium tuberculosis 02/0196/2013221243/1	linezolid		0.50		0.50	mg/L	MIC									Laboratory Method		35944070
1773	1773.42154	SAMEA7526383		4312607	88	Mycobacterium tuberculosis 720099	linezolid	Susceptible	0.25		0.25	mg/L	MIC									Laboratory Method		35989319
1773	1773.37124	SAMEA7561388		4260717	150	Mycobacterium tuberculosis 06/06TB_0219/06MIL0680/1	linezolid		0.25		0.25	mg/L	MIC									Laboratory Method		35944070
1773	1773.32371	SAMEA7524819		4364975	96	Mycobacterium tuberculosis 04/00105/630891/1	linezolid		0.50		0.50	mg/L	MIC									Laboratory Method		35944070
1773	1773.6627	SAMN05916278	GCF_001851625.1	4392760	10	Mycobacterium tuberculosis strain 02-R0119	linezolid		0.25		0.25	mg/L	Agar dilution				WHO	2014				Laboratory Method		31086182
1773	1773.31866	SAMEA5569609		4357539	90	Mycobacterium tuberculosis 05/PMOP-0596/MOP-146/1	linezolid		0.50		0.50	mg/L	MIC									Laboratory Method		35944070
1773	1773.31115	SAMEA104362130		4283166	130	Mycobacterium tuberculosis 05/PTAN-0088/TAN-265/1	linezolid		0.50		0.50	mg/L	MIC									Laboratory Method		35944070
1773	1773.40372	SAMEA8742425		4344419	105	Mycobacterium tuberculosis 10/YA00126436/YA00126436/1	linezolid		0.50		0.50	mg/L	MIC									Laboratory Method		35944070
1773	1773.34773	SAMEA7544708		4382520	87	Mycobacterium tuberculosis 02/1194/2015291022/1	linezolid		0.25		0.25	mg/L	MIC									Laboratory Method		35944070
1773	1773.42322	SAMEA7526568		4367962	84	Mycobacterium tuberculosis 734093	linezolid	Susceptible	0.5		0.5	mg/L	MIC									Laboratory Method		35989319
1773	1773.34050	SAMEA7542102		4359118	82	Mycobacterium tuberculosis 02/0365/231012-14/1	linezolid		0.50		0.50	mg/L	MIC									Laboratory Method		35944070
1773	1773.33821	SAMEA7541701		4329870	113	Mycobacterium tuberculosis 10/YA00053737/YA00053737/1	linezolid		0.50		0.50	mg/L	MIC									Laboratory Method		35944070
1773	1773.33234	SAMEA7525999		4371466	104	Mycobacterium tuberculosis 04/01120/721079/1	linezolid		0.50		0.50	mg/L	MIC									Laboratory Method		35944070
1773	1773.41490	SAMEA7525664		4368372	148	Mycobacterium tuberculosis 715584	linezolid	Susceptible	0.25		0.25	mg/L	MIC									Laboratory Method		35989319
1773	1773.35388	SAMEA7545970		4350389	109	Mycobacterium tuberculosis 05/LS-0878/MA-02667-18/1	linezolid		0.50		0.50	mg/L	MIC									Laboratory Method		35944070
1773	1773.42108	SAMEA7526338		4380894	86	Mycobacterium tuberculosis 730806	linezolid	Susceptible	0.5		0.5	mg/L	MIC									Laboratory Method		35989319
1773	1773.41630	SAMEA7525828		4322570	123	Mycobacterium tuberculosis 28202	linezolid	Susceptible	0.5		0.5	mg/L	MIC									Laboratory Method		35989319
1773	1773.37132	SAMEA7561416		4322595	133	Mycobacterium tuberculosis 06/06TB_0553/06MIL1231/1	linezolid		0.25		0.25	mg/L	MIC									Laboratory Method		35944070
1773	1773.41248	SAMEA7525423		4337034	162	Mycobacterium tuberculosis 707932	linezolid	Susceptible	0.125		0.125	mg/L	MIC									Laboratory Method		35989319
1773	1773.39905	SAMEA8741226		4282696	139	Mycobacterium tuberculosis 06/13381/06MIL2167/1	linezolid		0.50		0.50	mg/L	MIC									Laboratory Method		35944070
1773	1773.35364	SAMEA7545942		4309473	106	Mycobacterium tuberculosis 05/LS-0825/MA-02504-18/1	linezolid		0.50		0.50	mg/L	MIC									Laboratory Method		35944070
1773	1773.41960	SAMEA7526186		4338486	99	Mycobacterium tuberculosis 726692	linezolid	Susceptible	0.5		0.5	mg/L	MIC									Laboratory Method		35989319
1773	1773.32365	SAMEA7524808		4340500	75	Mycobacterium tuberculosis 04/00114/629889/1	linezolid		0.50		0.50	mg/L	MIC									Laboratory Method		35944070
1773	1773.34334	SAMEA7543908		4347565	86	Mycobacterium tuberculosis 02/0184/2013222270/1	linezolid		1.00		1.00	mg/L	MIC									Laboratory Method		35944070
1773	1773.41684	SAMEA7525878		4317021	138	Mycobacterium tuberculosis 718228	linezolid	Susceptible	0.25		0.25	mg/L	MIC									Laboratory Method		35989319
1773	1773.39478	SAMEA8718839		4334703	97	Mycobacterium tuberculosis 10/LA00799737/LA00799737/1	linezolid		0.50		0.50	mg/L	MIC									Laboratory Method		35944070
1773	1773.31233	SAMEA104362249		4323386	98	Mycobacterium tuberculosis 05/PTAN-0207/TAN-173/1	linezolid		0.25		0.25	mg/L	MIC									Laboratory Method		35944070
1773	1773.43006	SAMEA7544623		4381199	74	Mycobacterium tuberculosis 02/1107/2014185017/1	linezolid		0.25		0.25	mg/L	MIC									Laboratory Method		35944070
1773	1773.38685	SAMEA7563878		4289480	140	Mycobacterium tuberculosis 06/D025518/06MIL1356/1	linezolid		0.25		0.25	mg/L	MIC									Laboratory Method		35944070
1773	1773.37932	SAMEA7563035		4336376	94	Mycobacterium tuberculosis 03/10889/IML-00990/1	linezolid		0.25		0.25	mg/L	MIC									Laboratory Method		35944070
1773	1773.34510	SAMEA7544118		4352266	91	Mycobacterium tuberculosis 02/0384/232003-15/1	linezolid		0.50		0.50	mg/L	MIC									Laboratory Method		35944070
1773	1773.32506	SAMEA7525049		4377860	119	Mycobacterium tuberculosis 04/00508/702546/1	linezolid		0.50		0.50	mg/L	MIC									Laboratory Method		35944070
1773	1773.37589	SAMEA7562283		4315355	114	Mycobacterium tuberculosis 06/06TB_0515/06MIL1264/1	linezolid		0.25		0.25	mg/L	MIC									Laboratory Method		35944070
1773	1773.42421	SAMEA7526676		3969843	835	Mycobacterium tuberculosis 733231	linezolid	Susceptible	0.06		0.06	mg/L	MIC									Laboratory Method		35989319
1773	1773.41554	SAMEA7525737		4317888	151	Mycobacterium tuberculosis 717035	linezolid	Resistant	1		1	mg/L	MIC									Laboratory Method		35989319
1773	1773.32027	SAMEA5569782		4193201	301	Mycobacterium tuberculosis 05/PLN-0866/LN-055/1	linezolid		0.50		0.50	mg/L	MIC									Laboratory Method		35944070
1773	1773.37183	SAMEA7561518		4272660	193	Mycobacterium tuberculosis 06/06TB_0628/06MIL1497/1	linezolid		0.25		0.25	mg/L	MIC									Laboratory Method		35944070
1773	1773.37949	SAMEA7563045		4343298	87	Mycobacterium tuberculosis 03/10926/IML-01000/1	linezolid		0.25		0.25	mg/L	MIC									Laboratory Method		35944070
1773	1773.36778	SAMEA7556063		4361196	98	Mycobacterium tuberculosis 03/GB-84910090/IML-00749/1	linezolid		0.25		0.25	mg/L	MIC									Laboratory Method		35944070
1773	1773.32599	SAMEA7525151		4360295	94	Mycobacterium tuberculosis 04/00555/704856/1	linezolid		0.12		0.12	mg/L	MIC									Laboratory Method		35944070
1773	1773.32868	SAMEA7525528		4344532	130	Mycobacterium tuberculosis 04/00865/712845/1	linezolid		0.50		0.50	mg/L	MIC									Laboratory Method		35944070
1773	1773.37725	SAMEA7562513		4315464	139	Mycobacterium tuberculosis 03/T8249/IML00149/1	linezolid		0.50		0.50	mg/L	MIC									Laboratory Method		35944070
1773	1773.32500	SAMEA7525042		4344869	104	Mycobacterium tuberculosis 04/00214/702386/1	linezolid		0.50		0.50	mg/L	MIC									Laboratory Method		35944070
1773	1773.33796	SAMEA7541675		4289943	104	Mycobacterium tuberculosis 10/YA00032766/YA00032766/1	linezolid		0.50		0.50	mg/L	MIC									Laboratory Method		35944070
1773	1773.42447	SAMEA7526689		4273284	153	Mycobacterium tuberculosis 734635	linezolid	Susceptible	0.5		0.5	mg/L	MIC									Laboratory Method		35989319
1773	1773.34754	SAMEA7544661		4340775	86	Mycobacterium tuberculosis 02/1146/2014185083/1	linezolid		0.25		0.25	mg/L	MIC									Laboratory Method		35944070
1773	1773.33547	SAMEA7526659		4374892	101	Mycobacterium tuberculosis 04/01562/728783/1	linezolid		0.06		0.06	mg/L	MIC									Laboratory Method		35944070
1773	1773.41082	SAMEA7525169		4342853	131	Mycobacterium tuberculosis 705054	linezolid	Susceptible	0.5		0.5	mg/L	MIC									Laboratory Method		35989319
1773	1773.41988	SAMEA7526212		4373713	71	Mycobacterium tuberculosis 727233	linezolid	Susceptible	0.06		0.06	mg/L	MIC									Laboratory Method		35989319
1773	1773.33620	SAMEA7541469		4335004	144	Mycobacterium tuberculosis 10/YA00010403/YA00010403/1	linezolid		0.50		0.50	mg/L	MIC									Laboratory Method		35944070
1773	1773.40317	SAMEA8742346		4355313	101	Mycobacterium tuberculosis 10/YA00100107/YA00100107/1	linezolid		0.03		0.03	mg/L	MIC									Laboratory Method		35944070
1773	1773.32695	SAMEA7525287		4365312	107	Mycobacterium tuberculosis 04/00608/706527/1	linezolid		0.50		0.50	mg/L	MIC									Laboratory Method		35944070
1773	1773.36479	SAMEA7555738		4318472	100	Mycobacterium tuberculosis 03/BOR-7056-15/7056-15/1	linezolid		0.25		0.25	mg/L	MIC									Laboratory Method		35944070
1773	1773.42182	SAMEA7526414		4307253	137	Mycobacterium tuberculosis 727286	linezolid	Susceptible	0.03		0.03	mg/L	MIC									Laboratory Method		35989319
1773	1773.42170	SAMEA7526401		4361422	68	Mycobacterium tuberculosis 20932	linezolid	Susceptible	0.25		0.25	mg/L	MIC									Laboratory Method		35989319
1773	1773.32288	SAMEA5570072		4350770	78	Mycobacterium tuberculosis 05/PSLM-0823/SLM-087/1	linezolid		0.50		0.50	mg/L	MIC									Laboratory Method		35944070
1773	1773.35938	SAMEA7546777		4324093	93	Mycobacterium tuberculosis 05/LS-0749/SJ-06563-18/1	linezolid		0.50		0.50	mg/L	MIC									Laboratory Method		35944070
1773	1773.42006	SAMEA7526230		4375143	91	Mycobacterium tuberculosis 727568	linezolid	Susceptible	0.125		0.125	mg/L	MIC									Laboratory Method		35989319
1773	1773.37221	SAMEA7561575		4263825	147	Mycobacterium tuberculosis 06/N679/06MIL1554/1	linezolid		0.50		0.50	mg/L	MIC									Laboratory Method		35944070
1773	1773.41343	SAMEA7525519		4328330	190	Mycobacterium tuberculosis 712337	linezolid	Susceptible	0.125		0.125	mg/L	MIC									Laboratory Method		35989319
1773	1773.33359	SAMEA7526146		4349615	76	Mycobacterium tuberculosis 04/01424/725617/1	linezolid		0.06		0.06	mg/L	MIC									Laboratory Method		35944070
1773	1773.42249	SAMEA7526483		4312530	375	Mycobacterium tuberculosis 731970	linezolid	Susceptible	0.06		0.06	mg/L	MIC									Laboratory Method		35989319
1773	1773.31443	SAMEA104362471		4245109	168	Mycobacterium tuberculosis 05/PTAN-0429/TAN-005/1	linezolid		0.50		0.50	mg/L	MIC									Laboratory Method		35944070
1773	1773.35269	SAMEA7545834		4228883	235	Mycobacterium tuberculosis 05/CA-0909/CO-14370-18/1	linezolid		0.25		0.25	mg/L	MIC									Laboratory Method		35944070
1773	1773.40692	SAMEA7524772		4374584	112	Mycobacterium tuberculosis 634616	linezolid	Susceptible	0.125		0.125	mg/L	MIC									Laboratory Method		35989319
1773	1773.6328	SAMN05918719	GCF_001845635.1	4395214	13	Mycobacterium tuberculosis strain 06-R0222	linezolid		0.25		0.25	mg/L	Agar dilution				WHO	2014				Laboratory Method		31086182
1773	1773.32903	SAMEA7525581		4299718	259	Mycobacterium tuberculosis 04/00673/713951/1	linezolid		0.50		0.50	mg/L	MIC									Laboratory Method		35944070
1773	1773.33819	SAMEA7541697		4316676	95	Mycobacterium tuberculosis 10/BC01255838/BC01255838/1	linezolid		1.00		1.00	mg/L	MIC									Laboratory Method		35944070
1773	1773.42391	SAMEA7526636		4338833	107	Mycobacterium tuberculosis 802117	linezolid	Susceptible	0.06		0.06	mg/L	MIC									Laboratory Method		35989319
1773	1773.37261	SAMEA7561613		4296221	148	Mycobacterium tuberculosis 06/NDST26/06MIL1593/1	linezolid		0.12		0.12	mg/L	MIC									Laboratory Method		35944070
1773	1773.39038	SAMEA8718313		4341257	112	Mycobacterium tuberculosis 10/YA00033557/YA00033557/1	linezolid		1.00		1.00	mg/L	MIC									Laboratory Method		35944070
1773	1773.39128	SAMEA8718430		3905330	693	Mycobacterium tuberculosis 10/YA00058302/YA00058302/1	linezolid		0.25		0.25	mg/L	MIC									Laboratory Method		35944070
1773	1773.39397	SAMEA8718730		4340040	109	Mycobacterium tuberculosis 10/YA00106042/YA00106042/1	linezolid		0.25		0.25	mg/L	MIC									Laboratory Method		35944070
1773	1773.37855	SAMEA7562848		4347169	99	Mycobacterium tuberculosis 08/02TB2315/26561/1	linezolid		0.03		0.03	mg/L	MIC									Laboratory Method		35944070
1773	1773.31958	SAMEA5569707		3932229	634	Mycobacterium tuberculosis 05/PSLM-0844/SLM-113/1	linezolid		0.25		0.25	mg/L	MIC									Laboratory Method		35944070
1773	1773.31211	SAMEA104362234		4272781	121	Mycobacterium tuberculosis 05/PTAN-0192/TAN-023/1	linezolid		0.50		0.50	mg/L	MIC									Laboratory Method		35944070
1773	1773.42442	SAMEA7526701		4136406	310	Mycobacterium tuberculosis 800363	linezolid	Susceptible	0.5		0.5	mg/L	MIC									Laboratory Method		35989319
1773	1773.32366	SAMEA7524810		4377194	98	Mycobacterium tuberculosis 04/00123/630236/1	linezolid		1.00		1.00	mg/L	MIC									Laboratory Method		35944070
1773	1773.40675	SAMEA7524755		4371145	93	Mycobacterium tuberculosis 633070	linezolid	Susceptible	0.25		0.25	mg/L	MIC									Laboratory Method		35989319
1773	1773.41471	SAMEA7525654		4372352	112	Mycobacterium tuberculosis 715342	linezolid	Resistant	1		1	mg/L	MIC									Laboratory Method		35989319
1773	1773.34276	SAMEA7542357		4346902	93	Mycobacterium tuberculosis 02/0490/251016-14/1	linezolid		1.00		1.00	mg/L	MIC									Laboratory Method		35944070
1773	1773.39158	SAMEA8718460		4334264	104	Mycobacterium tuberculosis 10/YA00062613/YA00062613/1	linezolid		0.25		0.25	mg/L	MIC									Laboratory Method		35944070
1773	1773.39332	SAMEA8718659		4339962	113	Mycobacterium tuberculosis 10/YA00096082/YA00096082/1	linezolid		0.50		0.50	mg/L	MIC									Laboratory Method		35944070
1773	1773.37692	SAMEA7562473		4331026	131	Mycobacterium tuberculosis 03/T6686/IML-00107/1	linezolid		0.50		0.50	mg/L	MIC									Laboratory Method		35944070
1773	1773.36621	SAMEA7555890		4308604	84	Mycobacterium tuberculosis 03/GB-83410084/GB-83410084/1	linezolid		0.25		0.25	mg/L	MIC									Laboratory Method		35944070
1773	1773.35266	SAMEA7545830		4245458	175	Mycobacterium tuberculosis 05/CA-0832/CO-14224-18/1	linezolid		0.25		0.25	mg/L	MIC									Laboratory Method		35944070
1773	1773.41961	SAMEA7526184		4345130	107	Mycobacterium tuberculosis 726673	linezolid	Susceptible	0.5		0.5	mg/L	MIC									Laboratory Method		35989319
1773	1773.31346	SAMEA104362373		4286060	103	Mycobacterium tuberculosis 05/PTAN-0331/TAN-776/1	linezolid		0.25		0.25	mg/L	MIC									Laboratory Method		35944070
1773	1773.33787	SAMEA7541665		4329421	118	Mycobacterium tuberculosis 10/YA00036014/YA00036014/1	linezolid		1.00		1.00	mg/L	MIC									Laboratory Method		35944070
1773	1773.32680	SAMEA7525259		4290998	190	Mycobacterium tuberculosis 06/JHL-312/06MIL1049/1	linezolid		0.12		0.12	mg/L	MIC									Laboratory Method		35944070
1773	1773.6103	SAMN05915267	GCF_001841105.1	4372594	1	Mycobacterium tuberculosis strain 01-R0240	linezolid		0.5		0.5	mg/L	Agar dilution				WHO	2014				Laboratory Method		31086182
1773	1773.32897	SAMEA7525573		4283479	355	Mycobacterium tuberculosis 04/00823/713738/1	linezolid		0.50		0.50	mg/L	MIC									Laboratory Method		35944070
1773	1773.41869	SAMEA7526086		4300436	82	Mycobacterium tuberculosis 724018	linezolid	Susceptible	0.03		0.03	mg/L	MIC									Laboratory Method		35989319
1773	1773.38135	SAMEA7563261		4287977	117	Mycobacterium tuberculosis 06/06TB_0989/06MIL1984/1	linezolid		0.50		0.50	mg/L	MIC									Laboratory Method		35944070
1773	1773.40432	SAMEA8742483		4352105	90	Mycobacterium tuberculosis 10/YA00129022/YA00129022/1	linezolid		1.00		1.00	mg/L	MIC									Laboratory Method		35944070
1773	1773.37770	SAMEA7562564		4342021	123	Mycobacterium tuberculosis 03/T1409/IML-00019/1	linezolid		0.25		0.25	mg/L	MIC									Laboratory Method		35944070
1773	1773.42253	SAMEA7526480		4344743	103	Mycobacterium tuberculosis 731886	linezolid	Susceptible	0.06		0.06	mg/L	MIC									Laboratory Method		35989319
1773	1773.36280	SAMEA7547433		4090006	434	Mycobacterium tuberculosis 14/3501/3501/1	linezolid		0.25		0.25	mg/L	MIC									Laboratory Method		35944070
1773	1773.33764	SAMEA7541641		4344438	93	Mycobacterium tuberculosis 10/TRL0095728/TRL0095728/1	linezolid		0.50		0.50	mg/L	MIC									Laboratory Method		35944070
1773	1773.37833	SAMEA7562826		4315059	110	Mycobacterium tuberculosis 08/02TB2684/26446/1	linezolid		0.25		0.25	mg/L	MIC									Laboratory Method		35944070
1773	1773.34515	SAMEA7544122		4320871	110	Mycobacterium tuberculosis 02/0496/232014-15/1	linezolid		4.00		4.00	mg/L	MIC									Laboratory Method		35944070
1773	1773.33726	SAMEA7541601		4323211	113	Mycobacterium tuberculosis 10/YA00016187/YA00016187/1	linezolid		0.50		0.50	mg/L	MIC									Laboratory Method		35944070
1773	1773.34109	SAMEA7542165		4375580	88	Mycobacterium tuberculosis 02/0434/235016-14/1	linezolid		0.50		0.50	mg/L	MIC									Laboratory Method		35944070
1773	1773.40160	SAMEA8742141		4309111	118	Mycobacterium tuberculosis 20/SA00416804/YA00135287/1	linezolid		0.50		0.50	mg/L	MIC									Laboratory Method		35944070
1773	1773.35179	SAMEA7545715		4315447	100	Mycobacterium tuberculosis 05/CA-1229/CO-01303-19/1	linezolid		0.50		0.50	mg/L	MIC									Laboratory Method		35944070
1773	1773.31218	SAMEA104362238		4234643	116	Mycobacterium tuberculosis 05/PTAN-0196/TAN-059/1	linezolid		0.50		0.50	mg/L	MIC									Laboratory Method		35944070
1773	1773.41736	SAMEA7525942		4321067	128	Mycobacterium tuberculosis 719599	linezolid	Susceptible	0.25		0.25	mg/L	MIC									Laboratory Method		35989319
1773	1773.37136	SAMEA7561424		4297303	136	Mycobacterium tuberculosis 06/06TB_0561/06MIL1239/1	linezolid		0.50		0.50	mg/L	MIC									Laboratory Method		35944070
1773	1773.6496	SAMN05916387	GCF_001849005.1	4411088	24	Mycobacterium tuberculosis strain 02-R1491	linezolid		>10	>	10	mg/L	Agar dilution				WHO	2014				Laboratory Method		31086182
1773	1773.39228	SAMEA8718541		4273139	122	Mycobacterium tuberculosis 10/YA00079488/YA00079488/1	linezolid		0.50		0.50	mg/L	MIC									Laboratory Method		35944070
1773	1773.6706	SAMN05916357	GCF_001853195.1	4381336	50	Mycobacterium tuberculosis strain 98-R790	linezolid		8		8	mg/L	Agar dilution				WHO	2014				Laboratory Method		31086182
1773	1773.40653	SAMEA7524733		4382087	102	Mycobacterium tuberculosis 631149	linezolid	Susceptible	0.5		0.5	mg/L	MIC									Laboratory Method		35989319
1773	1773.39249	SAMEA8718566		4305382	101	Mycobacterium tuberculosis 10/YA00089317/YA00089317/1	linezolid		0.50		0.50	mg/L	MIC									Laboratory Method		35944070
1773	1773.34632	SAMEA7544359		4344825	97	Mycobacterium tuberculosis 02/0919/22A154/1	linezolid		1.00		1.00	mg/L	MIC									Laboratory Method		35944070
1773	1773.35543	SAMEA7546152		3772319	717	Mycobacterium tuberculosis 05/CA-1589/CO-03884-19/1	linezolid		0.50		0.50	mg/L	MIC									Laboratory Method		35944070
1773	1773.33963	SAMEA7541856		4334670	106	Mycobacterium tuberculosis 10/BC01244547/BC01244547/1	linezolid		0.50		0.50	mg/L	MIC									Laboratory Method		35944070
1773	1773.34939	SAMEA7545396		4289678	119	Mycobacterium tuberculosis 05/LS-0671/LS-09947-18/1	linezolid		0.50		0.50	mg/L	MIC									Laboratory Method		35944070
1773	1773.36827	SAMEA7560636		4342652	93	Mycobacterium tuberculosis 08/05TB42023/1830/1	linezolid		0.25		0.25	mg/L	MIC									Laboratory Method		35944070
1773	1773.43001	SAMEA7544620		4380572	89	Mycobacterium tuberculosis 02/1104/2014185010/1	linezolid		0.25		0.25	mg/L	MIC									Laboratory Method		35944070
1773	1773.34256	SAMEA7542339		4323187	111	Mycobacterium tuberculosis 02/0519/242319-14/1	linezolid		1.00		1.00	mg/L	MIC									Laboratory Method		35944070
1773	1773.42035	SAMEA7526259		4382867	90	Mycobacterium tuberculosis 728404	linezolid	Susceptible	0.5		0.5	mg/L	MIC									Laboratory Method		35989319
1773	1773.34789	SAMEA7545175		4307958	124	Mycobacterium tuberculosis 05/CA-0028/CO-05290-18/1	linezolid		0.50		0.50	mg/L	MIC									Laboratory Method		35944070
1773	1773.7028	SAMN06010415	GCF_001948535.1	4405574	9	Mycobacterium tuberculosis strain M0016693-5	linezolid		<=0.25	<=	0.25	mg/L	Agar dilution				WHO	2014				Laboratory Method		31086182
1773	1773.37748	SAMEA7562538		4340819	91	Mycobacterium tuberculosis 03/T6107/IML-00089/1	linezolid		0.25		0.25	mg/L	MIC									Laboratory Method		35944070
1773	1773.39256	SAMEA8718576		4291357	99	Mycobacterium tuberculosis 10/YA00089945/YA00089945/1	linezolid		0.25		0.25	mg/L	MIC									Laboratory Method		35944070
1773	1773.41993	SAMEA7526218		4306682	124	Mycobacterium tuberculosis 727297	linezolid	Susceptible	0.5		0.5	mg/L	MIC									Laboratory Method		35989319
1773	1773.33902	SAMEA7541786		4338906	104	Mycobacterium tuberculosis 10/YA00027204/YA00027204/1	linezolid		0.50		0.50	mg/L	MIC									Laboratory Method		35944070
1773	1773.32075	SAMEA5569837		4310031	120	Mycobacterium tuberculosis 05/PMK-0965/MK-1011/1	linezolid		0.06		0.06	mg/L	MIC									Laboratory Method		35944070
1773	1773.32570	SAMEA7525123		4362079	121	Mycobacterium tuberculosis 04/00348/704210/1	linezolid		1.00		1.00	mg/L	MIC									Laboratory Method		35944070
1773	1773.37619	SAMEA7562325		4304352	147	Mycobacterium tuberculosis 06/06TB_0396/06MIL1402/1	linezolid		0.25		0.25	mg/L	MIC									Laboratory Method		35944070
1773	1773.32703	SAMEA7525308		4376217	112	Mycobacterium tuberculosis 04/00669/706656/1	linezolid		0.12		0.12	mg/L	MIC									Laboratory Method		35944070
1773	1773.35407	SAMEA7545990		4333067	91	Mycobacterium tuberculosis 05/LS-0941/MA-02775-18/1	linezolid		0.50		0.50	mg/L	MIC									Laboratory Method		35944070
1773	1773.32651	SAMEA7525209		4362349	123	Mycobacterium tuberculosis 04/00416/705771/1	linezolid		0.50		0.50	mg/L	MIC									Laboratory Method		35944070
1773	1773.35649	SAMEA7546297		4269207	138	Mycobacterium tuberculosis 05/LR-2003/FN-00093-15/1	linezolid		0.25		0.25	mg/L	MIC									Laboratory Method		35944070
1773	1773.41319	SAMEA7525493		4285501	280	Mycobacterium tuberculosis 711603	linezolid	Susceptible	0.25		0.25	mg/L	MIC									Laboratory Method		35989319
1773	1773.6596	SAMN05916247	GCF_001851005.1	4349358	11	Mycobacterium tuberculosis strain 02-R0855	linezolid		<=0.25	<=	0.25	mg/L	Agar dilution				WHO	2014				Laboratory Method		31086182
1773	1773.37651	SAMEA7562372		4292145	144	Mycobacterium tuberculosis 06/PIMS_0009-14/06MIL0091/1	linezolid		0.06		0.06	mg/L	MIC									Laboratory Method		35944070
1773	1773.38277	SAMEA7563429		4337760	127	Mycobacterium tuberculosis 03/DR-221/IML-01154/1	linezolid		0.25		0.25	mg/L	MIC									Laboratory Method		35944070
1773	1773.33298	SAMEA7526075		4307276	144	Mycobacterium tuberculosis 04/01356/723428/1	linezolid		0.12		0.12	mg/L	MIC									Laboratory Method		35944070
1773	1773.41605	SAMEA7525794		4301956	164	Mycobacterium tuberculosis T-4164	linezolid	Susceptible	0.5		0.5	mg/L	MIC									Laboratory Method		35989319
1773	1773.36872	SAMEA7560937		4330043	167	Mycobacterium tuberculosis 08/24TB-089/2311/1	linezolid		0.50		0.50	mg/L	MIC									Laboratory Method		35944070
1773	1773.43253	SAMEA5569575		4356565	75	Mycobacterium tuberculosis 05/PMOP-0563/MOP-100/1	linezolid		0.50		0.50	mg/L	MIC									Laboratory Method		35944070
1773	1773.37448	SAMEA7562019		4297159	164	Mycobacterium tuberculosis 06/06TB_1347/06MIL2618/1	linezolid		1.00		1.00	mg/L	MIC									Laboratory Method		35944070
1773	1773.32593	SAMEA7525146		4335449	137	Mycobacterium tuberculosis 04/00470/704771/1	linezolid		0.50		0.50	mg/L	MIC									Laboratory Method		35944070
1773	1773.32168	SAMEA5569934		4360787	84	Mycobacterium tuberculosis 05/PMFR-0682/MFR-074/1	linezolid		0.50		0.50	mg/L	MIC									Laboratory Method		35944070
1773	1773.35150	SAMEA7545680		4353446	77	Mycobacterium tuberculosis 05/CA-1183/CO-00467-19/1	linezolid		0.50		0.50	mg/L	MIC									Laboratory Method		35944070
1773	1773.41977	SAMEA7526201		4351448	108	Mycobacterium tuberculosis 727033	linezolid	Susceptible	0.06		0.06	mg/L	MIC									Laboratory Method		35989319
1773	1773.31869	SAMEA5569612		4358117	76	Mycobacterium tuberculosis 05/PMOP-0599/MOP-151/1	linezolid		0.50		0.50	mg/L	MIC									Laboratory Method		35944070
1773	1773.33228	SAMEA7525992		4321850	111	Mycobacterium tuberculosis 04/01176/720958/1	linezolid		0.25		0.25	mg/L	MIC									Laboratory Method		35944070
1773	1773.35808	SAMEA7546549		4199928	277	Mycobacterium tuberculosis 05/LR-2389/FN-00887-18/1	linezolid		0.50		0.50	mg/L	MIC									Laboratory Method		35944070
1773	1773.33243	SAMEA7526009		4340194	114	Mycobacterium tuberculosis 04/01127/721246/1	linezolid		4.00		4.00	mg/L	MIC									Laboratory Method		35944070
1773	1773.31236	SAMEA104362247		4314368	103	Mycobacterium tuberculosis 05/PTAN-0205/TAN-165/1	linezolid		0.50		0.50	mg/L	MIC									Laboratory Method		35944070
1773	1773.41120	SAMEA7525216		4334906	102	Mycobacterium tuberculosis 705876	linezolid	Susceptible	0.25		0.25	mg/L	MIC									Laboratory Method		35989319
1773	1773.31142	SAMEA104362159		3711861	780	Mycobacterium tuberculosis 05/PTAN-0117/TAN-354/1	linezolid		0.25		0.25	mg/L	MIC									Laboratory Method		35944070
1773	1773.41225	SAMEA7525398		4347653	118	Mycobacterium tuberculosis 707449	linezolid	Susceptible	0.5		0.5	mg/L	MIC									Laboratory Method		35989319
1773	1773.37716	SAMEA7562504		4322649	117	Mycobacterium tuberculosis 03/T7596/IML00138/1	linezolid		1.00		1.00	mg/L	MIC									Laboratory Method		35944070
1773	1773.39187	SAMEA8718491		4344400	103	Mycobacterium tuberculosis 10/YA00068780/YA00068780/1	linezolid		0.50		0.50	mg/L	MIC									Laboratory Method		35944070
1773	1773.6459	SAMN05918749	GCF_001848255.1	4396708	50	Mycobacterium tuberculosis strain 99-R545	linezolid		0.25		0.25	mg/L	Agar dilution				WHO	2014				Laboratory Method		31086182
1773	1773.37287	SAMEA7561819		4296247	175	Mycobacterium tuberculosis 06/06TB_0852/06MIL1800/1	linezolid		0.25		0.25	mg/L	MIC									Laboratory Method		35944070
1773	1773.33433	SAMEA7526247		4367751	94	Mycobacterium tuberculosis 04/01502/728090/1	linezolid		0.25		0.25	mg/L	MIC									Laboratory Method		35944070
1773	1773.32541	SAMEA7525088		4366817	98	Mycobacterium tuberculosis 04/00437/703436/1	linezolid		0.25		0.25	mg/L	MIC									Laboratory Method		35944070
1773	1773.41396	SAMEA7525563		4357511	180	Mycobacterium tuberculosis 713588	linezolid	Susceptible	0.25		0.25	mg/L	MIC									Laboratory Method		35989319
1773	1773.42361	SAMEA7526608		4377807	89	Mycobacterium tuberculosis 800479	linezolid	Susceptible	0.06		0.06	mg/L	MIC									Laboratory Method		35989319
1773	1773.36966	SAMEA7561051		4348714	103	Mycobacterium tuberculosis 08/05TB11007/22069/1	linezolid		0.50		0.50	mg/L	MIC									Laboratory Method		35944070
1773	1773.40082	SAMEA8742054		4248873	158	Mycobacterium tuberculosis 20/SA00174223/YA00134646/1	linezolid		0.50		0.50	mg/L	MIC									Laboratory Method		35944070
1773	1773.40809	SAMEA7524898		4345885	105	Mycobacterium tuberculosis 633909	linezolid	Susceptible	0.25		0.25	mg/L	MIC									Laboratory Method		35989319
1773	1773.39269	SAMEA8718592		4313326	114	Mycobacterium tuberculosis 10/YA00089962/YA00089962/1	linezolid		0.25		0.25	mg/L	MIC									Laboratory Method		35944070
1773	1773.37627	SAMEA7562345		4322426	123	Mycobacterium tuberculosis 06/06TB_0586/06MIL1440/1	linezolid		0.50		0.50	mg/L	MIC									Laboratory Method		35944070
1773	1773.40649	SAMEA7524724		4384902	85	Mycobacterium tuberculosis 628076	linezolid	Susceptible	0.5		0.5	mg/L	MIC									Laboratory Method		35989319
1773	1773.39544	SAMEA8718911		4345764	100	Mycobacterium tuberculosis 10/XD01329489/XD01329489/1	linezolid		0.25		0.25	mg/L	MIC									Laboratory Method		35944070
1773	1773.35581	SAMEA7546203		4025508	655	Mycobacterium tuberculosis 05/LS-1547/LS-01869-19/1	linezolid		1.00		1.00	mg/L	MIC									Laboratory Method		35944070
1773	1773.41356	SAMEA7525532		4288777	159	Mycobacterium tuberculosis 712922	linezolid	Susceptible	0.25		0.25	mg/L	MIC									Laboratory Method		35989319
1773	1773.36886	SAMEA7560956		4331520	103	Mycobacterium tuberculosis 08/24TB00-027/2340/1	linezolid		0.25		0.25	mg/L	MIC									Laboratory Method		35944070
1773	1773.36094	SAMEA7546963		4353210	102	Mycobacterium tuberculosis 05/LR-2264/FN-00887-17/1	linezolid		0.50		0.50	mg/L	MIC									Laboratory Method		35944070
1773	1773.34815	SAMEA7545223		4361775	92	Mycobacterium tuberculosis 05/CA-0029/CO-06273-18/1	linezolid		0.50		0.50	mg/L	MIC									Laboratory Method		35944070
1773	1773.34701	SAMEA7544556		4363743	76	Mycobacterium tuberculosis 02/1040/2013185112/1	linezolid		0.25		0.25	mg/L	MIC									Laboratory Method		35944070
1773	1773.34091	SAMEA7542146		4340795	109	Mycobacterium tuberculosis 02/0277/2014234025/1	linezolid		0.50		0.50	mg/L	MIC									Laboratory Method		35944070
1773	1773.34437	SAMEA7544032		4322091	162	Mycobacterium tuberculosis 02/0117/22A071/1	linezolid		0.50		0.50	mg/L	MIC									Laboratory Method		35944070
1773	1773.36249	SAMEA7547397		3835921	719	Mycobacterium tuberculosis 14/2223/2223/1	linezolid		0.12		0.12	mg/L	MIC									Laboratory Method		35944070
1773	1773.34932	SAMEA7545388		4284132	114	Mycobacterium tuberculosis 05/LS-0483/SJ-05528-18/1	linezolid		0.50		0.50	mg/L	MIC									Laboratory Method		35944070
1773	1773.36838	SAMEA7560652		4341366	108	Mycobacterium tuberculosis 08/05TB31014/1850/1	linezolid		0.25		0.25	mg/L	MIC									Laboratory Method		35944070
1773	1773.34253	SAMEA7542337		4322475	91	Mycobacterium tuberculosis 02/0525/242317-14/1	linezolid		0.25		0.25	mg/L	MIC									Laboratory Method		35944070
1773	1773.41186	SAMEA7525314		4331464	153	Mycobacterium tuberculosis 706699	linezolid	Susceptible	0.5		0.5	mg/L	MIC									Laboratory Method		35989319
1773	1773.34339	SAMEA7543909		4338349	91	Mycobacterium tuberculosis 02/0183/2013222280/1	linezolid		0.50		0.50	mg/L	MIC									Laboratory Method		35944070
1773	1773.43711	SAMEA7526161		4376365	99	Mycobacterium tuberculosis 725940	linezolid	Susceptible	0.25		0.25	mg/L	MIC									Laboratory Method		35989319
1773	1773.31889	SAMEA5569636		4339087	99	Mycobacterium tuberculosis 05/PMOP-0623/MOP-187/1	linezolid		0.50		0.50	mg/L	MIC									Laboratory Method		35944070
1773	1773.33693	SAMEA7541566		4301589	122	Mycobacterium tuberculosis 10/YA00027187/YA00027187/1	linezolid		0.50		0.50	mg/L	MIC									Laboratory Method		35944070
1773	1773.41971	SAMEA7526196		4381306	107	Mycobacterium tuberculosis 726837	linezolid	Susceptible	0.25		0.25	mg/L	MIC									Laboratory Method		35989319
1773	1773.36701	SAMEA7555973		4342018	98	Mycobacterium tuberculosis 03/UA6-2017/UA6-2017/1	linezolid		0.12		0.12	mg/L	MIC									Laboratory Method		35944070
1773	1773.33607	SAMEA7541455		4331921	106	Mycobacterium tuberculosis 10/YA00038883/YA00038883/1	linezolid		0.50		0.50	mg/L	MIC									Laboratory Method		35944070
1773	1773.41354	SAMEA7525525		4329653	155	Mycobacterium tuberculosis 712578	linezolid	Susceptible	0.5		0.5	mg/L	MIC									Laboratory Method		35989319
1773	1773.37605	SAMEA7562307		4304307	140	Mycobacterium tuberculosis 06/06TB_0522/06MIL1368/1	linezolid		0.50		0.50	mg/L	MIC									Laboratory Method		35944070
1773	1773.31459	SAMEA104362482		3830050	721	Mycobacterium tuberculosis 05/PTAN-0440/TAN-176/1	linezolid		0.50		0.50	mg/L	MIC									Laboratory Method		35944070
1773	1773.35263	SAMEA7545825		3888229	717	Mycobacterium tuberculosis 05/CA-0966/CO-14012-18/1	linezolid		0.50		0.50	mg/L	MIC									Laboratory Method		35944070
1773	1773.41063	SAMEA7525144		4372782	127	Mycobacterium tuberculosis 704737	linezolid	Susceptible	0.5		0.5	mg/L	MIC									Laboratory Method		35989319
1773	1773.40999	SAMEA7525089		4343551	145	Mycobacterium tuberculosis 703443	linezolid	Susceptible	0.5		0.5	mg/L	MIC									Laboratory Method		35989319
1773	1773.38390	SAMEA7563563		4325332	119	Mycobacterium tuberculosis 03/GB-94340127/IML-01923/1	linezolid		0.12		0.12	mg/L	MIC									Laboratory Method		35944070
1773	1773.41467	SAMEA7525650		4344261	128	Mycobacterium tuberculosis 715192	linezolid	Susceptible	0.5		0.5	mg/L	MIC									Laboratory Method		35989319
1773	1773.36891	SAMEA7560960		4362662	88	Mycobacterium tuberculosis 08/24TB-084/2345/1	linezolid		0.50		0.50	mg/L	MIC									Laboratory Method		35944070
1773	1773.31779	SAMEA5569517		4351287	94	Mycobacterium tuberculosis 05/PMOP-0504/MOP-019/1	linezolid		0.50		0.50	mg/L	MIC									Laboratory Method		35944070
1773	1773.32937	SAMEA7525623		4331034	192	Mycobacterium tuberculosis 04/00880/714678/1	linezolid		0.25		0.25	mg/L	MIC									Laboratory Method		35944070
1773	1773.42064	SAMEA7526291		4344748	100	Mycobacterium tuberculosis 729143	linezolid	Susceptible	0.5		0.5	mg/L	MIC									Laboratory Method		35989319
1773	1773.6347	SAMN05918715	GCF_001846015.1	4401021	54	Mycobacterium tuberculosis strain 05-13057	linezolid		0.25		0.25	mg/L	Agar dilution				WHO	2014				Laboratory Method		31086182
1773	1773.37623	SAMEA7562341		4261385	119	Mycobacterium tuberculosis 06/06TB_0582/06MIL1436/1	linezolid		0.25		0.25	mg/L	MIC									Laboratory Method		35944070
1773	1773.42335	SAMEA7526580		4381764	87	Mycobacterium tuberculosis 734333	linezolid	Susceptible	0.5		0.5	mg/L	MIC									Laboratory Method		35989319
1773	1773.6639	SAMN05916291	GCF_001851855.1	4379086	67	Mycobacterium tuberculosis strain 02-R0095	linezolid		2		2	mg/L	Agar dilution				WHO	2014				Laboratory Method		31086182
1773	1773.41081	SAMEA7525170		4360388	134	Mycobacterium tuberculosis 705057	linezolid	Susceptible	0.5		0.5	mg/L	MIC									Laboratory Method		35989319
1773	1773.31956	SAMEA5569705		4083112	492	Mycobacterium tuberculosis 05/PSLM-0842/SLM-111/1	linezolid		0.25		0.25	mg/L	MIC									Laboratory Method		35944070
1773	1773.39577	SAMEA8718953		4330377	96	Mycobacterium tuberculosis 10/YA00130037/YA00130037/1	linezolid		0.50		0.50	mg/L	MIC									Laboratory Method		35944070
1773	1773.40448	SAMEA8742560		4352117	78	Mycobacterium tuberculosis 20/SCH7845961/YA00131177/1	linezolid		1.00		1.00	mg/L	MIC									Laboratory Method		35944070
1773	1773.43357	SAMEA7560658		4332666	131	Mycobacterium tuberculosis 08/05TB31017/1858/1	linezolid		0.25		0.25	mg/L	MIC									Laboratory Method		35944070
1773	1773.35261	SAMEA7545827		4065988	486	Mycobacterium tuberculosis 05/CA-0967/CO-14020-18/1	linezolid		0.25		0.25	mg/L	MIC									Laboratory Method		35944070
1773	1773.39947	SAMEA8741909		4354790	103	Mycobacterium tuberculosis 20/SA00153785/YA00132626/1	linezolid		1.00		1.00	mg/L	MIC									Laboratory Method		35944070
1773	1773.32522	SAMEA7525061		4347795	110	Mycobacterium tuberculosis 04/00666/702857/1	linezolid		0.12		0.12	mg/L	MIC									Laboratory Method		35944070
1773	1773.6445	SAMN05918712	GCF_001847985.1	4392069	30	Mycobacterium tuberculosis strain 05-13131	linezolid		0.25		0.25	mg/L	Agar dilution				WHO	2014				Laboratory Method		31086182
1773	1773.41893	SAMEA7526115		4328910	145	Mycobacterium tuberculosis 724919	linezolid	Susceptible	0.25		0.25	mg/L	MIC									Laboratory Method		35989319
1773	1773.31452	SAMEA104362489		4008130	594	Mycobacterium tuberculosis 05/PTAN-0447/TAN-268/1	linezolid		0.25		0.25	mg/L	MIC									Laboratory Method		35944070
1773	1773.35037	SAMEA7545541		4328085	90	Mycobacterium tuberculosis 05/LS-1409/LS-00628-19/1	linezolid		0.50		0.50	mg/L	MIC									Laboratory Method		35944070
1773	1773.41584	SAMEA7525770		4299071	141	Mycobacterium tuberculosis 718293	linezolid	Susceptible	0.5		0.5	mg/L	MIC									Laboratory Method		35989319
1773	1773.35238	SAMEA7545786		3398142	1015	Mycobacterium tuberculosis 05/CA-0635/CO-12438-18/1	linezolid		0.50		0.50	mg/L	MIC									Laboratory Method		35944070
1773	1773.6164	SAMN05918579	GCF_001842325.1	4386208	1	Mycobacterium tuberculosis strain M0006397-5	linezolid		<=0.25	<=	0.25	mg/L	Agar dilution				WHO	2014				Laboratory Method		31086182
1773	1773.38846	SAMEA7564173		4277713	159	Mycobacterium tuberculosis 08/02TB1471/20012/1	linezolid		0.25		0.25	mg/L	MIC									Laboratory Method		35944070
1773	1773.38507	SAMEA7563691		4328238	128	Mycobacterium tuberculosis 03/GB-83350075/83350075/1	linezolid		0.25		0.25	mg/L	MIC									Laboratory Method		35944070
1773	1773.36492	SAMEA7555761		4351662	82	Mycobacterium tuberculosis 03/BOR-18006632/IML-00187/1	linezolid		1.00		1.00	mg/L	MIC									Laboratory Method		35944070
1773	1773.43508	SAMEA7560931		4333223	118	Mycobacterium tuberculosis 08/24TB00-034/2304/1	linezolid		0.25		0.25	mg/L	MIC									Laboratory Method		35944070
1773	1773.43042	SAMEA7544690		4354041	97	Mycobacterium tuberculosis 02/1176/2013185549/1	linezolid		0.25		0.25	mg/L	MIC									Laboratory Method		35944070
1773	1773.33751	SAMEA7541627		4327839	101	Mycobacterium tuberculosis 10/QB00083412/QB00083412/1	linezolid		0.50		0.50	mg/L	MIC									Laboratory Method		35944070
1773	1773.33855	SAMEA7541738		4324418	89	Mycobacterium tuberculosis 10/YA00019957/YA00019957/1	linezolid		0.50		0.50	mg/L	MIC									Laboratory Method		35944070
1773	1773.37279	SAMEA7561813		4271200	140	Mycobacterium tuberculosis 06/06TB_0847/06MIL1794/1	linezolid		0.50		0.50	mg/L	MIC									Laboratory Method		35944070
1773	1773.32684	SAMEA7525256		4299779	225	Mycobacterium tuberculosis 04/00643/706351/1	linezolid		0.25		0.25	mg/L	MIC									Laboratory Method		35944070
1773	1773.40983	SAMEA7525064		4344249	126	Mycobacterium tuberculosis 702992	linezolid	Susceptible	0.5		0.5	mg/L	MIC									Laboratory Method		35989319
1773	1773.35839	SAMEA7546587		4339758	83	Mycobacterium tuberculosis 05/LR-2399/FN-01726-18/1	linezolid		0.12		0.12	mg/L	MIC									Laboratory Method		35944070
1773	1773.40670	SAMEA7524751		4354987	132	Mycobacterium tuberculosis 632664	linezolid	Susceptible	0.25		0.25	mg/L	MIC									Laboratory Method		35989319
1773	1773.33557	SAMEA7526886		4370001	81	Mycobacterium tuberculosis 04/01439/728306/1	linezolid		0.06		0.06	mg/L	MIC									Laboratory Method		35944070
1773	1773.35654	SAMEA7546316		3278702	966	Mycobacterium tuberculosis 05/LR-2022/FN-00301-15/1	linezolid		0.12		0.12	mg/L	MIC									Laboratory Method		35944070
1773	1773.40338	SAMEA8742393		4352015	82	Mycobacterium tuberculosis 10/YA00125878/YA00125878/1	linezolid		1.00		1.00	mg/L	MIC									Laboratory Method		35944070
1773	1773.40284	SAMEA8742316		4342679	94	Mycobacterium tuberculosis 10/WK00312077/WK00312077/1	linezolid		0.50		0.50	mg/L	MIC									Laboratory Method		35944070
1773	1773.34652	SAMEA7544391		4334647	108	Mycobacterium tuberculosis 02/0953/22A188/1	linezolid		0.50		0.50	mg/L	MIC									Laboratory Method		35944070
1773	1773.38625	SAMEA7563817		4368658	109	Mycobacterium tuberculosis 03/GB-93240016/IML-01875/1	linezolid		0.50		0.50	mg/L	MIC									Laboratory Method		35944070
1773	1773.31990	SAMEA5569739		3842064	755	Mycobacterium tuberculosis 05/PLE-0882/LE-001/1	linezolid		0.50		0.50	mg/L	MIC									Laboratory Method		35944070
1773	1773.34589	SAMEA7544220		4329556	106	Mycobacterium tuberculosis 02/0895/22A129/1	linezolid		0.50		0.50	mg/L	MIC									Laboratory Method		35944070
1773	1773.38759	SAMEA7564046		4321754	113	Mycobacterium tuberculosis 08/02TB0252/17427/1	linezolid		1.00		1.00	mg/L	MIC									Laboratory Method		35944070
1773	1773.38207	SAMEA7563354		4329373	132	Mycobacterium tuberculosis 03/DR-52/IML-01080/1	linezolid		0.25		0.25	mg/L	MIC									Laboratory Method		35944070
1773	1773.37604	SAMEA7562305		4317106	120	Mycobacterium tuberculosis 06/06TB_0288/06MIL1366/2	linezolid		0.50		0.50	mg/L	MIC									Laboratory Method		35944070
1773	1773.42456	SAMEA7526714		4309944	139	Mycobacterium tuberculosis 801075	linezolid	Susceptible	0.125		0.125	mg/L	MIC									Laboratory Method		35989319
1773	1773.41895	SAMEA7526111		4315599	133	Mycobacterium tuberculosis 724826	linezolid	Susceptible	0.25		0.25	mg/L	MIC									Laboratory Method		35989319
1773	1773.38068	SAMEA7563189		4299161	135	Mycobacterium tuberculosis 06/IR7/06MIL1831/1	linezolid		0.25		0.25	mg/L	MIC									Laboratory Method		35944070
1773	1773.34189	SAMEA7542251		4353940	89	Mycobacterium tuberculosis 02/0669/2014241041/1	linezolid		0.50		0.50	mg/L	MIC									Laboratory Method		35944070
1773	1773.39293	SAMEA8718616		4295914	116	Mycobacterium tuberculosis 10/YA00099968/YA00099968/1	linezolid		0.50		0.50	mg/L	MIC									Laboratory Method		35944070
1773	1773.6495	SAMN05916424	GCF_001848975.1	4386811	33	Mycobacterium tuberculosis strain 01-R0239	linezolid		0.25		0.25	mg/L	Agar dilution				WHO	2014				Laboratory Method		31086182
1773	1773.43221	SAMEA7545573		4235806	201	Mycobacterium tuberculosis 05/LS-0852/LS-10304-18/1	linezolid		0.25		0.25	mg/L	MIC									Laboratory Method		35944070
1773	1773.31833	SAMEA5569573		4354161	83	Mycobacterium tuberculosis 05/PMOP-0561/MOP-097/1	linezolid		0.50		0.50	mg/L	MIC									Laboratory Method		35944070
1773	1773.41478	SAMEA7525665		4348587	106	Mycobacterium tuberculosis 715611	linezolid	Resistant	1		1	mg/L	MIC									Laboratory Method		35989319
1773	1773.38451	SAMEA7563568		4329482	115	Mycobacterium tuberculosis 03/GB-94520109/IML-01928/1	linezolid		0.25		0.25	mg/L	MIC									Laboratory Method		35944070
1773	1773.33907	SAMEA7541797		4339631	88	Mycobacterium tuberculosis 10/YA00028553/YA00028553/1	linezolid		0.50		0.50	mg/L	MIC									Laboratory Method		35944070
1773	1773.34198	SAMEA7542259		4370906	77	Mycobacterium tuberculosis 02/0692/2014241054/1	linezolid		0.50		0.50	mg/L	MIC									Laboratory Method		35944070
1773	1773.39213	SAMEA8718522		4304302	101	Mycobacterium tuberculosis 10/YA00073331/YA00073331/1	linezolid		1.00		1.00	mg/L	MIC									Laboratory Method		35944070
1773	1773.33137	SAMEA7525877		4363698	103	Mycobacterium tuberculosis 04/01007/718158/1	linezolid		0.25		0.25	mg/L	MIC									Laboratory Method		35944070
1773	1773.33566	SAMEA7541393		4317577	116	Mycobacterium tuberculosis 10/YA00040363/YA00040363/1	linezolid		4.00		4.00	mg/L	MIC									Laboratory Method		35944070
1773	1773.43594	SAMEA7560873		4367195	100	Mycobacterium tuberculosis 08/DTU-101/2237/1	linezolid		0.50		0.50	mg/L	MIC									Laboratory Method		35944070
1773	1773.31223	SAMEA104362241		4326765	100	Mycobacterium tuberculosis 05/PTAN-0199/TAN-115/1	linezolid		0.50		0.50	mg/L	MIC									Laboratory Method		35944070
1773	1773.42593	SAMEA7526850		4308066	143	Mycobacterium tuberculosis 805371	linezolid	Susceptible	0.5		0.5	mg/L	MIC									Laboratory Method		35989319
1773	1773.38440	SAMEA7563613		4355638	91	Mycobacterium tuberculosis 03/GB-90840002/IML-02008/1	linezolid		0.50		0.50	mg/L	MIC									Laboratory Method		35944070
1773	1773.31285	SAMEA104362312		4344844	90	Mycobacterium tuberculosis 05/PTAN-0270/TAN-641/1	linezolid		0.50		0.50	mg/L	MIC									Laboratory Method		35944070
1773	1773.34657	SAMEA7544399		4348021	87	Mycobacterium tuberculosis 02/0961/22A201/1	linezolid		0.25		0.25	mg/L	MIC									Laboratory Method		35944070
1773	1773.36738	SAMEA7556019		4331842	114	Mycobacterium tuberculosis 03/11159/IML-00811/1	linezolid		0.25		0.25	mg/L	MIC									Laboratory Method		35944070
1773	1773.40950	SAMEA7525034		4365039	153	Mycobacterium tuberculosis 702260	linezolid	Susceptible	0.125		0.125	mg/L	MIC									Laboratory Method		35989319
1773	1773.39350	SAMEA8718679		4357653	98	Mycobacterium tuberculosis 10/YA00105877/YA00105877/1	linezolid		1.00		1.00	mg/L	MIC									Laboratory Method		35944070
1773	1773.39210	SAMEA8718520		4324778	119	Mycobacterium tuberculosis 10/YA00073318/YA00073318/1	linezolid		0.25		0.25	mg/L	MIC									Laboratory Method		35944070
1773	1773.31389	SAMEA104362422		4279031	105	Mycobacterium tuberculosis 05/PTAN-0380/TAN-561/1	linezolid		0.50		0.50	mg/L	MIC									Laboratory Method		35944070
1773	1773.31274	SAMEA104362297		4333278	103	Mycobacterium tuberculosis 05/PTAN-0255/TAN-577/1	linezolid		0.25		0.25	mg/L	MIC									Laboratory Method		35944070
1773	1773.39154	SAMEA8718458		4321750	119	Mycobacterium tuberculosis 10/YA00062601/YA00062601/1	linezolid		0.50		0.50	mg/L	MIC									Laboratory Method		35944070
1773	1773.38988	SAMEA8718258		4315801	118	Mycobacterium tuberculosis 10/JE01615357/JE01615357/1	linezolid		0.50		0.50	mg/L	MIC									Laboratory Method		35944070
1773	1773.33429	SAMEA7526240		4366414	107	Mycobacterium tuberculosis 04/01511/727787/1	linezolid		0.25		0.25	mg/L	MIC									Laboratory Method		35944070
1773	1773.31508	SAMEA1101505		4329865	121	Mycobacterium tuberculosis 06/SSM_0082-R/06MIL0026/1	linezolid		0.25		0.25	mg/L	MIC									Laboratory Method		35944070
1773	1773.38031	SAMEA7563141		4325412	144	Mycobacterium tuberculosis 06/A42892/06MIL1309/1	linezolid		0.06		0.06	mg/L	MIC									Laboratory Method		35944070
1773	1773.38459	SAMEA7563633		4322268	111	Mycobacterium tuberculosis 03/GB-94210061/IML-02030/1	linezolid		0.50		0.50	mg/L	MIC									Laboratory Method		35944070
1773	1773.41479	SAMEA7525663		4371607	121	Mycobacterium tuberculosis 715576	linezolid	Resistant	>2	>	2	mg/L	MIC									Laboratory Method		35989319
1773	1773.42067	SAMEA7526299		4359175	89	Mycobacterium tuberculosis 729452	linezolid	Susceptible	0.5		0.5	mg/L	MIC									Laboratory Method		35989319
1773	1773.37752	SAMEA7562549		4333019	121	Mycobacterium tuberculosis 03/IML-00001/T129/1	linezolid		0.25		0.25	mg/L	MIC									Laboratory Method		35944070
1773	1773.33670	SAMEA7541543		4306162	123	Mycobacterium tuberculosis 10/YA00022345/YA00022345/1	linezolid		0.25		0.25	mg/L	MIC									Laboratory Method		35944070
1773	1773.34663	SAMEA7544412		4344114	99	Mycobacterium tuberculosis 02/0970/22A210/1	linezolid		0.50		0.50	mg/L	MIC									Laboratory Method		35944070
1773	1773.36088	SAMEA7546957		4353282	89	Mycobacterium tuberculosis 05/LR-2258/FN-00644-17/1	linezolid		0.25		0.25	mg/L	MIC									Laboratory Method		35944070
1773	1773.37821	SAMEA7562810		4348078	90	Mycobacterium tuberculosis 08/02TB2482/26276/1	linezolid		0.12		0.12	mg/L	MIC									Laboratory Method		35944070
1773	1773.36853	SAMEA7560844		4334667	102	Mycobacterium tuberculosis 08/23TB03-243/2198/1	linezolid		0.50		0.50	mg/L	MIC									Laboratory Method		35944070
1773	1773.6149	SAMN05918591	GCF_001842015.1	4382613	5	Mycobacterium tuberculosis strain M0018107-4	linezolid		0.25		0.25	mg/L	Agar dilution				WHO	2014				Laboratory Method		31086182
1773	1773.31446	SAMEA104362490		3869726	737	Mycobacterium tuberculosis 05/PTAN-0448/TAN-271/1	linezolid		0.50		0.50	mg/L	MIC									Laboratory Method		35944070
1773	1773.32016	SAMEA5569769		3790598	765	Mycobacterium tuberculosis 05/PSRO-0916/SRO-333/1	linezolid		0.50		0.50	mg/L	MIC									Laboratory Method		35944070
1773	1773.39204	SAMEA8718517		4335193	109	Mycobacterium tuberculosis 10/YA00072139/YA00072139/1	linezolid		0.50		0.50	mg/L	MIC									Laboratory Method		35944070
1773	1773.36100	SAMEA7546972		4345614	85	Mycobacterium tuberculosis 05/LR-2273/FN-01236-17/1	linezolid		0.50		0.50	mg/L	MIC									Laboratory Method		35944070
1773	1773.36546	SAMEA7555811		4332693	128	Mycobacterium tuberculosis 03/KGZ-5608-2018/5608-2018/1	linezolid		0.12		0.12	mg/L	MIC									Laboratory Method		35944070
1773	1773.37056	SAMEA7561153		4336706	105	Mycobacterium tuberculosis 08/05TB23037/26136/1	linezolid		0.12		0.12	mg/L	MIC									Laboratory Method		35944070
1773	1773.37744	SAMEA7562536		4334407	117	Mycobacterium tuberculosis 03/T8834/IML00171/1	linezolid		0.25		0.25	mg/L	MIC									Laboratory Method		35944070
1773	1773.43528	SAMEA7560812		4372911	97	Mycobacterium tuberculosis 08/24TB-052/2151/1	linezolid		0.25		0.25	mg/L	MIC									Laboratory Method		35944070
1773	1773.41425	SAMEA7525603		4277461	322	Mycobacterium tuberculosis 714316	linezolid	Susceptible	0.5		0.5	mg/L	MIC									Laboratory Method		35989319
1773	1773.33901	SAMEA7541787		4354238	80	Mycobacterium tuberculosis 10/YA00027666/YA00027666/1	linezolid		0.50		0.50	mg/L	MIC									Laboratory Method		35944070
1773	1773.32939	SAMEA7525624		4343676	138	Mycobacterium tuberculosis 04/00854/714761/1	linezolid		0.50		0.50	mg/L	MIC									Laboratory Method		35944070
1773	1773.36595	SAMEA7555861		4312210	115	Mycobacterium tuberculosis 03/GB-82760043/82760043/1	linezolid		0.25		0.25	mg/L	MIC									Laboratory Method		35944070
1773	1773.38809	SAMEA7564127		4241706	199	Mycobacterium tuberculosis 08/02TB0851/18810/1	linezolid		0.50		0.50	mg/L	MIC									Laboratory Method		35944070
1773	1773.39977	SAMEA8741943		4340008	94	Mycobacterium tuberculosis 20/SA00459244/YA00132998/1	linezolid		0.25		0.25	mg/L	MIC									Laboratory Method		35944070
1773	1773.40349	SAMEA8742399		4345276	94	Mycobacterium tuberculosis 10/YA00126229/YA00126229/1	linezolid		0.50		0.50	mg/L	MIC									Laboratory Method		35944070
1773	1773.32223	SAMEA5570007		4349656	79	Mycobacterium tuberculosis 05/PSLM-0754/SLM-006/1	linezolid		0.50		0.50	mg/L	MIC									Laboratory Method		35944070
1773	1773.31408	SAMEA104362442		4026107	587	Mycobacterium tuberculosis 05/PTAN-0400/TAN-671/1	linezolid		1.00		1.00	mg/L	MIC									Laboratory Method		35944070
1773	1773.42247	SAMEA7526479		4368226	85	Mycobacterium tuberculosis 731884	linezolid	Susceptible	0.06		0.06	mg/L	MIC									Laboratory Method		35989319
1773	1773.31982	SAMEA5569732		4092554	469	Mycobacterium tuberculosis 05/PLE-0874/LE-009/1	linezolid		0.50		0.50	mg/L	MIC									Laboratory Method		35944070
1773	1773.35794	SAMEA7546534		3745905	800	Mycobacterium tuberculosis 05/LR-2308/FN-00572-18/1	linezolid		1.00		1.00	mg/L	MIC									Laboratory Method		35944070
1773	1773.43228	SAMEA7546090		4286184	118	Mycobacterium tuberculosis 05/LS-1357/SJ-00213-19/1	linezolid		0.50		0.50	mg/L	MIC									Laboratory Method		35944070
1773	1773.35432	SAMEA7546024		4318422	127	Mycobacterium tuberculosis 05/LS-0812/MA-04750-18/1	linezolid		0.50		0.50	mg/L	MIC									Laboratory Method		35944070
1773	1773.35292	SAMEA7545857		4322587	109	Mycobacterium tuberculosis 05/LS-1387/MA-00467-19/1	linezolid		0.50		0.50	mg/L	MIC									Laboratory Method		35944070
1773	1773.36406	SAMEA7547580		3741042	738	Mycobacterium tuberculosis 14/4280/4280/1	linezolid		0.25		0.25	mg/L	MIC									Laboratory Method		35944070
1773	1773.41780	SAMEA7525986		4368638	87	Mycobacterium tuberculosis 720815	linezolid	Susceptible	0.25		0.25	mg/L	MIC									Laboratory Method		35989319
1773	1773.41550	SAMEA7525733		4312803	145	Mycobacterium tuberculosis 716955	linezolid	Resistant	>2	>	2	mg/L	MIC									Laboratory Method		35989319
1773	1773.42986	SAMEA7544540		4343706	99	Mycobacterium tuberculosis 02/1023/2013184037/1	linezolid		0.25		0.25	mg/L	MIC									Laboratory Method		35944070
1773	1773.38216	SAMEA7563362		4353541	153	Mycobacterium tuberculosis 03/DR-35/IML-01088/1	linezolid		0.25		0.25	mg/L	MIC									Laboratory Method		35944070
1773	1773.33968	SAMEA7541858		4334685	103	Mycobacterium tuberculosis 10/YA00038881/YA00038881/1	linezolid		4.00		4.00	mg/L	MIC									Laboratory Method		35944070
1773	1773.41013	SAMEA7525092		4339913	139	Mycobacterium tuberculosis 703497	linezolid	Resistant	1		1	mg/L	MIC									Laboratory Method		35989319
1773	1773.31657	SAMEA1101809		4272863	168	Mycobacterium tuberculosis 06/SGD_0059-14/06MIL0292/1	linezolid		0.12		0.12	mg/L	MIC									Laboratory Method		35944070
1773	1773.36972	SAMEA7561057		4329814	120	Mycobacterium tuberculosis 08/05TB22007/22486/1	linezolid		0.25		0.25	mg/L	MIC									Laboratory Method		35944070
1773	1773.43459	SAMEA7560804		4358207	111	Mycobacterium tuberculosis 08/23TB03-118/2138/1	linezolid		0.12		0.12	mg/L	MIC									Laboratory Method		35944070
1773	1773.31394	SAMEA104362430		4160744	343	Mycobacterium tuberculosis 05/PTAN-0388/TAN-608/1	linezolid		0.50		0.50	mg/L	MIC									Laboratory Method		35944070
1773	1773.34139	SAMEA7542198		4320819	112	Mycobacterium tuberculosis 02/0486/235060-14/1	linezolid		1.00		1.00	mg/L	MIC									Laboratory Method		35944070
1773	1773.40244	SAMEA8742228		4354244	100	Mycobacterium tuberculosis 20/SA00332632/YA00135768/1	linezolid		0.50		0.50	mg/L	MIC									Laboratory Method		35944070
1773	1773.42302	SAMEA7526546		4384296	87	Mycobacterium tuberculosis 733748	linezolid	Susceptible	0.25		0.25	mg/L	MIC									Laboratory Method		35989319
1773	1773.39799	SAMEA8719196		4330599	111	Mycobacterium tuberculosis 10/YA00028535/YA00028535/1	linezolid		0.50		0.50	mg/L	MIC									Laboratory Method		35944070
1773	1773.43625	SAMEA8718311		4326911	111	Mycobacterium tuberculosis 10/YA00033028/YA00033028/1	linezolid		0.50		0.50	mg/L	MIC									Laboratory Method		35944070
1773	1773.43697	SAMEA7525909		4339482	96	Mycobacterium tuberculosis 718828	linezolid	Susceptible	0.125		0.125	mg/L	MIC									Laboratory Method		35989319
1773	1773.36847	SAMEA7560745		4345323	89	Mycobacterium tuberculosis 08/05TB32047/2001/1	linezolid		0.50		0.50	mg/L	MIC									Laboratory Method		35944070
1773	1773.41567	SAMEA7525755		4298339	147	Mycobacterium tuberculosis 717328	linezolid	Susceptible	0.125		0.125	mg/L	MIC									Laboratory Method		35989319
1773	1773.39386	SAMEA8718723		4339988	89	Mycobacterium tuberculosis 10/YA00106024/YA00106024/1	linezolid		0.50		0.50	mg/L	MIC									Laboratory Method		35944070
1773	1773.6692	SAMN05916343	GCF_001852895.1	4396568	66	Mycobacterium tuberculosis strain 98-10534	linezolid		1		1	mg/L	Agar dilution				WHO	2014				Laboratory Method		31086182
1773	1773.33750	SAMEA7541628		4293914	90	Mycobacterium tuberculosis 10/QF00407035/QF00407035/1	linezolid		0.50		0.50	mg/L	MIC									Laboratory Method		35944070
1773	1773.37338	SAMEA7561882		4272810	159	Mycobacterium tuberculosis 06/06TB_0901/06MIL1896/1	linezolid		0.50		0.50	mg/L	MIC									Laboratory Method		35944070
1773	1773.36294	SAMEA7547445		4006007	511	Mycobacterium tuberculosis 14/3617/3617/1	linezolid		0.50		0.50	mg/L	MIC									Laboratory Method		35944070
1773	1773.6147	SAMN05918588	GCF_001841975.1	4352151	6	Mycobacterium tuberculosis strain M0014243-1	linezolid		<=0.25	<=	0.25	mg/L	Agar dilution				WHO	2014				Laboratory Method		31086182
1773	1773.41590	SAMEA7525779		4342322	107	Mycobacterium tuberculosis T-4113	linezolid	Susceptible	0.5		0.5	mg/L	MIC									Laboratory Method		35989319
1773	1773.34987	SAMEA7545460		4321678	90	Mycobacterium tuberculosis 05/CA-0889/CO-14767-18/1	linezolid		1.00		1.00	mg/L	MIC									Laboratory Method		35944070
1773	1773.37646	SAMEA7562378		4324918	166	Mycobacterium tuberculosis 06/MHL_0237-14/06MIL0450/1	linezolid		0.25		0.25	mg/L	MIC									Laboratory Method		35944070
1773	1773.42432	SAMEA7526683		4311289	182	Mycobacterium tuberculosis 734265	linezolid	Susceptible	0.03		0.03	mg/L	MIC									Laboratory Method		35989319
1773	1773.31074	SAMEA104362079		4314824	95	Mycobacterium tuberculosis 05/PTAN-0037/TAN-125/1	linezolid		1.00		1.00	mg/L	MIC									Laboratory Method		35944070
1773	1773.34475	SAMEA7544078		4342545	91	Mycobacterium tuberculosis 02/0614/241125-14/1	linezolid		0.50		0.50	mg/L	MIC									Laboratory Method		35944070
1773	1773.35027	SAMEA7545521		4339749	88	Mycobacterium tuberculosis 05/CA-1018/CO-15951-18/1	linezolid		0.50		0.50	mg/L	MIC									Laboratory Method		35944070
1773	1773.34394	SAMEA7543966		4355029	78	Mycobacterium tuberculosis 02/0246/2013241147/1	linezolid		0.50		0.50	mg/L	MIC									Laboratory Method		35944070
1773	1773.41412	SAMEA7525592		4312526	267	Mycobacterium tuberculosis 714121	linezolid	Susceptible	0.5		0.5	mg/L	MIC									Laboratory Method		35989319
1773	1773.41804	SAMEA7526008		4362423	85	Mycobacterium tuberculosis 721235	linezolid	Resistant	>2	>	2	mg/L	MIC									Laboratory Method		35989319
1773	1773.40028	SAMEA8741997		4332894	91	Mycobacterium tuberculosis 20/SA00661339/YA00133557/1	linezolid		1.00		1.00	mg/L	MIC									Laboratory Method		35944070
1773	1773.6181	SAMN05918544	GCF_001842665.1	4396593	19	Mycobacterium tuberculosis strain 00-R0139	linezolid		1		1	mg/L	Agar dilution				WHO	2014				Laboratory Method		31086182
1773	1773.31067	SAMEA104362071		4230791	101	Mycobacterium tuberculosis 05/PTAN-0029/TAN-093/1	linezolid		0.50		0.50	mg/L	MIC									Laboratory Method		35944070
1773	1773.31848	SAMEA5569590		4361543	77	Mycobacterium tuberculosis 05/PMOP-0578/MOP-122/1	linezolid		0.50		0.50	mg/L	MIC									Laboratory Method		35944070
1773	1773.38714	SAMEA7563986		4334749	119	Mycobacterium tuberculosis 08/28TB-D05-003/2803/1	linezolid		0.25		0.25	mg/L	MIC									Laboratory Method		35944070
1773	1773.34336	SAMEA7543910		4345042	79	Mycobacterium tuberculosis 02/0182/2013222341/1	linezolid		0.25		0.25	mg/L	MIC									Laboratory Method		35944070
1773	1773.43088	SAMEA7562454		4343047	93	Mycobacterium tuberculosis 03/T5/T5/1	linezolid		0.50		0.50	mg/L	MIC									Laboratory Method		35944070
1773	1773.43346	SAMEA7562802		4362217	96	Mycobacterium tuberculosis 08/02TB2586/27067/1	linezolid		1.00		1.00	mg/L	MIC									Laboratory Method		35944070
1773	1773.6701	SAMN05916352	GCF_001853105.1	4391112	32	Mycobacterium tuberculosis strain 98-R570	linezolid		<=0.25	<=	0.25	mg/L	Agar dilution				WHO	2014				Laboratory Method		31086182
1773	1773.39944	SAMEA8741913		4335651	105	Mycobacterium tuberculosis 20/SA00235834/YA00132637/1	linezolid		0.25		0.25	mg/L	MIC									Laboratory Method		35944070
1773	1773.35645	SAMEA7546295		4198452	157	Mycobacterium tuberculosis 05/LS-1652/SJ-05791-18/1	linezolid		0.50		0.50	mg/L	MIC									Laboratory Method		35944070
1773	1773.42207	SAMEA7526438		4344962	96	Mycobacterium tuberculosis 730369	linezolid	Resistant	1		1	mg/L	MIC									Laboratory Method		35989319
1773	1773.34570	SAMEA7544186		4352299	87	Mycobacterium tuberculosis 02/0639/235137-15/1	linezolid		0.50		0.50	mg/L	MIC									Laboratory Method		35944070
1773	1773.33025	SAMEA7525729		4319809	130	Mycobacterium tuberculosis 04/00818/716778/1	linezolid		0.50		0.50	mg/L	MIC									Laboratory Method		35944070
1773	1773.41899	SAMEA7526116		4312181	148	Mycobacterium tuberculosis 724949	linezolid	Susceptible	0.125		0.125	mg/L	MIC									Laboratory Method		35989319
1773	1773.40053	SAMEA8742025		4327227	102	Mycobacterium tuberculosis 20/SCH8339508/YA00134594/1	linezolid		0.50		0.50	mg/L	MIC									Laboratory Method		35944070
1773	1773.34850	SAMEA7545266		4347584	98	Mycobacterium tuberculosis 05/CA-0091/CO-07286-18/1	linezolid		0.12		0.12	mg/L	MIC									Laboratory Method		35944070
1773	1773.40828	SAMEA7524911		4368954	124	Mycobacterium tuberculosis 634166	linezolid	Resistant	1		1	mg/L	MIC									Laboratory Method		35989319
1773	1773.6358	SAMN05918626	GCF_001846235.1	4394031	29	Mycobacterium tuberculosis strain 97-20984	linezolid		<=0.25	<=	0.25	mg/L	Agar dilution				WHO	2014				Laboratory Method		31086182
1773	1773.33827	SAMEA7541707		4336077	104	Mycobacterium tuberculosis 10/YA00053740/YA00053740/1	linezolid		0.50		0.50	mg/L	MIC									Laboratory Method		35944070
1773	1773.32034	SAMEA5569786		3987690	634	Mycobacterium tuberculosis 05/PLE-0885/LE-297/1	linezolid		0.50		0.50	mg/L	MIC									Laboratory Method		35944070
1773	1773.33046	SAMEA7525760		4334523	140	Mycobacterium tuberculosis 04/00992/717432/1	linezolid		0.50		0.50	mg/L	MIC									Laboratory Method		35944070
1773	1773.35024	SAMEA7545516		4346108	102	Mycobacterium tuberculosis 05/CA-1016/CO-15853-18/1	linezolid		0.50		0.50	mg/L	MIC									Laboratory Method		35944070
1773	1773.6197	SAMN05918562	GCF_001843025.1	4393480	44	Mycobacterium tuberculosis strain 99-R892	linezolid		<=0.25	<=	0.25	mg/L	Agar dilution				WHO	2014				Laboratory Method		31086182
1773	1773.33224	SAMEA7525988		4367105	137	Mycobacterium tuberculosis 04/01303/720841/1	linezolid		0.12		0.12	mg/L	MIC									Laboratory Method		35944070
1773	1773.35196	SAMEA7545731		4326284	87	Mycobacterium tuberculosis 05/CA-1339/CO-01812-19/1	linezolid		0.50		0.50	mg/L	MIC									Laboratory Method		35944070
1773	1773.35871	SAMEA7546674		4345755	88	Mycobacterium tuberculosis 05/LR-3075/CR-01263-16/1	linezolid		0.25		0.25	mg/L	MIC									Laboratory Method		35944070
1773	1773.37304	SAMEA7561839		4290290	159	Mycobacterium tuberculosis 06/06TB_0452/06MIL1262/1	linezolid		0.25		0.25	mg/L	MIC									Laboratory Method		35944070
1773	1773.32406	SAMEA7524784		4345298	111	Mycobacterium tuberculosis 04/00599/21901/1	linezolid		0.25		0.25	mg/L	MIC									Laboratory Method		35944070
1773	1773.38188	SAMEA7563333		4343759	103	Mycobacterium tuberculosis 03/GB-82950051/82950051/1	linezolid		0.25		0.25	mg/L	MIC									Laboratory Method		35944070
1773	1773.32333	SAMEA7524765		4382286	86	Mycobacterium tuberculosis 04/00019/633541/1	linezolid		0.50		0.50	mg/L	MIC									Laboratory Method		35944070
1773	1773.33280	SAMEA7526058		4348371	101	Mycobacterium tuberculosis 04/01227/722542/1	linezolid		0.12		0.12	mg/L	MIC									Laboratory Method		35944070
1773	1773.33018	SAMEA7525720		4308055	143	Mycobacterium tuberculosis 04/00488/716621/1	linezolid		4.00		4.00	mg/L	MIC									Laboratory Method		35944070
1773	1773.43073	SAMEA7563695		4330484	138	Mycobacterium tuberculosis 03/GB-85010098/85010098/1	linezolid		0.25		0.25	mg/L	MIC									Laboratory Method		35944070
1773	1773.38513	SAMEA7563702		4357122	108	Mycobacterium tuberculosis 03/BOR-2880-17/IML-00657/1	linezolid		0.12		0.12	mg/L	MIC									Laboratory Method		35944070
1773	1773.33309	SAMEA7526090		4346238	136	Mycobacterium tuberculosis 04/01273/724205/1	linezolid		0.03		0.03	mg/L	MIC									Laboratory Method		35944070
1773	1773.40899	SAMEA7524984		4349610	93	Mycobacterium tuberculosis 701184	linezolid	Susceptible	0.5		0.5	mg/L	MIC									Laboratory Method		35989319
1773	1773.35994	SAMEA7546854		4097617	631	Mycobacterium tuberculosis 05/LR-2156/FN-00175-16/1	linezolid		0.25		0.25	mg/L	MIC									Laboratory Method		35944070
1773	1773.35468	SAMEA7546068		4326132	110	Mycobacterium tuberculosis 05/LS-1148/MA-02368-18/1	linezolid		0.50		0.50	mg/L	MIC									Laboratory Method		35944070
1773	1773.31611	SAMEA1101733		4327822	145	Mycobacterium tuberculosis 06/ATH_0074-14/06MIL0217/1	linezolid		0.50		0.50	mg/L	MIC									Laboratory Method		35944070
1773	1773.32017	SAMEA5569770		3839159	763	Mycobacterium tuberculosis 05/PSRO-0918/SRO-453/1	linezolid		0.50		0.50	mg/L	MIC									Laboratory Method		35944070
1773	1773.33724	SAMEA7541598		4319756	123	Mycobacterium tuberculosis 10/YA00015298/YA00015298/1	linezolid		0.50		0.50	mg/L	MIC									Laboratory Method		35944070
1773	1773.41852	SAMEA7526076		4344729	99	Mycobacterium tuberculosis 723498	linezolid	Susceptible	0.125		0.125	mg/L	MIC									Laboratory Method		35989319
1773	1773.41514	SAMEA7525695		4363561	125	Mycobacterium tuberculosis 715971	linezolid	Susceptible	0.5		0.5	mg/L	MIC									Laboratory Method		35989319
1773	1773.34155	SAMEA7542219		4355579	86	Mycobacterium tuberculosis 02/0441/235092-14/1	linezolid		0.50		0.50	mg/L	MIC									Laboratory Method		35944070
1773	1773.40929	SAMEA7525018		4338863	97	Mycobacterium tuberculosis 701952	linezolid	Susceptible	0.25		0.25	mg/L	MIC									Laboratory Method		35989319
1773	1773.38864	SAMEA7564199		4290869	131	Mycobacterium tuberculosis 08/02TB1463/20520/1	linezolid		0.50		0.50	mg/L	MIC									Laboratory Method		35944070
1773	1773.41811	SAMEA7526020		4346373	83	Mycobacterium tuberculosis 721473	linezolid	Susceptible	0.06		0.06	mg/L	MIC									Laboratory Method		35989319
1773	1773.32413	SAMEA7524882		4359678	144	Mycobacterium tuberculosis 04/00098/633472/1	linezolid		0.50		0.50	mg/L	MIC									Laboratory Method		35944070
1773	1773.34207	SAMEA7542281		4352161	96	Mycobacterium tuberculosis 02/0534/241146-14/1	linezolid		0.50		0.50	mg/L	MIC									Laboratory Method		35944070
1773	1773.36676	SAMEA7555945		4335457	117	Mycobacterium tuberculosis 03/GB-84020103/84020103/1	linezolid		0.50		0.50	mg/L	MIC									Laboratory Method		35944070
1773	1773.41690	SAMEA7525885		4318392	122	Mycobacterium tuberculosis 718318	linezolid	Susceptible	0.25		0.25	mg/L	MIC									Laboratory Method		35989319
1773	1773.34420	SAMEA7543995		4362597	84	Mycobacterium tuberculosis 02/0084/22A035/1	linezolid		0.50		0.50	mg/L	MIC									Laboratory Method		35944070
1773	1773.42423	SAMEA7526675		4366775	75	Mycobacterium tuberculosis 733218	linezolid	Susceptible	0.06		0.06	mg/L	MIC									Laboratory Method		35989319
1773	1773.42272	SAMEA7526506		4311884	137	Mycobacterium tuberculosis 732655	linezolid	Susceptible	0.03		0.03	mg/L	MIC									Laboratory Method		35989319
1773	1773.37319	SAMEA7561860		4296699	158	Mycobacterium tuberculosis 06/06TB_0879/06MIL1874/1	linezolid		0.50		0.50	mg/L	MIC									Laboratory Method		35944070
1773	1773.43732	SAMEA7526585		4364650	85	Mycobacterium tuberculosis 734426	linezolid	Susceptible	0.06		0.06	mg/L	MIC									Laboratory Method		35989319
1773	1773.36662	SAMEA7555933		4330870	116	Mycobacterium tuberculosis 03/GB-83740052/83740052/1	linezolid		0.25		0.25	mg/L	MIC									Laboratory Method		35944070
1773	1773.36604	SAMEA7555870		4338225	100	Mycobacterium tuberculosis 03/GB-83020044/83020044/1	linezolid		0.25		0.25	mg/L	MIC									Laboratory Method		35944070
1773	1773.32212	SAMEA5569986		4332972	99	Mycobacterium tuberculosis 05/PMFR-0733/MFR-223/1	linezolid		0.25		0.25	mg/L	MIC									Laboratory Method		35944070
1773	1773.39883	SAMEA8741194		4298339	139	Mycobacterium tuberculosis 06/13435/06MIL2126/1	linezolid		0.50		0.50	mg/L	MIC									Laboratory Method		35944070
1773	1773.34322	SAMEA7543892		4371629	77	Mycobacterium tuberculosis 02/0200/2013221211/1	linezolid		1.00		1.00	mg/L	MIC									Laboratory Method		35944070
1773	1773.37098	SAMEA7561200		4363518	94	Mycobacterium tuberculosis 08/05TB11101/27699/1	linezolid		0.12		0.12	mg/L	MIC									Laboratory Method		35944070
1773	1773.40825	SAMEA7524910		4382235	85	Mycobacterium tuberculosis 634156	linezolid	Susceptible	0.5		0.5	mg/L	MIC									Laboratory Method		35989319
1773	1773.36087	SAMEA7546950		4342200	93	Mycobacterium tuberculosis 05/LR-2251/FN-00446-17/1	linezolid		0.12		0.12	mg/L	MIC									Laboratory Method		35944070
1773	1773.40793	SAMEA7524877		4343270	92	Mycobacterium tuberculosis 633258	linezolid	Susceptible	0.5		0.5	mg/L	MIC									Laboratory Method		35989319
1773	1773.40330	SAMEA8742363		4350083	77	Mycobacterium tuberculosis 10/YA00125815/YA00125815/1	linezolid		0.50		0.50	mg/L	MIC									Laboratory Method		35944070
1773	1773.34903	SAMEA7545354		3634366	799	Mycobacterium tuberculosis 05/CA-0372/CO-09759-18/1	linezolid		1.00		1.00	mg/L	MIC									Laboratory Method		35944070
1773	1773.31484	SAMEA104362525		4261641	151	Mycobacterium tuberculosis 05/PTAN-0483/TAN-787/1	linezolid		0.25		0.25	mg/L	MIC									Laboratory Method		35944070
1773	1773.41180	SAMEA7525247		4331376	133	Mycobacterium tuberculosis 706226	linezolid	Susceptible	0.5		0.5	mg/L	MIC									Laboratory Method		35989319
1773	1773.42494	SAMEA7526748		4354692	84	Mycobacterium tuberculosis 801983	linezolid	Resistant	1		1	mg/L	MIC									Laboratory Method		35989319
1773	1773.35521	SAMEA7546132		4039956	533	Mycobacterium tuberculosis 05/CA-1580/CO-03600-19/1	linezolid		0.50		0.50	mg/L	MIC									Laboratory Method		35944070
1773	1773.39461	SAMEA8718810		4338847	114	Mycobacterium tuberculosis 10/YA00076260/YA00076260/1	linezolid		0.50		0.50	mg/L	MIC									Laboratory Method		35944070
1773	1773.31639	SAMEA1101776		4294025	170	Mycobacterium tuberculosis 06/SGD_0061-14/06MIL0262/1	linezolid		0.06		0.06	mg/L	MIC									Laboratory Method		35944070
1773	1773.42135	SAMEA7526364		4346084	104	Mycobacterium tuberculosis 731896	linezolid	Susceptible	0.06		0.06	mg/L	MIC									Laboratory Method		35989319
1773	1773.43535	SAMEA7560848		4340891	118	Mycobacterium tuberculosis 08/24TB-054/2203/1	linezolid		0.25		0.25	mg/L	MIC									Laboratory Method		35944070
1773	1773.35285	SAMEA7545850		4319980	101	Mycobacterium tuberculosis 05/LS-1263/MA-00276-19/1	linezolid		0.50		0.50	mg/L	MIC									Laboratory Method		35944070
1773	1773.39393	SAMEA8718728		4341266	108	Mycobacterium tuberculosis 10/YA00106040/YA00106040/1	linezolid		0.25		0.25	mg/L	MIC									Laboratory Method		35944070
1773	1773.39994	SAMEA8741962		4362027	81	Mycobacterium tuberculosis 20/SA00693060/YA00133027/1	linezolid		0.50		0.50	mg/L	MIC									Laboratory Method		35944070
1773	1773.33434	SAMEA7526248		4332219	103	Mycobacterium tuberculosis 04/01472/728091/1	linezolid		0.06		0.06	mg/L	MIC									Laboratory Method		35944070
1773	1773.36844	SAMEA7560661		4332303	115	Mycobacterium tuberculosis 08/05TB43010/1861/1	linezolid		0.50		0.50	mg/L	MIC									Laboratory Method		35944070
1773	1773.32273	SAMEA5570049		4353952	92	Mycobacterium tuberculosis 05/PSLM-0800/SLM-059/1	linezolid		0.50		0.50	mg/L	MIC									Laboratory Method		35944070
1773	1773.34536	SAMEA7544150		4365825	75	Mycobacterium tuberculosis 02/0317/2015234025/1	linezolid		0.25		0.25	mg/L	MIC									Laboratory Method		35944070
1773	1773.43379	SAMEA7560662		4345967	116	Mycobacterium tuberculosis 08/05TB32019/1862/1	linezolid		0.50		0.50	mg/L	MIC									Laboratory Method		35944070
1773	1773.38644	SAMEA7563836		4349778	85	Mycobacterium tuberculosis 03/GB-90550042/IML-01894/1	linezolid		0.50		0.50	mg/L	MIC									Laboratory Method		35944070
1773	1773.38926	SAMEA7564277		4320831	111	Mycobacterium tuberculosis 08/02TB1835/21172/1	linezolid		0.25		0.25	mg/L	MIC									Laboratory Method		35944070
1773	1773.42583	SAMEA7526837		4380292	85	Mycobacterium tuberculosis 804788	linezolid	Susceptible	0.5		0.5	mg/L	MIC									Laboratory Method		35989319
1773	1773.32009	SAMEA5569761		3472763	929	Mycobacterium tuberculosis 05/PSRO-0908/SRO-589/1	linezolid		0.25		0.25	mg/L	MIC									Laboratory Method		35944070
1773	1773.32876	SAMEA7525548		4360222	183	Mycobacterium tuberculosis 04/00770/713291/1	linezolid		0.50		0.50	mg/L	MIC									Laboratory Method		35944070
1773	1773.38872	SAMEA7564209		4285527	131	Mycobacterium tuberculosis 08/02TB0908/20647/1	linezolid		0.50		0.50	mg/L	MIC									Laboratory Method		35944070
1773	1773.41652	SAMEA7525840		4323270	127	Mycobacterium tuberculosis 716328	linezolid	Susceptible	0.5		0.5	mg/L	MIC									Laboratory Method		35989319
1773	1773.31538	SAMEA1101590		4293069	139	Mycobacterium tuberculosis 06/SSM_0164-R/06MIL0089/1	linezolid		0.25		0.25	mg/L	MIC									Laboratory Method		35944070
1773	1773.33864	SAMEA7541747		4333546	106	Mycobacterium tuberculosis 10/YA00020533/YA00020533/1	linezolid		0.12		0.12	mg/L	MIC									Laboratory Method		35944070
1773	1773.41833	SAMEA7526046		4311192	137	Mycobacterium tuberculosis 722082	linezolid	Susceptible	0.125		0.125	mg/L	MIC									Laboratory Method		35989319
1773	1773.35588	SAMEA7546214		4349233	91	Mycobacterium tuberculosis 05/CA-1156/CO-00063-19/1	linezolid		0.50		0.50	mg/L	MIC									Laboratory Method		35944070
1773	1773.41556	SAMEA7525738		3986042	153	Mycobacterium tuberculosis 717048	linezolid	Susceptible	0.5		0.5	mg/L	MIC									Laboratory Method		35989319
1773	1773.6429	SAMN05918695	GCF_001847665.1	4375268	2	Mycobacterium tuberculosis strain 03-R1256	linezolid		1		1	mg/L	Agar dilution				WHO	2014				Laboratory Method		31086182
1773	1773.32900	SAMEA7525575		4291745	157	Mycobacterium tuberculosis 04/00256/713757/1	linezolid		0.50		0.50	mg/L	MIC									Laboratory Method		35944070
1773	1773.41218	SAMEA7525377		4348306	111	Mycobacterium tuberculosis 707071	linezolid	Susceptible	0.25		0.25	mg/L	MIC									Laboratory Method		35989319
1773	1773.39907	SAMEA8741224		4260731	134	Mycobacterium tuberculosis 06/13395/06MIL2164/1	linezolid		0.25		0.25	mg/L	MIC									Laboratory Method		35944070
1773	1773.35239	SAMEA7545787		3505464	968	Mycobacterium tuberculosis 05/CA-0636/CO-12439-18/1	linezolid		0.50		0.50	mg/L	MIC									Laboratory Method		35944070
1773	1773.36511	SAMEA7555771		4311327	85	Mycobacterium tuberculosis 03/JPN-R2012-0022/JPN-R2012-0022/1	linezolid		0.25		0.25	mg/L	MIC									Laboratory Method		35944070
1773	1773.42110	SAMEA7526337		4370688	106	Mycobacterium tuberculosis 730797	linezolid	Susceptible	0.125		0.125	mg/L	MIC									Laboratory Method		35989319
1773	1773.41779	SAMEA7525985		4378515	73	Mycobacterium tuberculosis 720786	linezolid	Resistant	1		1	mg/L	MIC									Laboratory Method		35989319
1773	1773.41752	SAMEA7525957		4337646	104	Mycobacterium tuberculosis 720141	linezolid	Resistant	1		1	mg/L	MIC									Laboratory Method		35989319
1773	1773.35587	SAMEA7546207		4256794	147	Mycobacterium tuberculosis 05/LS-1214/LS-10603-18/1	linezolid		0.50		0.50	mg/L	MIC									Laboratory Method		35944070
1773	1773.32921	SAMEA7525604		4315880	174	Mycobacterium tuberculosis 04/00595/714320/1	linezolid		0.50		0.50	mg/L	MIC									Laboratory Method		35944070
1773	1773.33700	SAMEA7541576		4305524	106	Mycobacterium tuberculosis 10/YA00022119/YA00022119/1	linezolid		0.25		0.25	mg/L	MIC									Laboratory Method		35944070
1773	1773.8298	SAMN06094114	GCA_002130375.1	4395662	14	Mycobacterium tuberculosis strain 02-R0970	linezolid		<=0.25	<=	0.25	mg/L	Agar dilution				WHO	2014				Laboratory Method		31086182
1773	1773.36695	SAMEA7555968		4337541	98	Mycobacterium tuberculosis 03/GB-84210002/84210002/1	linezolid		0.25		0.25	mg/L	MIC									Laboratory Method		35944070
1773	1773.38432	SAMEA7563607		4349897	97	Mycobacterium tuberculosis 03/GB-90350111/IML-02001/1	linezolid		0.50		0.50	mg/L	MIC									Laboratory Method		35944070
1773	1773.40705	SAMEA7524789		4365018	119	Mycobacterium tuberculosis 23510	linezolid	Susceptible	0.25		0.25	mg/L	MIC									Laboratory Method		35989319
1773	1773.39895	SAMEA8741215		4296510	126	Mycobacterium tuberculosis 06/14015/06MIL2154/1	linezolid		0.25		0.25	mg/L	MIC									Laboratory Method		35944070
1773	1773.39057	SAMEA8718337		4306109	125	Mycobacterium tuberculosis 10/YA00043330/YA00043330/1	linezolid		0.50		0.50	mg/L	MIC									Laboratory Method		35944070
1773	1773.34541	SAMEA7544157		4327747	97	Mycobacterium tuberculosis 02/0619/234044-15/1	linezolid		0.50		0.50	mg/L	MIC									Laboratory Method		35944070
1773	1773.43615	SAMEA8718925		4337898	90	Mycobacterium tuberculosis 10/XB00347909/XB00347909/1	linezolid		4.00		4.00	mg/L	MIC									Laboratory Method		35944070
1773	1773.41982	SAMEA7526208		4358303	80	Mycobacterium tuberculosis 727154	linezolid	Susceptible	0.5		0.5	mg/L	MIC									Laboratory Method		35989319
1773	1773.42241	SAMEA7526473		4368743	83	Mycobacterium tuberculosis 731734	linezolid	Susceptible	0.125		0.125	mg/L	MIC									Laboratory Method		35989319
1773	1773.31308	SAMEA104362340		4303754	100	Mycobacterium tuberculosis 05/PTAN-0298/TAN-696/1	linezolid		0.50		0.50	mg/L	MIC									Laboratory Method		35944070
1773	1773.35326	SAMEA7545902		4354880	96	Mycobacterium tuberculosis 05/LS-0795/MA-02287-18/1	linezolid		0.50		0.50	mg/L	MIC									Laboratory Method		35944070
1773	1773.40859	SAMEA7524949		4371324	111	Mycobacterium tuberculosis 700430	linezolid	Susceptible	0.25		0.25	mg/L	MIC									Laboratory Method		35989319
1773	1773.40732	SAMEA7524815		4343218	114	Mycobacterium tuberculosis 630654	linezolid	Resistant	2		2	mg/L	MIC									Laboratory Method		35989319
1773	1773.42501	SAMEA7526757		4311456	118	Mycobacterium tuberculosis 802428	linezolid	Resistant	1		1	mg/L	MIC									Laboratory Method		35989319
1773	1733.7411	SAMEA3416725		4320814	261	Mycobacterium tuberculosis 02-R0016	linezolid		0.25		0.25	mg/L	Broth dilution									Laboratory Method		31086182
1773	1773.40427	SAMEA8742438		4351003	92	Mycobacterium tuberculosis 10/YA00127808/YA00127808/1	linezolid		0.50		0.50	mg/L	MIC									Laboratory Method		35944070
1773	1773.43517	SAMEA7560784		4373978	97	Mycobacterium tuberculosis 08/24TB-028/2104/1	linezolid		0.25		0.25	mg/L	MIC									Laboratory Method		35944070
1773	1773.42062	SAMEA7526287		4338725	102	Mycobacterium tuberculosis 729105	linezolid	Susceptible	0.5		0.5	mg/L	MIC									Laboratory Method		35989319
1773	1773.42480	SAMEA7526733		4349548	99	Mycobacterium tuberculosis 801666	linezolid	Susceptible	0.06		0.06	mg/L	MIC									Laboratory Method		35989319
1773	1773.42407	SAMEA7526653		7074170	85	Mycobacterium tuberculosis 21152	linezolid	Resistant	>2	>	2	mg/L	MIC									Laboratory Method		35989319
1773	1773.36512	SAMEA7555774		4340573	86	Mycobacterium tuberculosis 03/JPN-R2012-0031/JPN-R2012-0031/1	linezolid		0.50		0.50	mg/L	MIC									Laboratory Method		35944070
1773	1773.34601	SAMEA7544228		4350384	92	Mycobacterium tuberculosis 02/0799/2013221205/1	linezolid		0.50		0.50	mg/L	MIC									Laboratory Method		35944070
1773	1773.33045	SAMEA7525757		4321222	128	Mycobacterium tuberculosis 04/00994/717333/1	linezolid		1.00		1.00	mg/L	MIC									Laboratory Method		35944070
1773	1773.34458	SAMEA7544051		4323791	96	Mycobacterium tuberculosis 02/0059/22A009/1	linezolid		0.50		0.50	mg/L	MIC									Laboratory Method		35944070
1773	1773.42158	SAMEA7526391		4376746	101	Mycobacterium tuberculosis 720814	linezolid	Susceptible	0.5		0.5	mg/L	MIC									Laboratory Method		35989319
1773	1773.41657	SAMEA7525855		4380202	89	Mycobacterium tuberculosis 717363	linezolid	Susceptible	0.25		0.25	mg/L	MIC									Laboratory Method		35989319
1773	1773.37583	SAMEA7562276		4256544	146	Mycobacterium tuberculosis 06/06TB_0287/06MIL1254/1	linezolid		0.25		0.25	mg/L	MIC									Laboratory Method		35944070
1773	1773.32064	SAMEA5569823		4242620	102	Mycobacterium tuberculosis 05/PMK-0951/MK-0683/1	linezolid		0.50		0.50	mg/L	MIC									Laboratory Method		35944070
1773	1773.39214	SAMEA8718523		4303606	102	Mycobacterium tuberculosis 10/YA00073337/YA00073337/1	linezolid		0.50		0.50	mg/L	MIC									Laboratory Method		35944070
1773	1773.34558	SAMEA7544179		4374578	83	Mycobacterium tuberculosis 02/0344/235117-15/1	linezolid		0.50		0.50	mg/L	MIC									Laboratory Method		35944070
1773	1773.6121	SAMN05915249	GCF_001841455.1	4400047	6	Mycobacterium tuberculosis strain 00-R0145	linezolid		0.25		0.25	mg/L	Agar dilution				WHO	2014				Laboratory Method		31086182
1773	1773.31975	SAMEA5569722		4031474	590	Mycobacterium tuberculosis 05/PLN-0860/LN-713/1	linezolid		0.50		0.50	mg/L	MIC									Laboratory Method		35944070
1773	1773.33273	SAMEA7526047		4366261	119	Mycobacterium tuberculosis 04/01286/722089/1	linezolid		0.06		0.06	mg/L	MIC									Laboratory Method		35944070
1773	1773.34415	SAMEA7543990		4350456	89	Mycobacterium tuberculosis 02/0078/22A030/1	linezolid		0.50		0.50	mg/L	MIC									Laboratory Method		35944070
1773	1773.41109	SAMEA7525184		4342835	157	Mycobacterium tuberculosis 705362	linezolid	Susceptible	0.25		0.25	mg/L	MIC									Laboratory Method		35989319
1773	1773.42376	SAMEA7526621		4376300	85	Mycobacterium tuberculosis 801187	linezolid	Susceptible	0.125		0.125	mg/L	MIC									Laboratory Method		35989319
1773	1773.40958	SAMEA7525045		4343841	125	Mycobacterium tuberculosis 702501	linezolid	Susceptible	0.5		0.5	mg/L	MIC									Laboratory Method		35989319
1773	1773.43235	SAMEA5569911		4347249	87	Mycobacterium tuberculosis 05/PMFR-0660/MFR-009/1	linezolid		0.50		0.50	mg/L	MIC									Laboratory Method		35944070
1773	1773.6623	SAMN05916274	GCF_001851545.1	4342917	1	Mycobacterium tuberculosis strain 01-R1599	linezolid		0.25		0.25	mg/L	Agar dilution				WHO	2014				Laboratory Method		31086182
1773	1773.41062	SAMEA7525149		4359836	125	Mycobacterium tuberculosis 704829	linezolid	Resistant	1		1	mg/L	MIC									Laboratory Method		35989319
1773	1773.40336	SAMEA8742394		4345757	90	Mycobacterium tuberculosis 10/YA00125973/YA00125973/1	linezolid		0.25		0.25	mg/L	MIC									Laboratory Method		35944070
1773	1773.39889	SAMEA8741203		4308704	150	Mycobacterium tuberculosis 06/13297/06MIL2140/1	linezolid		0.25		0.25	mg/L	MIC									Laboratory Method		35944070
1773	1773.41159	SAMEA7525264		4344069	119	Mycobacterium tuberculosis 706416	linezolid	Susceptible	0.06		0.06	mg/L	MIC									Laboratory Method		35989319
1773	1773.40334	SAMEA8742392		4361518	86	Mycobacterium tuberculosis 10/YA00125875/YA00125875/1	linezolid		0.25		0.25	mg/L	MIC									Laboratory Method		35944070
1773	1773.43069	SAMEA7563660		4337232	91	Mycobacterium tuberculosis 03/GB-82250054/IML-01454/1	linezolid		0.25		0.25	mg/L	MIC									Laboratory Method		35944070
1773	1773.35538	SAMEA7546147		3882480	631	Mycobacterium tuberculosis 05/CA-1542/CO-03878-19/1	linezolid		1.00		1.00	mg/L	MIC									Laboratory Method		35944070
1773	1773.33542	SAMEA7526612		4334392	143	Mycobacterium tuberculosis 04/01409/800698/1	linezolid		0.12		0.12	mg/L	MIC									Laboratory Method		35944070
1773	1773.42115	SAMEA7526345		4325622	111	Mycobacterium tuberculosis 731062	linezolid	Susceptible	0.5		0.5	mg/L	MIC									Laboratory Method		35989319
1773	1773.34235	SAMEA7542310		4318625	104	Mycobacterium tuberculosis 02/0598/242108-14/1	linezolid		0.50		0.50	mg/L	MIC									Laboratory Method		35944070
1773	1773.41667	SAMEA7525872		4342292	105	Mycobacterium tuberculosis 718076	linezolid	Susceptible	0.125		0.125	mg/L	MIC									Laboratory Method		35989319
1773	1773.32979	SAMEA7525676		4361578	98	Mycobacterium tuberculosis 04/00851/715696/1	linezolid		0.50		0.50	mg/L	MIC									Laboratory Method		35944070
1773	1773.31518	SAMEA1101520		4315368	124	Mycobacterium tuberculosis 06/MHL_0149-14/06MIL0044/1	linezolid		0.25		0.25	mg/L	MIC									Laboratory Method		35944070
1773	1773.32635	SAMEA7525186		4384775	126	Mycobacterium tuberculosis 04/00473/705388/1	linezolid		0.25		0.25	mg/L	MIC									Laboratory Method		35944070
1773	1773.38117	SAMEA7563177		4298309	132	Mycobacterium tuberculosis 06/A43986/06MIL1387/1	linezolid		0.12		0.12	mg/L	MIC									Laboratory Method		35944070
1773	1773.39450	SAMEA8718798		4360621	90	Mycobacterium tuberculosis 10/XN00631034/XN00631034/1	linezolid		0.50		0.50	mg/L	MIC									Laboratory Method		35944070
1773	1773.43140	SAMEA7545314		3564251	940	Mycobacterium tuberculosis 05/CA-0336/CO-08578-18/1	linezolid		0.50		0.50	mg/L	MIC									Laboratory Method		35944070
1773	1773.33008	SAMEA7525704		4303931	143	Mycobacterium tuberculosis 04/00953/716197/1	linezolid		0.50		0.50	mg/L	MIC									Laboratory Method		35944070
1773	1773.37420	SAMEA7561990		4299193	140	Mycobacterium tuberculosis 06/06TB_1084/06MIL2204/1	linezolid		0.50		0.50	mg/L	MIC									Laboratory Method		35944070
1773	1773.38400	SAMEA7563576		4339113	112	Mycobacterium tuberculosis 03/GB-90720148/IML-01969/1	linezolid		0.25		0.25	mg/L	MIC									Laboratory Method		35944070
1773	1773.38293	SAMEA7563445		4336569	125	Mycobacterium tuberculosis 03/DR-260/IML-01176/1	linezolid		0.50		0.50	mg/L	MIC									Laboratory Method		35944070
1773	1773.41746	SAMEA7525950		4344791	97	Mycobacterium tuberculosis 719968	linezolid	Susceptible	0.5		0.5	mg/L	MIC									Laboratory Method		35989319
1773	1773.40908	SAMEA7524993		4370033	87	Mycobacterium tuberculosis 701404	linezolid	Susceptible	0.5		0.5	mg/L	MIC									Laboratory Method		35989319
1773	1773.43242	SAMEA5569801		4298484	102	Mycobacterium tuberculosis 05/PMK-0929/MK-0210/1	linezolid		0.50		0.50	mg/L	MIC									Laboratory Method		35944070
1773	1773.41220	SAMEA7525378		4362224	147	Mycobacterium tuberculosis 707147	linezolid	Susceptible	0.25		0.25	mg/L	MIC									Laboratory Method		35989319
1773	1773.40763	SAMEA7524845		4341350	123	Mycobacterium tuberculosis 632164	linezolid	Susceptible	0.125		0.125	mg/L	MIC									Laboratory Method		35989319
1773	1773.32820	SAMEA7525484		4314878	147	Mycobacterium tuberculosis 04/00278/710343/1	linezolid		0.50		0.50	mg/L	MIC									Laboratory Method		35944070
1773	1773.35585	SAMEA7546208		4266847	184	Mycobacterium tuberculosis 05/LS-1215/LS-10693-18/1	linezolid		0.50		0.50	mg/L	MIC									Laboratory Method		35944070
1773	1773.32449	SAMEA7524960		4383854	86	Mycobacterium tuberculosis 04/00076/700654/1	linezolid		0.50		0.50	mg/L	MIC									Laboratory Method		35944070
1773	1773.33923	SAMEA7541806		4361978	80	Mycobacterium tuberculosis 10/YA00029563/YA00029563/1	linezolid		2.00		2.00	mg/L	MIC									Laboratory Method		35944070
1773	1773.41402	SAMEA7525576		4222002	315	Mycobacterium tuberculosis 713800	linezolid	Susceptible	0.25		0.25	mg/L	MIC									Laboratory Method		35989319
1773	1773.34839	SAMEA7545250		4350324	81	Mycobacterium tuberculosis 05/CA-0078/CO-06929-18/1	linezolid		1.00		1.00	mg/L	MIC									Laboratory Method		35944070
1773	1773.39311	SAMEA8718638		4346067	111	Mycobacterium tuberculosis 10/YA00089310/YA00089310/1	linezolid		1.00		1.00	mg/L	MIC									Laboratory Method		35944070
1773	1773.40367	SAMEA8742422		4342023	101	Mycobacterium tuberculosis 10/YA00126401/YA00126401/1	linezolid		0.50		0.50	mg/L	MIC									Laboratory Method		35944070
1773	1773.32456	SAMEA7524968		4339631	105	Mycobacterium tuberculosis 04/00184/700775/1	linezolid		0.25		0.25	mg/L	MIC									Laboratory Method		35944070
1773	1773.32690	SAMEA7525271		4348859	116	Mycobacterium tuberculosis 04/00571/706424/1	linezolid		0.50		0.50	mg/L	MIC									Laboratory Method		35944070
1773	1773.6607	SAMN05916258	GCF_001851205.1	4391489	1	Mycobacterium tuberculosis strain 02-R0990	linezolid		0.25		0.25	mg/L	Agar dilution				WHO	2014				Laboratory Method		31086182
1773	1773.40651	SAMEA7524730		4343123	104	Mycobacterium tuberculosis 630081	linezolid	Susceptible	0.5		0.5	mg/L	MIC									Laboratory Method		35989319
1773	1773.36612	SAMEA7555878		4362324	94	Mycobacterium tuberculosis 03/GB-83040076/83040076/1	linezolid		0.50		0.50	mg/L	MIC									Laboratory Method		35944070
1773	1773.31417	SAMEA104362458		3716050	830	Mycobacterium tuberculosis 05/PTAN-0416/TAN-734/1	linezolid		0.25		0.25	mg/L	MIC									Laboratory Method		35944070
1773	1773.41470	SAMEA7525651		4350033	178	Mycobacterium tuberculosis 715226	linezolid	Susceptible	0.5		0.5	mg/L	MIC									Laboratory Method		35989319
1773	1773.42576	SAMEA7526832		4299406	240	Mycobacterium tuberculosis 804486	linezolid	Susceptible	0.125		0.125	mg/L	MIC									Laboratory Method		35989319
1773	1773.42464	SAMEA7526710		4305127	176	Mycobacterium tuberculosis 800726	linezolid	Susceptible	0.125		0.125	mg/L	MIC									Laboratory Method		35989319
1773	1773.31170	SAMEA104362185		3732152	790	Mycobacterium tuberculosis 05/PTAN-0143/TAN-431/1	linezolid		0.50		0.50	mg/L	MIC									Laboratory Method		35944070
1773	1773.37831	SAMEA7562816		4338094	131	Mycobacterium tuberculosis 08/02TB2640/26307/1	linezolid		0.12		0.12	mg/L	MIC									Laboratory Method		35944070
1773	1773.32022	SAMEA5569775		3924124	658	Mycobacterium tuberculosis 05/PSLM-0790/SLM-048/1	linezolid		0.50		0.50	mg/L	MIC									Laboratory Method		35944070
1773	1773.38989	SAMEA8718260		4313885	116	Mycobacterium tuberculosis 10/JE01615362/JE01615362/1	linezolid		0.12		0.12	mg/L	MIC									Laboratory Method		35944070
1773	1773.35658	SAMEA7546318		3783891	1010	Mycobacterium tuberculosis 05/LR-2025/FN-00330-15/1	linezolid		0.25		0.25	mg/L	MIC									Laboratory Method		35944070
1773	1773.41095	SAMEA7525191		4307118	135	Mycobacterium tuberculosis 705523	linezolid	Susceptible	0.25		0.25	mg/L	MIC									Laboratory Method		35989319
1773	1773.37384	SAMEA7561949		4268994	175	Mycobacterium tuberculosis 06/06TB_1039/06MIL2044/1	linezolid		0.50		0.50	mg/L	MIC									Laboratory Method		35944070
1773	1773.38177	SAMEA7563307		4279026	164	Mycobacterium tuberculosis 06/SW766/06MIL2118/1	linezolid		0.50		0.50	mg/L	MIC									Laboratory Method		35944070
1773	1773.40645	SAMEA7524718		4365465	115	Mycobacterium tuberculosis 710583	linezolid	Susceptible	0.25		0.25	mg/L	MIC									Laboratory Method		35989319
1773	1773.36551	SAMEA7555816		4336094	119	Mycobacterium tuberculosis 03/KGZ-7919-2018/7919-2018/1	linezolid		0.25		0.25	mg/L	MIC									Laboratory Method		35944070
1773	1773.38970	SAMEA7564350		4297345	126	Mycobacterium tuberculosis 08/02TB2077/22327/1	linezolid		0.25		0.25	mg/L	MIC									Laboratory Method		35944070
1773	1773.32303	SAMEA7524725		4345283	102	Mycobacterium tuberculosis 04/00045/629097/1	linezolid		0.50		0.50	mg/L	MIC									Laboratory Method		35944070
1773	1773.35384	SAMEA7545966		4282545	130	Mycobacterium tuberculosis 05/LS-0875/MA-02656-18/1	linezolid		0.12		0.12	mg/L	MIC									Laboratory Method		35944070
1773	1773.41648	SAMEA7525851		4322990	127	Mycobacterium tuberculosis 717134	linezolid	Susceptible	0.125		0.125	mg/L	MIC									Laboratory Method		35989319
1773	1773.35738	SAMEA7546443		4349708	96	Mycobacterium tuberculosis 05/CA-1678/CO-07461-19/1	linezolid		0.50		0.50	mg/L	MIC									Laboratory Method		35944070
1773	1773.35980	SAMEA7546834		3514755	933	Mycobacterium tuberculosis 05/LR-2136/FN-01968-15/1	linezolid		0.25		0.25	mg/L	MIC									Laboratory Method		35944070
1773	1773.42390	SAMEA7526645		4363205	95	Mycobacterium tuberculosis 803034	linezolid	Susceptible	0.25		0.25	mg/L	MIC									Laboratory Method		35989319
1773	1773.34725	SAMEA7544584		4366556	91	Mycobacterium tuberculosis 02/1068/2014184047/1	linezolid		0.25		0.25	mg/L	MIC									Laboratory Method		35944070
1773	1773.31770	SAMEA5569509		4361939	91	Mycobacterium tuberculosis 05/PMOP-0496/MOP-009/1	linezolid		0.50		0.50	mg/L	MIC									Laboratory Method		35944070
1773	1773.31172	SAMEA104362192		3659134	837	Mycobacterium tuberculosis 05/PTAN-0150/TAN-452/1	linezolid		0.50		0.50	mg/L	MIC									Laboratory Method		35944070
1773	1773.37447	SAMEA7562020		4263118	159	Mycobacterium tuberculosis 06/06TB_1348/06MIL2619/1	linezolid		1.00		1.00	mg/L	MIC									Laboratory Method		35944070
1773	1773.38806	SAMEA7564120		4281462	148	Mycobacterium tuberculosis 08/02TB0275/18681/1	linezolid		0.25		0.25	mg/L	MIC									Laboratory Method		35944070
1773	1773.38582	SAMEA7563770		4351255	102	Mycobacterium tuberculosis 03/GB-92730111/IML-01825/1	linezolid		0.25		0.25	mg/L	MIC									Laboratory Method		35944070
1773	1773.42224	SAMEA7526458		4329002	137	Mycobacterium tuberculosis 731174	linezolid	Susceptible	0.25		0.25	mg/L	MIC									Laboratory Method		35989319
1773	1773.40713	SAMEA7524795		4345829	132	Mycobacterium tuberculosis 24647	linezolid	Susceptible	0.5		0.5	mg/L	MIC									Laboratory Method		35989319
1773	1773.6162	SAMN05918601	GCF_001842265.1	4393209	4	Mycobacterium tuberculosis strain M0026039-9	linezolid		0.25		0.25	mg/L	Agar dilution				WHO	2014				Laboratory Method		31086182
1773	1773.37774	SAMEA7562571		4331343	134	Mycobacterium tuberculosis 03/T1695/IML-00027/1	linezolid		0.25		0.25	mg/L	MIC									Laboratory Method		35944070
1773	1773.32429	SAMEA7524927		4344967	115	Mycobacterium tuberculosis 04/00155/700002/1	linezolid		0.25		0.25	mg/L	MIC									Laboratory Method		35944070
1773	1773.33061	SAMEA7525779		4342322	107	Mycobacterium tuberculosis 04/00274/T-4113/1	linezolid		0.50		0.50	mg/L	MIC									Laboratory Method		35944070
1773	1773.38793	SAMEA7564099		4282480	137	Mycobacterium tuberculosis 08/02TB0819/18386/1	linezolid		0.12		0.12	mg/L	MIC									Laboratory Method		35944070
1773	1773.6174	SAMN05918549	GCF_001842515.1	4403817	17	Mycobacterium tuberculosis strain 01-R0159	linezolid		0.5		0.5	mg/L	Agar dilution				WHO	2014				Laboratory Method		31086182
1773	1773.43717	SAMEA7526277		4287759	141	Mycobacterium tuberculosis 728754	linezolid	Susceptible	0.5		0.5	mg/L	MIC									Laboratory Method		35989319
1773	1773.6561	SAMN05916450	GCF_001850285.1	4395325	18	Mycobacterium tuberculosis strain 99-R995	linezolid		<=0.25	<=	0.25	mg/L	Agar dilution				WHO	2014				Laboratory Method		31086182
1773	1773.41689	SAMEA7525877		4363698	103	Mycobacterium tuberculosis 718158	linezolid	Susceptible	0.25		0.25	mg/L	MIC									Laboratory Method		35989319
1773	1773.37083	SAMEA7561179		4362865	89	Mycobacterium tuberculosis 08/05TB21134/27103/1	linezolid		0.50		0.50	mg/L	MIC									Laboratory Method		35944070
1773	1773.37954	SAMEA7563057		4341143	88	Mycobacterium tuberculosis 03/10743/IML-01013/1	linezolid		0.25		0.25	mg/L	MIC									Laboratory Method		35944070
1773	1773.42341	SAMEA7526589		4369222	89	Mycobacterium tuberculosis 734490	linezolid	Susceptible	0.25		0.25	mg/L	MIC									Laboratory Method		35989319
1773	1773.34012	SAMEA7542064		4362296	79	Mycobacterium tuberculosis 02/0001/2014222001/1	linezolid		0.25		0.25	mg/L	MIC									Laboratory Method		35944070
1773	1773.35671	SAMEA7546351		3849313	1359	Mycobacterium tuberculosis 05/LR-2059/FN-00766-15/1	linezolid		0.25		0.25	mg/L	MIC									Laboratory Method		35944070
1773	1773.42534	SAMEA7526784		4331846	120	Mycobacterium tuberculosis 803154	linezolid	Susceptible	0.125		0.125	mg/L	MIC									Laboratory Method		35989319
1773	1773.33841	SAMEA7541719		4346203	84	Mycobacterium tuberculosis 10/YA00014035/YA00014035/1	linezolid		0.25		0.25	mg/L	MIC									Laboratory Method		35944070
1773	1773.34579	SAMEA7544201		4341460	94	Mycobacterium tuberculosis 02/0040/2015235180/1	linezolid		0.25		0.25	mg/L	MIC									Laboratory Method		35944070
1773	1773.37746	SAMEA7562537		4349855	107	Mycobacterium tuberculosis 03/T8845/IML00172/1	linezolid		0.25		0.25	mg/L	MIC									Laboratory Method		35944070
1773	1773.31507	SAMEA1101504		4321321	143	Mycobacterium tuberculosis 06/SSM_0078-R/06MIL0025/1	linezolid		0.50		0.50	mg/L	MIC									Laboratory Method		35944070
1773	1773.37928	SAMEA7563030		4339617	88	Mycobacterium tuberculosis 03/10824/IML-00985/1	linezolid		0.25		0.25	mg/L	MIC									Laboratory Method		35944070
1773	1773.40126	SAMEA8742100		4356832	90	Mycobacterium tuberculosis 20/SA00275084/YA00135106/1	linezolid		0.50		0.50	mg/L	MIC									Laboratory Method		35944070
1773	1773.37106	SAMEA7561318		4292195	136	Mycobacterium tuberculosis 06/06TB_0148/06MIL0609/1	linezolid		0.25		0.25	mg/L	MIC									Laboratory Method		35944070
1773	1773.31873	SAMEA5569615		4341471	103	Mycobacterium tuberculosis 05/PMOP-0602/MOP-154/1	linezolid		0.50		0.50	mg/L	MIC									Laboratory Method		35944070
1773	1773.33386	SAMEA7526194		4298092	151	Mycobacterium tuberculosis 04/01373/726810/1	linezolid		0.25		0.25	mg/L	MIC									Laboratory Method		35944070
1773	1773.42097	SAMEA7526331		4346502	107	Mycobacterium tuberculosis 730624	linezolid	Susceptible	0.06		0.06	mg/L	MIC									Laboratory Method		35989319
1773	1773.42372	SAMEA7526624		4347876	94	Mycobacterium tuberculosis 801278	linezolid	Susceptible	0.5		0.5	mg/L	MIC									Laboratory Method		35989319
1773	1773.38061	SAMEA7563181		4301750	125	Mycobacterium tuberculosis 06/A43981/06MIL1391/1	linezolid		0.50		0.50	mg/L	MIC									Laboratory Method		35944070
1773	1773.33823	SAMEA7541703		4330170	108	Mycobacterium tuberculosis 10/YA00002425/YA00002425/1	linezolid		0.50		0.50	mg/L	MIC									Laboratory Method		35944070
1773	1773.32377	SAMEA7524828		4344208	125	Mycobacterium tuberculosis 04/00022/631450/1	linezolid		0.50		0.50	mg/L	MIC									Laboratory Method		35944070
1773	1773.31753	SAMEA1102347		4300627	153	Mycobacterium tuberculosis 06/RLH_0332-14/06MIL0451/1	linezolid		0.50		0.50	mg/L	MIC									Laboratory Method		35944070
1773	1773.6123	SAMN05918612	GCF_001841505.1	4387145	6	Mycobacterium tuberculosis strain M0003761-5	linezolid		<=0.25	<=	0.25	mg/L	Agar dilution				WHO	2014				Laboratory Method		31086182
1773	1773.41503	SAMEA7525681		4339688	210	Mycobacterium tuberculosis 715806	linezolid	Susceptible	0.5		0.5	mg/L	MIC									Laboratory Method		35989319
1773	1773.35243	SAMEA7545797		4121156	423	Mycobacterium tuberculosis 05/CA-0789/CO-13044-18/1	linezolid		0.50		0.50	mg/L	MIC									Laboratory Method		35944070
1773	1773.6636	SAMN05916286	GCF_001851795.1	4402154	11	Mycobacterium tuberculosis strain 02-R0356	linezolid		>10	>	10	mg/L	Agar dilution				WHO	2014				Laboratory Method		31086182
1773	1773.40693	SAMEA7524773		4381633	84	Mycobacterium tuberculosis 700139	linezolid	Resistant	1		1	mg/L	MIC									Laboratory Method		35989319
1773	1773.8371	SAMN06094109	GCA_002135065.1	4386393	20	Mycobacterium tuberculosis strain 02-R0812	linezolid		4		4	mg/L	Agar dilution				WHO	2014				Laboratory Method		31086182
1773	1773.38385	SAMEA7563554		4342728	141	Mycobacterium tuberculosis 03/GB-93320027/IML-01964/1	linezolid		0.25		0.25	mg/L	MIC									Laboratory Method		35944070
1773	1773.42052	SAMEA7526276		4373584	99	Mycobacterium tuberculosis 728718	linezolid	Susceptible	0.5		0.5	mg/L	MIC									Laboratory Method		35989319
1773	1773.39530	SAMEA8718894		4335622	99	Mycobacterium tuberculosis 10/UH00075855/UH00075855/1	linezolid		1.00		1.00	mg/L	MIC									Laboratory Method		35944070
1773	1773.37968	SAMEA7563071		4340666	95	Mycobacterium tuberculosis 03/10610/IML-01030/1	linezolid		0.12		0.12	mg/L	MIC									Laboratory Method		35944070
1773	1773.42595	SAMEA7526848		4321825	112	Mycobacterium tuberculosis 805302	linezolid	Resistant	1		1	mg/L	MIC									Laboratory Method		35989319
1773	1773.41092	SAMEA7525179		4325135	117	Mycobacterium tuberculosis 705308	linezolid	Susceptible	0.25		0.25	mg/L	MIC									Laboratory Method		35989319
1773	1773.38408	SAMEA7563583		4352898	99	Mycobacterium tuberculosis 03/GB-90920055/IML-01977/1	linezolid		0.25		0.25	mg/L	MIC									Laboratory Method		35944070
1773	1773.36268	SAMEA7547420		3998421	574	Mycobacterium tuberculosis 14/2946/2946/1	linezolid		0.50		0.50	mg/L	MIC									Laboratory Method		35944070
1773	1773.32655	SAMEA7525211		4357638	123	Mycobacterium tuberculosis 04/00406/705790/1	linezolid		0.50		0.50	mg/L	MIC									Laboratory Method		35944070
1773	1773.39438	SAMEA8718784		4345251	113	Mycobacterium tuberculosis 10/ST02824705/ST02824705/1	linezolid		0.25		0.25	mg/L	MIC									Laboratory Method		35944070
1773	1773.33713	SAMEA7541582		4296729	116	Mycobacterium tuberculosis 10/YA00027700/YA00027700/1	linezolid		0.50		0.50	mg/L	MIC									Laboratory Method		35944070
1773	1773.6694	SAMN05916345	GCF_001852955.1	4400330	32	Mycobacterium tuberculosis strain 98-R454	linezolid		4		4	mg/L	Agar dilution				WHO	2014				Laboratory Method		31086182
1773	1773.41157	SAMEA7525196		4326552	118	Mycobacterium tuberculosis 705583	linezolid	Susceptible	0.25		0.25	mg/L	MIC									Laboratory Method		35989319
1773	1773.34699	SAMEA7544552		4374080	78	Mycobacterium tuberculosis 02/1036/2013185102/1	linezolid		0.25		0.25	mg/L	MIC									Laboratory Method		35944070
1773	1773.34087	SAMEA7542142		4320224	164	Mycobacterium tuberculosis 02/0467/234020-14/1	linezolid		1.00		1.00	mg/L	MIC									Laboratory Method		35944070
1773	1773.36762	SAMEA7556041		4355371	120	Mycobacterium tuberculosis 03/GB-82250026/82250026/1	linezolid		0.50		0.50	mg/L	MIC									Laboratory Method		35944070
1773	1773.31952	SAMEA5569701		4215351	234	Mycobacterium tuberculosis 05/PSLM-0838/SLM-104/1	linezolid		0.25		0.25	mg/L	MIC									Laboratory Method		35944070
1773	1773.42303	SAMEA7526544		4378038	83	Mycobacterium tuberculosis 733708	linezolid	Susceptible	0.03		0.03	mg/L	MIC									Laboratory Method		35989319
1773	1773.33072	SAMEA7525789		4344556	101	Mycobacterium tuberculosis 04/00265/T-4149/1	linezolid		1.00		1.00	mg/L	MIC									Laboratory Method		35944070
1773	1773.34697	SAMEA7544549		4348718	99	Mycobacterium tuberculosis 02/1033/2013185075/1	linezolid		0.25		0.25	mg/L	MIC									Laboratory Method		35944070
1773	1773.41822	SAMEA7526027		4370848	81	Mycobacterium tuberculosis 721564	linezolid	Susceptible	0.125		0.125	mg/L	MIC									Laboratory Method		35989319
1773	1773.38395	SAMEA7563566		4357363	107	Mycobacterium tuberculosis 03/GB-94320066/IML-01926/1	linezolid		0.25		0.25	mg/L	MIC									Laboratory Method		35944070
1773	1773.38593	SAMEA7563781		4363664	78	Mycobacterium tuberculosis 03/GB-93220041/IML-01836/1	linezolid		0.25		0.25	mg/L	MIC									Laboratory Method		35944070
1773	1773.36663	SAMEA7555932		4355779	113	Mycobacterium tuberculosis 03/GB-83740101/83740101/1	linezolid		0.50		0.50	mg/L	MIC									Laboratory Method		35944070
1773	1773.42535	SAMEA7526789		4350164	100	Mycobacterium tuberculosis 803244	linezolid	Susceptible	0.5		0.5	mg/L	MIC									Laboratory Method		35989319
1773	1773.41339	SAMEA7525513		4356484	189	Mycobacterium tuberculosis 712228	linezolid	Susceptible	0.25		0.25	mg/L	MIC									Laboratory Method		35989319
1773	1773.42178	SAMEA7526411		4317837	124	Mycobacterium tuberculosis 726166	linezolid	Susceptible	0.03		0.03	mg/L	MIC									Laboratory Method		35989319
1773	1773.41861	SAMEA7526081		4364549	76	Mycobacterium tuberculosis 723856	linezolid	Susceptible	0.25		0.25	mg/L	MIC									Laboratory Method		35989319
1773	1773.43100	SAMEA7526127		4308424	133	Mycobacterium tuberculosis 04/01355/725103/1	linezolid		0.50		0.50	mg/L	MIC									Laboratory Method		35944070
1773	1773.32885	SAMEA7525556		4374709	116	Mycobacterium tuberculosis 04/00644/713506/1	linezolid		0.06		0.06	mg/L	MIC									Laboratory Method		35944070
1773	1773.36300	SAMEA7547455		4302447	88	Mycobacterium tuberculosis 14/3714/3714/1	linezolid		0.25		0.25	mg/L	MIC									Laboratory Method		35944070
1773	1773.35776	SAMEA7546498		3466852	937	Mycobacterium tuberculosis 05/LR-2369/FN-01559-16/1	linezolid		0.25		0.25	mg/L	MIC									Laboratory Method		35944070
1773	1773.34848	SAMEA7545262		4345149	82	Mycobacterium tuberculosis 05/CA-0087/CO-07241-18/1	linezolid		0.50		0.50	mg/L	MIC									Laboratory Method		35944070
1773	1773.35403	SAMEA7545986		4299411	92	Mycobacterium tuberculosis 05/LS-1290/MA-02761-18/1	linezolid		0.50		0.50	mg/L	MIC									Laboratory Method		35944070
1773	1773.32537	SAMEA7525084		4346782	110	Mycobacterium tuberculosis 04/00464/703348/1	linezolid		0.25		0.25	mg/L	MIC									Laboratory Method		35944070
1773	1773.32109	SAMEA5569870		4270005	101	Mycobacterium tuberculosis 05/PMK-0998/MK-1485/1	linezolid		0.25		0.25	mg/L	MIC									Laboratory Method		35944070
1773	1773.36567	SAMEA7555833		4345240	116	Mycobacterium tuberculosis 03/UA16-2017/UA16-2017/1	linezolid		0.06		0.06	mg/L	MIC									Laboratory Method		35944070
1773	1773.37388	SAMEA7561951		4295814	166	Mycobacterium tuberculosis 06/06TB_1041/06MIL2046/1	linezolid		1.00		1.00	mg/L	MIC									Laboratory Method		35944070
1773	1773.31886	SAMEA5569631		4342562	83	Mycobacterium tuberculosis 05/PMOP-0618/MOP-181/1	linezolid		0.50		0.50	mg/L	MIC									Laboratory Method		35944070
1773	1773.33622	SAMEA7541474		4354348	99	Mycobacterium tuberculosis 10/YA00020116/YA00020116/1	linezolid		0.50		0.50	mg/L	MIC									Laboratory Method		35944070
1773	1773.41087	SAMEA7525173		4355517	133	Mycobacterium tuberculosis 705131	linezolid	Susceptible	0.5		0.5	mg/L	MIC									Laboratory Method		35989319
1773	1773.38317	SAMEA7563468		4336644	128	Mycobacterium tuberculosis 03/DR-318/IML-01199/1	linezolid		0.25		0.25	mg/L	MIC									Laboratory Method		35944070
1773	1773.35681	SAMEA7546368		4156811	385	Mycobacterium tuberculosis 05/LR-2076/FN-01061-15/1	linezolid		0.50		0.50	mg/L	MIC									Laboratory Method		35944070
1773	1773.43444	SAMEA7560669		4344719	109	Mycobacterium tuberculosis 08/05TB43013/1873/1	linezolid		0.25		0.25	mg/L	MIC									Laboratory Method		35944070
1773	1773.40759	SAMEA7524837		4376309	86	Mycobacterium tuberculosis 631903	linezolid	Susceptible	0.5		0.5	mg/L	MIC									Laboratory Method		35989319
1773	1773.31908	SAMEA5569652		4338072	105	Mycobacterium tuberculosis 05/PMK-1018/MK-1802/1	linezolid		0.50		0.50	mg/L	MIC									Laboratory Method		35944070
1773	1773.41294	SAMEA7525468		4289333	202	Mycobacterium tuberculosis 709105	linezolid	Susceptible	0.125		0.125	mg/L	MIC									Laboratory Method		35989319
1773	1773.31495	SAMEA1101500		4288104	164	Mycobacterium tuberculosis 06/SSM_0070-R/06MIL0021/1	linezolid		0.25		0.25	mg/L	MIC									Laboratory Method		35944070
1773	1773.36753	SAMEA7556034		4303782	102	Mycobacterium tuberculosis 03/GB-80850040/IML-00748/1	linezolid		0.12		0.12	mg/L	MIC									Laboratory Method		35944070
1773	1773.40465	SAMEA8742576		4342072	97	Mycobacterium tuberculosis 20/SA01630317/YA00131208/1	linezolid		0.50		0.50	mg/L	MIC									Laboratory Method		35944070
1773	1773.37551	SAMEA7562189		4284546	166	Mycobacterium tuberculosis 06/06TB_1565/06MIL2844/1	linezolid		0.50		0.50	mg/L	MIC									Laboratory Method		35944070
1773	1773.31675	SAMEA1101882		4311455	149	Mycobacterium tuberculosis 06/SSM_0152-14/06MIL0317/1	linezolid		0.50		0.50	mg/L	MIC									Laboratory Method		35944070
1773	1773.32307	SAMEA7524730		4343123	104	Mycobacterium tuberculosis 04/00012/630081/1	linezolid		0.50		0.50	mg/L	MIC									Laboratory Method		35944070
1773	1773.36160	SAMEA7547260		4347300	98	Mycobacterium tuberculosis 14/4358/4358/1	linezolid		1.00		1.00	mg/L	MIC									Laboratory Method		35944070
1773	1773.42091	SAMEA7526321		4383424	83	Mycobacterium tuberculosis 730144	linezolid	Susceptible	0.25		0.25	mg/L	MIC									Laboratory Method		35989319
1773	1773.39065	SAMEA8718345		4301582	120	Mycobacterium tuberculosis 10/YA00043548/YA00043548/1	linezolid		0.25		0.25	mg/L	MIC									Laboratory Method		35944070
1773	1773.32447	SAMEA7524958		4344974	107	Mycobacterium tuberculosis 04/00201/700582/1	linezolid		0.25		0.25	mg/L	MIC									Laboratory Method		35944070
1773	1773.39360	SAMEA8718688		4307756	101	Mycobacterium tuberculosis 10/YA00105896/YA00105896/1	linezolid		0.50		0.50	mg/L	MIC									Laboratory Method		35944070
1773	1773.33142	SAMEA7525883		4347448	106	Mycobacterium tuberculosis 04/01025/718269/1	linezolid		0.25		0.25	mg/L	MIC									Laboratory Method		35944070
1773	1773.34977	SAMEA7545449		4289669	105	Mycobacterium tuberculosis 05/LS-0605/LS-09806-18/1	linezolid		0.50		0.50	mg/L	MIC									Laboratory Method		35944070
1773	1773.36474	SAMEA7555728		4312830	82	Mycobacterium tuberculosis 03/BOR-15652-15/15652-15/1	linezolid		0.06		0.06	mg/L	MIC									Laboratory Method		35944070
1773	1773.31910	SAMEA5569656		4350984	90	Mycobacterium tuberculosis 05/PMK-1022/MK-1871/1	linezolid		0.25		0.25	mg/L	MIC									Laboratory Method		35944070
1773	1773.6831	SAMN06010195	GCF_001944285.1	4386928	3	Mycobacterium tuberculosis strain M0022899-0	linezolid		<=0.25	<=	0.25	mg/L	Agar dilution				WHO	2014				Laboratory Method		31086182
1773	1773.39918	SAMEA8741231		4295345	136	Mycobacterium tuberculosis 06/13348/06MIL2173/1	linezolid		0.12		0.12	mg/L	MIC									Laboratory Method		35944070
1773	1773.41408	SAMEA7525584		4240599	301	Mycobacterium tuberculosis 714029	linezolid	Susceptible	0.5		0.5	mg/L	MIC									Laboratory Method		35989319
1773	1773.41312	SAMEA7525486		4336467	195	Mycobacterium tuberculosis 710812	linezolid	Resistant	1		1	mg/L	MIC									Laboratory Method		35989319
1773	1773.42324	SAMEA7526569		4374417	91	Mycobacterium tuberculosis 734114	linezolid	Susceptible	0.125		0.125	mg/L	MIC									Laboratory Method		35989319
1773	1773.34375	SAMEA7543950		4349344	79	Mycobacterium tuberculosis 02/0149/2013232062/1	linezolid		0.25		0.25	mg/L	MIC									Laboratory Method		35944070
1773	1773.32164	SAMEA5569932		4335534	92	Mycobacterium tuberculosis 05/PMFR-0680/MFR-067/1	linezolid		0.06		0.06	mg/L	MIC									Laboratory Method		35944070
1773	1773.33123	SAMEA7525859		4348123	105	Mycobacterium tuberculosis 04/01059/717554/1	linezolid		1.00		1.00	mg/L	MIC									Laboratory Method		35944070
1773	1773.41821	SAMEA7526029		4339116	105	Mycobacterium tuberculosis 721570	linezolid	Susceptible	0.06		0.06	mg/L	MIC									Laboratory Method		35989319
1773	1773.42053	SAMEA7526282		4383913	96	Mycobacterium tuberculosis 729000	linezolid	Susceptible	0.25		0.25	mg/L	MIC									Laboratory Method		35989319
1773	1773.31536	SAMEA1101591		4284371	155	Mycobacterium tuberculosis 06/SGD_0012-14/06MIL0092/1	linezolid		0.50		0.50	mg/L	MIC									Laboratory Method		35944070
1773	1773.32401	SAMEA7524872		4341059	121	Mycobacterium tuberculosis 04/00292/633212/1	linezolid		0.25		0.25	mg/L	MIC									Laboratory Method		35944070
1773	1773.32666	SAMEA7525220		4342155	131	Mycobacterium tuberculosis 04/00483/705915/1	linezolid		0.50		0.50	mg/L	MIC									Laboratory Method		35944070
1773	1773.32068	SAMEA5569831		4308424	114	Mycobacterium tuberculosis 05/PMK-0959/MK-0924/1	linezolid		0.25		0.25	mg/L	MIC									Laboratory Method		35944070
1773	1773.37176	SAMEA7561513		4310469	151	Mycobacterium tuberculosis 06/A43767/06MIL1491/1	linezolid		0.12		0.12	mg/L	MIC									Laboratory Method		35944070
1773	1773.42409	SAMEA7526663		4321461	107	Mycobacterium tuberculosis 730079	linezolid	Susceptible	0.5		0.5	mg/L	MIC									Laboratory Method		35989319
1773	1773.32326	SAMEA7524758		4383605	94	Mycobacterium tuberculosis 04/00008/633210/1	linezolid		1.00		1.00	mg/L	MIC									Laboratory Method		35944070
1773	1773.41542	SAMEA7525718		4338657	142	Mycobacterium tuberculosis 716574	linezolid	Susceptible	0.25		0.25	mg/L	MIC									Laboratory Method		35989319
1773	1773.32730	SAMEA7525367		4373539	119	Mycobacterium tuberculosis 04/00590/706956/1	linezolid		0.25		0.25	mg/L	MIC									Laboratory Method		35944070
1773	1773.42445	SAMEA7526691		4226051	214	Mycobacterium tuberculosis 800016	linezolid	Resistant	>2	>	2	mg/L	MIC									Laboratory Method		35989319
1773	1773.36806	SAMEA7560606		4364306	83	Mycobacterium tuberculosis 08/05TB31008/1792/1	linezolid		0.50		0.50	mg/L	MIC									Laboratory Method		35944070
1773	1773.33384	SAMEA7526180		4359217	71	Mycobacterium tuberculosis 04/01159/726567/1	linezolid		0.25		0.25	mg/L	MIC									Laboratory Method		35944070
1773	1773.37336	SAMEA7561880		4303754	160	Mycobacterium tuberculosis 06/06TB_0899/06MIL1894/1	linezolid		1.00		1.00	mg/L	MIC									Laboratory Method		35944070
1773	1773.31712	SAMEA1102288		4307749	156	Mycobacterium tuberculosis 06/NHM_0303-14/06MIL0392/1	linezolid		0.50		0.50	mg/L	MIC									Laboratory Method		35944070
1773	1773.41555	SAMEA7525736		4323505	144	Mycobacterium tuberculosis 717007	linezolid	Susceptible	0.5		0.5	mg/L	MIC									Laboratory Method		35989319
1773	1773.37755	SAMEA7562546		4347028	93	Mycobacterium tuberculosis 03/T164/T164/1	linezolid		0.25		0.25	mg/L	MIC									Laboratory Method		35944070
1773	1773.42375	SAMEA7526618		4366799	92	Mycobacterium tuberculosis 801040	linezolid	Resistant	1		1	mg/L	MIC									Laboratory Method		35989319
1773	1773.38869	SAMEA7564200		4310133	130	Mycobacterium tuberculosis 08/02TB1092/20525/1	linezolid		0.12		0.12	mg/L	MIC									Laboratory Method		35944070
1773	1773.37445	SAMEA7562016		4290232	177	Mycobacterium tuberculosis 06/06TB_1344/06MIL2615/1	linezolid		0.50		0.50	mg/L	MIC									Laboratory Method		35944070
1773	1773.32101	SAMEA5569832		4312790	105	Mycobacterium tuberculosis 05/PMK-0960/MK-0932/1	linezolid		0.50		0.50	mg/L	MIC									Laboratory Method		35944070
1773	1773.39048	SAMEA8718327		4327042	112	Mycobacterium tuberculosis 10/YA00039525/YA00039525/1	linezolid		0.50		0.50	mg/L	MIC									Laboratory Method		35944070
1773	1773.42250	SAMEA7526484		4358747	94	Mycobacterium tuberculosis 731991	linezolid	Susceptible	0.25		0.25	mg/L	MIC									Laboratory Method		35989319
1773	1773.36658	SAMEA7555928		4351075	96	Mycobacterium tuberculosis 03/GB-83750042/83750042/1	linezolid		0.50		0.50	mg/L	MIC									Laboratory Method		35944070
1773	1773.40962	SAMEA7525049		4377860	119	Mycobacterium tuberculosis 702546	linezolid	Susceptible	0.5		0.5	mg/L	MIC									Laboratory Method		35989319
1773	1773.32188	SAMEA5569951		4349254	93	Mycobacterium tuberculosis 05/PMFR-0699/MFR-128/1	linezolid		0.50		0.50	mg/L	MIC									Laboratory Method		35944070
1773	1773.32962	SAMEA7525655		4335038	182	Mycobacterium tuberculosis 04/00872/715388/1	linezolid		0.50		0.50	mg/L	MIC									Laboratory Method		35944070
1773	1773.41233	SAMEA7525416		4361680	162	Mycobacterium tuberculosis 707840	linezolid	Susceptible	0.5		0.5	mg/L	MIC									Laboratory Method		35989319
1773	1773.37708	SAMEA7562490		4347463	115	Mycobacterium tuberculosis 03/T7858/IML-00122/1	linezolid		0.12		0.12	mg/L	MIC									Laboratory Method		35944070
1773	1773.41924	SAMEA7526147		4344954	87	Mycobacterium tuberculosis 725621	linezolid	Susceptible	0.06		0.06	mg/L	MIC									Laboratory Method		35989319
1773	1773.32737	SAMEA7525383		4349076	124	Mycobacterium tuberculosis 04/00660/707196/1	linezolid		0.50		0.50	mg/L	MIC									Laboratory Method		35944070
1773	1773.40644	SAMEA7524716		4269465	188	Mycobacterium tuberculosis 706150	linezolid	Susceptible	0.5		0.5	mg/L	MIC									Laboratory Method		35989319
1773	1773.31937	SAMEA5569687		4345323	113	Mycobacterium tuberculosis 05/PMK-1053/MK-2409/1	linezolid		1.00		1.00	mg/L	MIC									Laboratory Method		35944070
1773	1773.37409	SAMEA7561976		4312975	126	Mycobacterium tuberculosis 06/06TB_1069/06MIL2189/1	linezolid		1.00		1.00	mg/L	MIC									Laboratory Method		35944070
1773	1773.41596	SAMEA7525785		4346823	108	Mycobacterium tuberculosis T-4124	linezolid	Susceptible	0.5		0.5	mg/L	MIC									Laboratory Method		35989319
1773	1773.37777	SAMEA7562573		4324987	127	Mycobacterium tuberculosis 03/T1844/IML-00030/1	linezolid		0.25		0.25	mg/L	MIC									Laboratory Method		35944070
1773	1773.43058	SAMEA7555742		4312963	123	Mycobacterium tuberculosis 03/BOR-6788-15/6788-15/1	linezolid		0.25		0.25	mg/L	MIC									Laboratory Method		35944070
1773	1773.34490	SAMEA7544096		4347102	91	Mycobacterium tuberculosis 02/0591/242284-14/1	linezolid		0.25		0.25	mg/L	MIC									Laboratory Method		35944070
1773	1773.41626	SAMEA7525825		4353995	81	Mycobacterium tuberculosis 27859	linezolid	Susceptible	0.125		0.125	mg/L	MIC									Laboratory Method		35989319
1773	1773.38963	SAMEA7564330		4270179	164	Mycobacterium tuberculosis 08/02TB1847/21703/1	linezolid		0.50		0.50	mg/L	MIC									Laboratory Method		35944070
1773	1773.41627	SAMEA7525829		4353314	108	Mycobacterium tuberculosis 710202	linezolid	Susceptible	0.5		0.5	mg/L	MIC									Laboratory Method		35989319
1773	1773.43280	SAMEA104362427		4256047	160	Mycobacterium tuberculosis 05/PTAN-0385/TAN-589/1	linezolid		1.00		1.00	mg/L	MIC									Laboratory Method		35944070
1773	1773.35511	SAMEA7546123		4191639	301	Mycobacterium tuberculosis 05/CA-1475/CO-03396-19/1	linezolid		0.25		0.25	mg/L	MIC									Laboratory Method		35944070
1773	1773.42559	SAMEA7526812		4348928	101	Mycobacterium tuberculosis 803784	linezolid	Susceptible	0.125		0.125	mg/L	MIC									Laboratory Method		35989319
1773	1773.33866	SAMEA7541749		4330518	104	Mycobacterium tuberculosis 10/YA00020901/YA00020901/1	linezolid		0.25		0.25	mg/L	MIC									Laboratory Method		35944070
1773	1773.38941	SAMEA7564291		4263205	176	Mycobacterium tuberculosis 08/02TB1570/21263/1	linezolid		0.50		0.50	mg/L	MIC									Laboratory Method		35944070
1773	1773.41886	SAMEA7526096		4349520	92	Mycobacterium tuberculosis 724468	linezolid	Susceptible	0.06		0.06	mg/L	MIC									Laboratory Method		35989319
1773	1773.34943	SAMEA7545400		4316657	106	Mycobacterium tuberculosis 05/LS-0541/SJ-05822-18/1	linezolid		0.25		0.25	mg/L	MIC									Laboratory Method		35944070
1773	1773.37853	SAMEA7562852		4343095	100	Mycobacterium tuberculosis 08/02TB2848/26586/1	linezolid		0.50		0.50	mg/L	MIC									Laboratory Method		35944070
1773	1773.35766	SAMEA7546490		4159148	416	Mycobacterium tuberculosis 05/LR-2438/FN-01326-16/1	linezolid		0.25		0.25	mg/L	MIC									Laboratory Method		35944070
1773	1773.32423	SAMEA7524909		4367428	108	Mycobacterium tuberculosis 04/00208/634138/1	linezolid		0.50		0.50	mg/L	MIC									Laboratory Method		35944070
1773	1773.41060	SAMEA7525147		4371899	152	Mycobacterium tuberculosis 704773	linezolid	Susceptible	0.25		0.25	mg/L	MIC									Laboratory Method		35989319
1773	1773.41855	SAMEA7526064		4362359	113	Mycobacterium tuberculosis 722894	linezolid	Susceptible	0.5		0.5	mg/L	MIC									Laboratory Method		35989319
1773	1773.40094	SAMEA8742069		4257048	127	Mycobacterium tuberculosis 20/SCH8516358/YA00134948/1	linezolid		0.50		0.50	mg/L	MIC									Laboratory Method		35944070
1773	1773.39435	SAMEA8718792		4347431	95	Mycobacterium tuberculosis 10/XD02700715/XD02700715/1	linezolid		0.50		0.50	mg/L	MIC									Laboratory Method		35944070
1773	1773.41812	SAMEA7526021		4347411	102	Mycobacterium tuberculosis 721479	linezolid	Susceptible	0.25		0.25	mg/L	MIC									Laboratory Method		35989319
1773	1773.35098	SAMEA7545623		4157813	383	Mycobacterium tuberculosis 05/LS-1124/LS-11219-18/1	linezolid		0.50		0.50	mg/L	MIC									Laboratory Method		35944070
1773	1773.43270	SAMEA104362260		4321345	108	Mycobacterium tuberculosis 05/PTAN-0218/TAN-278/1	linezolid		0.25		0.25	mg/L	MIC									Laboratory Method		35944070
1773	1773.42027	SAMEA7526253		4354442	116	Mycobacterium tuberculosis 728189	linezolid	Susceptible	0.5		0.5	mg/L	MIC									Laboratory Method		35989319
1773	1773.40446	SAMEA8742558		4337822	108	Mycobacterium tuberculosis 20/SCH7840343/YA00131172/1	linezolid		1.00		1.00	mg/L	MIC									Laboratory Method		35944070
1773	1773.42571	SAMEA7526826		4308196	131	Mycobacterium tuberculosis 804284	linezolid	Susceptible	0.03		0.03	mg/L	MIC									Laboratory Method		35989319
1773	1773.42137	SAMEA7526366		4347841	119	Mycobacterium tuberculosis 732145	linezolid	Susceptible	0.25		0.25	mg/L	MIC									Laboratory Method		35989319
1773	1773.36955	SAMEA7561037		4329948	98	Mycobacterium tuberculosis 08/24TB00-059/2444/1	linezolid		0.25		0.25	mg/L	MIC									Laboratory Method		35944070
1773	1773.31304	SAMEA104362328		4323131	89	Mycobacterium tuberculosis 05/PTAN-0286/TAN-678/1	linezolid		0.50		0.50	mg/L	MIC									Laboratory Method		35944070
1773	1773.42541	SAMEA7526797		4344751	102	Mycobacterium tuberculosis 803510	linezolid	Susceptible	0.125		0.125	mg/L	MIC									Laboratory Method		35989319
1773	1773.6381	SAMN05918648	GCF_001846705.1	4385650	23	Mycobacterium tuberculosis strain 02-R1144	linezolid		<=0.25	<=	0.25	mg/L	Agar dilution				WHO	2014				Laboratory Method		31086182
1773	1773.32919	SAMEA7525598		4330587	205	Mycobacterium tuberculosis 04/00713/714210/1	linezolid		0.06		0.06	mg/L	MIC									Laboratory Method		35944070
1773	1773.41767	SAMEA7525971		4344833	100	Mycobacterium tuberculosis 720442	linezolid	Resistant	1		1	mg/L	MIC									Laboratory Method		35989319
1773	1773.40027	SAMEA8741994		4309338	108	Mycobacterium tuberculosis 20/SCH8158114/YA00134195/1	linezolid		0.50		0.50	mg/L	MIC									Laboratory Method		35944070
1773	1773.43099	SAMEA7526123		4352530	118	Mycobacterium tuberculosis 04/01299/725057/1	linezolid		0.25		0.25	mg/L	MIC									Laboratory Method		35944070
1773	1773.36106	SAMEA7546975		4297991	96	Mycobacterium tuberculosis 05/LR-2276/FN-01299-17/1	linezolid		0.25		0.25	mg/L	MIC									Laboratory Method		35944070
1773	1773.36035	SAMEA7546901		4327517	107	Mycobacterium tuberculosis 05/LR-2201/FN-02208-16/1	linezolid		0.50		0.50	mg/L	MIC									Laboratory Method		35944070
1773	1773.37911	SAMEA7563015		4331470	91	Mycobacterium tuberculosis 03/10307/IML-00969/1	linezolid		0.25		0.25	mg/L	MIC									Laboratory Method		35944070
1773	1773.40893	SAMEA7524978		4341332	98	Mycobacterium tuberculosis 700996	linezolid	Susceptible	0.25		0.25	mg/L	MIC									Laboratory Method		35989319
1773	1773.42479	SAMEA7526734		4373565	109	Mycobacterium tuberculosis 801685	linezolid	Susceptible	0.5		0.5	mg/L	MIC									Laboratory Method		35989319
1773	1773.43627	SAMEA8718417		3040587	849	Mycobacterium tuberculosis 10/YA00056569/YA00056569/1	linezolid		0.25		0.25	mg/L	MIC									Laboratory Method		35944070
1773	1773.42308	SAMEA7526549		4371177	86	Mycobacterium tuberculosis 733817	linezolid	Susceptible	0.25		0.25	mg/L	MIC									Laboratory Method		35989319
1773	1773.40209	SAMEA8742191		4312229	117	Mycobacterium tuberculosis 20/SA00170427/YA00134645/1	linezolid		0.50		0.50	mg/L	MIC									Laboratory Method		35944070
1773	1773.38012	SAMEA7563116		4314553	121	Mycobacterium tuberculosis 06/A43907/06MIL1284/1	linezolid		0.50		0.50	mg/L	MIC									Laboratory Method		35944070
1773	1773.41687	SAMEA7525881		4316623	124	Mycobacterium tuberculosis 718239	linezolid	Susceptible	0.5		0.5	mg/L	MIC									Laboratory Method		35989319
1773	1773.31767	SAMEA5569508		4370774	79	Mycobacterium tuberculosis 05/PMOP-0495/MOP-008/1	linezolid		0.25		0.25	mg/L	MIC									Laboratory Method		35944070
1773	1773.8276	SAMN06094078	GCA_002129945.1	4392586	26	Mycobacterium tuberculosis strain 01-R1387	linezolid		2		2	mg/L	Agar dilution				WHO	2014				Laboratory Method		31086182
1773	1773.33881	SAMEA7541766		4291034	92	Mycobacterium tuberculosis 10/YA00023538/YA00023538/1	linezolid		0.25		0.25	mg/L	MIC									Laboratory Method		35944070
1773	1773.39797	SAMEA8719194		4293455	113	Mycobacterium tuberculosis 10/YA00027930/YA00027930/1	linezolid		8.00		8.00	mg/L	MIC									Laboratory Method		35944070
1773	1773.34518	SAMEA7544127		4346989	97	Mycobacterium tuberculosis 02/0348/232031-15/1	linezolid		1.00		1.00	mg/L	MIC									Laboratory Method		35944070
1773	1773.32091	SAMEA5569853		4307697	108	Mycobacterium tuberculosis 05/PMK-0981/MK-1229/1	linezolid		0.25		0.25	mg/L	MIC									Laboratory Method		35944070
1773	1773.40864	SAMEA7524951		4341521	123	Mycobacterium tuberculosis 700489	linezolid	Susceptible	0.5		0.5	mg/L	MIC									Laboratory Method		35989319
1773	1773.34204	SAMEA7542263		4348517	95	Mycobacterium tuberculosis 02/0693/2014241072/1	linezolid		0.50		0.50	mg/L	MIC									Laboratory Method		35944070
1773	1773.37721	SAMEA7562507		4328065	142	Mycobacterium tuberculosis 03/T7962/IML00142/1	linezolid		0.50		0.50	mg/L	MIC									Laboratory Method		35944070
1773	1773.35502	SAMEA7546106		4328271	108	Mycobacterium tuberculosis 05/LS-1424/SJ-01339-19/1	linezolid		0.50		0.50	mg/L	MIC									Laboratory Method		35944070
1773	1773.34637	SAMEA7544364		4333358	104	Mycobacterium tuberculosis 02/0924/22A159/1	linezolid		0.25		0.25	mg/L	MIC									Laboratory Method		35944070
1773	1773.36795	SAMEA7560595		4357590	91	Mycobacterium tuberculosis 08/05TB32003/1774/1	linezolid		0.25		0.25	mg/L	MIC									Laboratory Method		35944070
1773	1773.35592	SAMEA7546212		4163217	242	Mycobacterium tuberculosis 05/LS-1075/LS-11265-18/1	linezolid		0.50		0.50	mg/L	MIC									Laboratory Method		35944070
1773	1773.32956	SAMEA7525648		4300316	182	Mycobacterium tuberculosis 04/00914/715102/1	linezolid		0.25		0.25	mg/L	MIC									Laboratory Method		35944070
1773	1773.38035	SAMEA7563149		4267003	132	Mycobacterium tuberculosis 06/A43733/06MIL1318/1	linezolid		0.50		0.50	mg/L	MIC									Laboratory Method		35944070
1773	1773.31392	SAMEA104362425		4296296	130	Mycobacterium tuberculosis 05/PTAN-0383/TAN-568/1	linezolid		0.50		0.50	mg/L	MIC									Laboratory Method		35944070
1773	1773.42411	SAMEA7526661		4346532	108	Mycobacterium tuberculosis 729343	linezolid	Susceptible	0.25		0.25	mg/L	MIC									Laboratory Method		35989319
1773	1773.7704	SAMN06010146	GCF_001942955.1	4392716	18	Mycobacterium tuberculosis strain M0004498-3	linezolid		1		1	mg/L	Agar dilution				WHO	2014				Laboratory Method		31086182
1773	1773.36947	SAMEA7561028		4347499	86	Mycobacterium tuberculosis 08/24TB00-047/2433/1	linezolid		0.12		0.12	mg/L	MIC									Laboratory Method		35944070
1773	1773.33985	SAMEA7541884		4354375	78	Mycobacterium tuberculosis 10/YA00053681/YA00053681/1	linezolid		0.50		0.50	mg/L	MIC									Laboratory Method		35944070
1773	1773.43550	SAMEA7560903		4302562	145	Mycobacterium tuberculosis 08/24TB-073/2275/1	linezolid		0.12		0.12	mg/L	MIC									Laboratory Method		35944070
1773	1773.33157	SAMEA7525901		4380626	102	Mycobacterium tuberculosis 04/01086/718672/1	linezolid		0.50		0.50	mg/L	MIC									Laboratory Method		35944070
1773	1773.38131	SAMEA7563256		4316646	127	Mycobacterium tuberculosis 06/06TB_0984/06MIL1979/1	linezolid		0.50		0.50	mg/L	MIC									Laboratory Method		35944070
1773	1773.32915	SAMEA7525600		4286591	187	Mycobacterium tuberculosis 04/00909/714255/1	linezolid		0.50		0.50	mg/L	MIC									Laboratory Method		35944070
1773	1773.31401	SAMEA104362436		4235528	199	Mycobacterium tuberculosis 05/PTAN-0394/TAN-650/1	linezolid		0.50		0.50	mg/L	MIC									Laboratory Method		35944070
1773	1773.35308	SAMEA7545880		4350178	94	Mycobacterium tuberculosis 05/LS-0761/MA-02165-18/1	linezolid		0.12		0.12	mg/L	MIC									Laboratory Method		35944070
1773	1773.41424	SAMEA7525600		4286591	187	Mycobacterium tuberculosis 714255	linezolid	Susceptible	0.5		0.5	mg/L	MIC									Laboratory Method		35989319
1773	1773.37904	SAMEA7562901		4364189	93	Mycobacterium tuberculosis 08/02TB2538/26732/1	linezolid		0.06		0.06	mg/L	MIC									Laboratory Method		35944070
1773	1773.34366	SAMEA7543930		4345605	89	Mycobacterium tuberculosis 02/0255/2013232008/1	linezolid		0.50		0.50	mg/L	MIC									Laboratory Method		35944070
1773	1773.39312	SAMEA8718639		4325056	119	Mycobacterium tuberculosis 10/YA00099904/YA00099904/1	linezolid		0.50		0.50	mg/L	MIC									Laboratory Method		35944070
1773	1773.38382	SAMEA7563552		4343204	100	Mycobacterium tuberculosis 03/GB-93550017/IML-01962/1	linezolid		0.50		0.50	mg/L	MIC									Laboratory Method		35944070
1773	1773.31221	SAMEA104362243		4336679	91	Mycobacterium tuberculosis 05/PTAN-0201/TAN-133/1	linezolid		0.50		0.50	mg/L	MIC									Laboratory Method		35944070
1773	1773.34480	SAMEA7544086		4336234	85	Mycobacterium tuberculosis 02/0563/241172-14/1	linezolid		0.50		0.50	mg/L	MIC									Laboratory Method		35944070
1773	1773.41915	SAMEA7526137		4342040	97	Mycobacterium tuberculosis 725381	linezolid	Susceptible	0.25		0.25	mg/L	MIC									Laboratory Method		35989319
1773	1773.40373	SAMEA8742426		4362236	101	Mycobacterium tuberculosis 10/YA00126777/YA00126777/1	linezolid		0.50		0.50	mg/L	MIC									Laboratory Method		35944070
1773	1773.41208	SAMEA7525365		4377366	106	Mycobacterium tuberculosis 706954	linezolid	Susceptible	0.5		0.5	mg/L	MIC									Laboratory Method		35989319
1773	1773.31351	SAMEA104362387		4284555	117	Mycobacterium tuberculosis 05/PTAN-0345/TAN-362/1	linezolid		0.50		0.50	mg/L	MIC									Laboratory Method		35944070
1773	1773.35331	SAMEA7545908		4344419	103	Mycobacterium tuberculosis 05/LS-0861/MA-02362-18/1	linezolid		0.25		0.25	mg/L	MIC									Laboratory Method		35944070
1773	1773.36047	SAMEA7546920		4340702	92	Mycobacterium tuberculosis 05/LR-2219/FN-00282-17/1	linezolid		0.50		0.50	mg/L	MIC									Laboratory Method		35944070
1773	1773.43029	SAMEA7544660		4350174	94	Mycobacterium tuberculosis 02/1145/2014185082/1	linezolid		0.25		0.25	mg/L	MIC									Laboratory Method		35944070
1773	1773.32815	SAMEA7525481		4310567	159	Mycobacterium tuberculosis 04/00633/709993/1	linezolid		0.50		0.50	mg/L	MIC									Laboratory Method		35944070
1773	1773.6626	SAMN05916277	GCF_001851595.1	4395592	11	Mycobacterium tuberculosis strain 01-R1504	linezolid		0.5		0.5	mg/L	Agar dilution				WHO	2014				Laboratory Method		31086182
1773	1773.36301	SAMEA7547460		4321251	107	Mycobacterium tuberculosis 14/3754/3754/1	linezolid		0.25		0.25	mg/L	MIC									Laboratory Method		35944070
1773	1773.41757	SAMEA7525927		4344252	96	Mycobacterium tuberculosis 719247	linezolid	Susceptible	0.5		0.5	mg/L	MIC									Laboratory Method		35989319
1773	1773.39389	SAMEA8718721		4338251	115	Mycobacterium tuberculosis 10/YA00106021/YA00106021/1	linezolid		0.50		0.50	mg/L	MIC									Laboratory Method		35944070
1773	1773.41321	SAMEA7525495		4341353	159	Mycobacterium tuberculosis 711640	linezolid	Susceptible	0.25		0.25	mg/L	MIC									Laboratory Method		35989319
1773	1773.34162	SAMEA7542224		4344240	91	Mycobacterium tuberculosis 02/0302/2014235100/1	linezolid		0.50		0.50	mg/L	MIC									Laboratory Method		35944070
1773	1773.40787	SAMEA7524869		4344042	87	Mycobacterium tuberculosis 633071	linezolid	Susceptible	0.5		0.5	mg/L	MIC									Laboratory Method		35989319
1773	1773.37513	SAMEA7562132		4311880	157	Mycobacterium tuberculosis 06/06TB_1488/06MIL2767/1	linezolid		0.50		0.50	mg/L	MIC									Laboratory Method		35944070
1773	1773.34086	SAMEA7542141		4329205	106	Mycobacterium tuberculosis 02/0452/234018-14/1	linezolid		0.50		0.50	mg/L	MIC									Laboratory Method		35944070
1773	1773.43572	SAMEA7560890		4359995	93	Mycobacterium tuberculosis 08/24TB-087/2255/1	linezolid		0.25		0.25	mg/L	MIC									Laboratory Method		35944070
1773	1773.39173	SAMEA8718478		4331026	101	Mycobacterium tuberculosis 10/YA00067911/YA00067911/1	linezolid		0.25		0.25	mg/L	MIC									Laboratory Method		35944070
1773	1773.34666	SAMEA7544415		4341168	101	Mycobacterium tuberculosis 02/0973/22A213/1	linezolid		0.50		0.50	mg/L	MIC									Laboratory Method		35944070
1773	1773.35989	SAMEA7546849		3756113	795	Mycobacterium tuberculosis 05/LR-2151/FN-00073-16/1	linezolid		0.12		0.12	mg/L	MIC									Laboratory Method		35944070
1773	1773.43509	SAMEA7560935		4340643	111	Mycobacterium tuberculosis 08/24TB00-032/2309/1	linezolid		0.25		0.25	mg/L	MIC									Laboratory Method		35944070
1773	1773.33004	SAMEA7525707		4316143	137	Mycobacterium tuberculosis 04/00964/716226/1	linezolid		0.50		0.50	mg/L	MIC									Laboratory Method		35944070
1773	1773.36265	SAMEA7547415		4119214	341	Mycobacterium tuberculosis 14/2859/2859/1	linezolid		0.25		0.25	mg/L	MIC									Laboratory Method		35944070
1773	1733.7189	SAMEA3401924		4484600	2288	Mycobacterium tuberculosis 02-R0951	linezolid		<=0.25	<=	0.25	mg/L	Broth dilution									Laboratory Method		31086182
1773	1773.38394	SAMEA7563564		4290322	105	Mycobacterium tuberculosis 03/GB-94320064/IML-01924/1	linezolid		0.25		0.25	mg/L	MIC									Laboratory Method		35944070
1773	1773.39371	SAMEA8718700		4338623	100	Mycobacterium tuberculosis 10/YA00105966/YA00105966/1	linezolid		0.50		0.50	mg/L	MIC									Laboratory Method		35944070
1773	1773.41795	SAMEA7526004		4345401	114	Mycobacterium tuberculosis 721157	linezolid	Susceptible	0.125		0.125	mg/L	MIC									Laboratory Method		35989319
1773	1773.41639	SAMEA7525837		4343395	89	Mycobacterium tuberculosis 716187	linezolid	Susceptible	0.5		0.5	mg/L	MIC									Laboratory Method		35989319
1773	1773.38760	SAMEA7564047		4286955	138	Mycobacterium tuberculosis 08/02TB0241/17429/1	linezolid		0.25		0.25	mg/L	MIC									Laboratory Method		35944070
1773	1773.43047	SAMEA7544700		4343905	82	Mycobacterium tuberculosis 02/1186/2015291001/1	linezolid		0.25		0.25	mg/L	MIC									Laboratory Method		35944070
1773	1773.33458	SAMEA7526291		4344748	100	Mycobacterium tuberculosis 04/01497/729143/1	linezolid		0.50		0.50	mg/L	MIC									Laboratory Method		35944070
1773	1773.34757	SAMEA7544665		4344545	90	Mycobacterium tuberculosis 02/1152/2014185091/1	linezolid		0.25		0.25	mg/L	MIC									Laboratory Method		35944070
1773	1773.37718	SAMEA7562505		4328111	128	Mycobacterium tuberculosis 03/T8053/IML00139/1	linezolid		0.25		0.25	mg/L	MIC									Laboratory Method		35944070
1773	1773.42615	SAMEA7526204		4374348	83	Mycobacterium tuberculosis 727053	linezolid	Susceptible	0.125		0.125	mg/L	MIC									Laboratory Method		35989319
1773	1773.43011	SAMEA7544631		4369808	77	Mycobacterium tuberculosis 02/1116/2014185033/1	linezolid		0.25		0.25	mg/L	MIC									Laboratory Method		35944070
1773	1773.32761	SAMEA7525417		4340016	163	Mycobacterium tuberculosis 04/00805/707856/1	linezolid		0.06		0.06	mg/L	MIC									Laboratory Method		35944070
1773	1773.33972	SAMEA7541876		4373768	82	Mycobacterium tuberculosis 10/YA00044790/YA00044790/1	linezolid		0.50		0.50	mg/L	MIC									Laboratory Method		35944070
1773	1773.36010	SAMEA7546869		4117941	572	Mycobacterium tuberculosis 05/LR-2171/FN-00408-16/1	linezolid		0.25		0.25	mg/L	MIC									Laboratory Method		35944070
1773	1773.38311	SAMEA7563464		4344010	123	Mycobacterium tuberculosis 03/DR-274/IML-01195/1	linezolid		0.25		0.25	mg/L	MIC									Laboratory Method		35944070
1773	1773.43234	SAMEA5569978		4337207	110	Mycobacterium tuberculosis 05/PMFR-0726/MFR-208/1	linezolid		0.50		0.50	mg/L	MIC									Laboratory Method		35944070
1773	1773.41532	SAMEA7525714		4305347	136	Mycobacterium tuberculosis 716455	linezolid	Susceptible	0.5		0.5	mg/L	MIC									Laboratory Method		35989319
1773	1773.42547	SAMEA7526804		4318131	137	Mycobacterium tuberculosis 803682	linezolid	Susceptible	0.06		0.06	mg/L	MIC									Laboratory Method		35989319
1773	1773.40712	SAMEA7524794		4358732	131	Mycobacterium tuberculosis 24490	linezolid	Susceptible	0.03		0.03	mg/L	MIC									Laboratory Method		35989319
1773	1773.41127	SAMEA7525215		4300838	124	Mycobacterium tuberculosis 705871	linezolid	Susceptible	0.5		0.5	mg/L	MIC									Laboratory Method		35989319
1773	1773.43251	SAMEA5569520		4347086	80	Mycobacterium tuberculosis 05/PMOP-0507/MOP-022/1	linezolid		0.50		0.50	mg/L	MIC									Laboratory Method		35944070
1773	1773.43252	SAMEA5569632		4302170	98	Mycobacterium tuberculosis 05/PMOP-0619/MOP-182/1	linezolid		0.25		0.25	mg/L	MIC									Laboratory Method		35944070
1773	1773.33833	SAMEA7541715		4335819	106	Mycobacterium tuberculosis 10/YA00013544/YA00013544/1	linezolid		0.50		0.50	mg/L	MIC									Laboratory Method		35944070
1773	1773.32161	SAMEA5569929		4355163	83	Mycobacterium tuberculosis 05/PMFR-0677/MFR-061/1	linezolid		0.50		0.50	mg/L	MIC									Laboratory Method		35944070
1773	1773.40070	SAMEA8742041		4343761	111	Mycobacterium tuberculosis 20/SA00001637/YA00134627/1	linezolid		1.00		1.00	mg/L	MIC									Laboratory Method		35944070
1773	1773.38967	SAMEA7564343		4273178	169	Mycobacterium tuberculosis 08/02TB2100/22191/1	linezolid		0.25		0.25	mg/L	MIC									Laboratory Method		35944070
1773	1773.6155	SAMN05918604	GCF_001842135.1	4397743	6	Mycobacterium tuberculosis strain M0006970-9	linezolid		<=0.25	<=	0.25	mg/L	Agar dilution				WHO	2014				Laboratory Method		31086182
1773	1773.31632	SAMEA1101771		4284259	167	Mycobacterium tuberculosis 06/SZH_0030-14/06MIL0258/1	linezolid		0.12		0.12	mg/L	MIC									Laboratory Method		35944070
1773	1773.32293	SAMEA5570077		4353328	88	Mycobacterium tuberculosis 05/PSLM-0830/SLM-094/1	linezolid		0.06		0.06	mg/L	MIC									Laboratory Method		35944070
1773	1773.37912	SAMEA7563013		4343227	84	Mycobacterium tuberculosis 03/10220/IML-00953/1	linezolid		0.25		0.25	mg/L	MIC									Laboratory Method		35944070
1773	1773.34985	SAMEA7545456		4322446	99	Mycobacterium tuberculosis 05/CA-1003/CO-14616-18/1	linezolid		0.50		0.50	mg/L	MIC									Laboratory Method		35944070
1773	1773.31755	SAMEA1102353		4265058	168	Mycobacterium tuberculosis 06/SKT_0005-14/06MIL0457/1	linezolid		0.25		0.25	mg/L	MIC									Laboratory Method		35944070
1773	1773.35062	SAMEA7545578		3916956	700	Mycobacterium tuberculosis 05/LS-0834/LS-10415-18/1	linezolid		0.50		0.50	mg/L	MIC									Laboratory Method		35944070
1773	1773.34000	SAMEA7542038		4309555	107	Mycobacterium tuberculosis 02/0867/22A101/1	linezolid		0.50		0.50	mg/L	MIC									Laboratory Method		35944070
1773	1773.32681	SAMEA7525254		4336662	152	Mycobacterium tuberculosis 04/00672/706340/1	linezolid		0.25		0.25	mg/L	MIC									Laboratory Method		35944070
1773	1773.36930	SAMEA7561006		4338767	90	Mycobacterium tuberculosis 08/24TB00-049/2400/1	linezolid		0.50		0.50	mg/L	MIC									Laboratory Method		35944070
1773	1773.41951	SAMEA7526177		4371853	102	Mycobacterium tuberculosis 726448	linezolid	Susceptible	0.5		0.5	mg/L	MIC									Laboratory Method		35989319
1773	1773.43646	SAMEA8742362		4353015	78	Mycobacterium tuberculosis 10/YA00125812/YA00125812/1	linezolid		0.50		0.50	mg/L	MIC									Laboratory Method		35944070
1773	1773.43553	SAMEA7560860		4372128	96	Mycobacterium tuberculosis 08/24TB-077/2218/1	linezolid		0.25		0.25	mg/L	MIC									Laboratory Method		35944070
1773	1773.32230	SAMEA5570010		4357631	81	Mycobacterium tuberculosis 05/PSLM-0757/SLM-009/1	linezolid		0.50		0.50	mg/L	MIC									Laboratory Method		35944070
1773	1773.40347	SAMEA8742397		4303424	92	Mycobacterium tuberculosis 10/YA00126219/YA00126219/1	linezolid		0.50		0.50	mg/L	MIC									Laboratory Method		35944070
1773	1773.36715	SAMEA7555988		4293271	113	Mycobacterium tuberculosis 03/10593/IML-00852/1	linezolid		0.50		0.50	mg/L	MIC									Laboratory Method		35944070
1773	1773.33230	SAMEA7525996		4347283	97	Mycobacterium tuberculosis 04/01103/721041/1	linezolid		0.50		0.50	mg/L	MIC									Laboratory Method		35944070
1773	1773.42320	SAMEA7526564		4372072	89	Mycobacterium tuberculosis 734044	linezolid	Susceptible	0.125		0.125	mg/L	MIC									Laboratory Method		35989319
1773	1773.34512	SAMEA7544120		4296316	107	Mycobacterium tuberculosis 02/0388/232005-15/1	linezolid		0.50		0.50	mg/L	MIC									Laboratory Method		35944070
1773	1773.34291	SAMEA7542380		4330433	90	Mycobacterium tuberculosis 02/0228/2013221068/1	linezolid		1.00		1.00	mg/L	MIC									Laboratory Method		35944070
1773	1773.37726	SAMEA7562514		4332196	137	Mycobacterium tuberculosis 03/T8250/IML00150/1	linezolid		0.25		0.25	mg/L	MIC									Laboratory Method		35944070
1773	1773.38142	SAMEA7563267		4240270	180	Mycobacterium tuberculosis 06/06TB_0995/06MIL1990/1	linezolid		0.50		0.50	mg/L	MIC									Laboratory Method		35944070
1773	1773.41130	SAMEA7525217		4307225	106	Mycobacterium tuberculosis 705890	linezolid	Susceptible	0.125		0.125	mg/L	MIC									Laboratory Method		35989319
1773	1773.43725	SAMEA7526539		4364237	91	Mycobacterium tuberculosis 733627	linezolid	Susceptible	0.5		0.5	mg/L	MIC									Laboratory Method		35989319
1773	1773.35648	SAMEA7546303		4235801	202	Mycobacterium tuberculosis 05/LR-2009/FN-00160-15/1	linezolid		0.50		0.50	mg/L	MIC									Laboratory Method		35944070
1773	1773.39881	SAMEA8741193		4299517	145	Mycobacterium tuberculosis 06/13428/06MIL2108/1	linezolid		0.50		0.50	mg/L	MIC									Laboratory Method		35944070
1773	1773.35170	SAMEA7545706		4343743	79	Mycobacterium tuberculosis 05/CA-1237/CO-01133-19/1	linezolid		0.50		0.50	mg/L	MIC									Laboratory Method		35944070
1773	1773.6519	SAMN05916435	GCF_001849465.1	4401839	20	Mycobacterium tuberculosis strain 02-R0961	linezolid		0.25		0.25	mg/L	Agar dilution				WHO	2014				Laboratory Method		31086182
1773	1773.41255	SAMEA7525434		4337433	161	Mycobacterium tuberculosis 708146	linezolid	Susceptible	0.5		0.5	mg/L	MIC									Laboratory Method		35989319
1773	1773.43484	SAMEA7560840		4339919	108	Mycobacterium tuberculosis 08/23TB03-311/2190/1	linezolid		0.06		0.06	mg/L	MIC									Laboratory Method		35944070
1773	1773.41230	SAMEA7525393		4328323	266	Mycobacterium tuberculosis 707373	linezolid	Susceptible	0.25		0.25	mg/L	MIC									Laboratory Method		35989319
1773	1773.32835	SAMEA7525495		4341353	159	Mycobacterium tuberculosis 04/00449/711640/1	linezolid		0.25		0.25	mg/L	MIC									Laboratory Method		35944070
1773	1773.37802	SAMEA7562603		4283218	96	Mycobacterium tuberculosis 03/T4666/IML-00062/1	linezolid		0.25		0.25	mg/L	MIC									Laboratory Method		35944070
1773	1773.31650	SAMEA1101793		4285221	164	Mycobacterium tuberculosis 06/RLH_0286-14/06MIL0280/1	linezolid		0.12		0.12	mg/L	MIC									Laboratory Method		35944070
1773	1773.33868	SAMEA7541751		4349800	96	Mycobacterium tuberculosis 10/YA00053745/YA00053745/1	linezolid		0.25		0.25	mg/L	MIC									Laboratory Method		35944070
1773	1773.37493	SAMEA7562107		4313871	139	Mycobacterium tuberculosis 06/06TB_1455/06MIL2734/1	linezolid		0.50		0.50	mg/L	MIC									Laboratory Method		35944070
1773	1773.37120	SAMEA7561381		4247446	158	Mycobacterium tuberculosis 06/06TB_0212/06MIL0673/1	linezolid		0.25		0.25	mg/L	MIC									Laboratory Method		35944070
1773	1773.33978	SAMEA7541864		4334134	98	Mycobacterium tuberculosis 10/YA00039131/YA00039131/1	linezolid		1.00		1.00	mg/L	MIC									Laboratory Method		35944070
1773	1773.31380	SAMEA104362416		4285729	135	Mycobacterium tuberculosis 05/PTAN-0374/TAN-533/1	linezolid		0.50		0.50	mg/L	MIC									Laboratory Method		35944070
1773	1773.35252	SAMEA7545805		4229521	238	Mycobacterium tuberculosis 05/CA-0960/CO-13490-18/1	linezolid		0.50		0.50	mg/L	MIC									Laboratory Method		35944070
1773	1773.40690	SAMEA7524766		4371602	92	Mycobacterium tuberculosis 633681	linezolid	Susceptible	0.5		0.5	mg/L	MIC									Laboratory Method		35989319
1773	1773.40270	SAMEA8742298		4327086	107	Mycobacterium tuberculosis 10/TD02660918/TD02660918/1	linezolid		0.25		0.25	mg/L	MIC									Laboratory Method		35944070
1773	1773.6354	SAMN05918622	GCF_001846155.1	4366347	31	Mycobacterium tuberculosis strain 99-09115	linezolid		0.25		0.25	mg/L	Agar dilution				WHO	2014				Laboratory Method		31086182
1773	1773.42066	SAMEA7526298		4344021	120	Mycobacterium tuberculosis 729419	linezolid	Resistant	1		1	mg/L	MIC									Laboratory Method		35989319
1773	1773.41609	SAMEA7525799		4340983	105	Mycobacterium tuberculosis T-4187	linezolid	Susceptible	0.5		0.5	mg/L	MIC									Laboratory Method		35989319
1773	1773.32989	SAMEA7525688		4370496	124	Mycobacterium tuberculosis 04/00477/715901/1	linezolid		0.50		0.50	mg/L	MIC									Laboratory Method		35944070
1773	1773.38109	SAMEA7563233		4325340	146	Mycobacterium tuberculosis 06/06TB_0959/06MIL1954/1	linezolid		0.50		0.50	mg/L	MIC									Laboratory Method		35944070
1773	1773.43111	SAMEA7545183		4333880	104	Mycobacterium tuberculosis 05/CA-0016/CO-05384-18/1	linezolid		0.25		0.25	mg/L	MIC									Laboratory Method		35944070
1773	1773.31793	SAMEA5569532		4353654	73	Mycobacterium tuberculosis 05/PMOP-0519/MOP-035/1	linezolid		1.00		1.00	mg/L	MIC									Laboratory Method		35944070
1773	1773.33422	SAMEA7526233		4350892	101	Mycobacterium tuberculosis 04/01473/727645/1	linezolid		0.25		0.25	mg/L	MIC									Laboratory Method		35944070
1773	1773.32781	SAMEA7525444		4318154	185	Mycobacterium tuberculosis 04/00760/708359/1	linezolid		0.12		0.12	mg/L	MIC									Laboratory Method		35944070
1773	1773.35356	SAMEA7545934		4329087	99	Mycobacterium tuberculosis 05/LS-0855/MA-02474-18/1	linezolid		0.25		0.25	mg/L	MIC									Laboratory Method		35944070
1773	1773.42513	SAMEA7526766		4346512	93	Mycobacterium tuberculosis 802701	linezolid	Susceptible	0.25		0.25	mg/L	MIC									Laboratory Method		35989319
1773	1773.43671	SAMEA8742209		4324064	121	Mycobacterium tuberculosis 20/SA00092142/YA00134638/1	linezolid		0.50		0.50	mg/L	MIC									Laboratory Method		35944070
1773	1773.42594	SAMEA7526846		4303479	137	Mycobacterium tuberculosis 805274	linezolid	Susceptible	0.25		0.25	mg/L	MIC									Laboratory Method		35989319
1773	1773.38189	SAMEA7563334		4336840	106	Mycobacterium tuberculosis 03/GB-82640051/82640051/1	linezolid		0.25		0.25	mg/L	MIC									Laboratory Method		35944070
1773	1773.32357	SAMEA7524800		4374981	110	Mycobacterium tuberculosis 04/00515/627985/1	linezolid		0.50		0.50	mg/L	MIC									Laboratory Method		35944070
1773	1773.34004	SAMEA7542055		4347330	84	Mycobacterium tuberculosis 02/0887/22A121/1	linezolid		0.50		0.50	mg/L	MIC									Laboratory Method		35944070
1773	1773.38860	SAMEA7564189		4295042	148	Mycobacterium tuberculosis 08/02TB0771/20258/1	linezolid		0.50		0.50	mg/L	MIC									Laboratory Method		35944070
1773	1773.35797	SAMEA7546535		4031822	843	Mycobacterium tuberculosis 05/LR-2240/FN-00589-18/1	linezolid		0.12		0.12	mg/L	MIC									Laboratory Method		35944070
1773	1773.34290	SAMEA7542377		4338281	107	Mycobacterium tuberculosis 02/0231/2013221022/1	linezolid		0.50		0.50	mg/L	MIC									Laboratory Method		35944070
1773	1773.6424	SAMN05918690	GCF_001847565.1	4386830	23	Mycobacterium tuberculosis strain 03-R0877	linezolid		0.25		0.25	mg/L	Agar dilution				WHO	2014				Laboratory Method		31086182
1773	1773.33998	SAMEA7541896		4340411	117	Mycobacterium tuberculosis 10/YA00053733/YA00053733/1	linezolid		0.50		0.50	mg/L	MIC									Laboratory Method		35944070
1773	1773.37645	SAMEA7562384		4319454	135	Mycobacterium tuberculosis 06/SGD_0007-14/06MIL0036/1	linezolid		0.25		0.25	mg/L	MIC									Laboratory Method		35944070
1773	1773.36868	SAMEA7560929		4343531	107	Mycobacterium tuberculosis 08/24TB00-018/2301/1	linezolid		0.25		0.25	mg/L	MIC									Laboratory Method		35944070
1773	1773.39962	SAMEA8741924		4363427	80	Mycobacterium tuberculosis 20/SA00372170/YA00132832/1	linezolid		1.00		1.00	mg/L	MIC									Laboratory Method		35944070
1773	1773.32344	SAMEA7524792		4361712	113	Mycobacterium tuberculosis 04/00545/24473/1	linezolid		0.50		0.50	mg/L	MIC									Laboratory Method		35944070
1773	1773.34768	SAMEA7544693		4349549	97	Mycobacterium tuberculosis 02/1179/2013185560/1	linezolid		0.25		0.25	mg/L	MIC									Laboratory Method		35944070
1773	1773.31894	SAMEA5569640		4335319	115	Mycobacterium tuberculosis 05/PMOP-0628/MOP-193/1	linezolid		0.25		0.25	mg/L	MIC									Laboratory Method		35944070
1773	1773.31132	SAMEA104362148		4241754	190	Mycobacterium tuberculosis 05/PTAN-0106/TAN-322/1	linezolid		0.50		0.50	mg/L	MIC									Laboratory Method		35944070
1773	1773.39457	SAMEA8718801		4356721	105	Mycobacterium tuberculosis 10/YA00106957/YA00106957/1	linezolid		0.50		0.50	mg/L	MIC									Laboratory Method		35944070
1773	1773.6673	SAMN05916324	GCF_001852535.1	4388430	10	Mycobacterium tuberculosis strain 99-R962	linezolid		0.25		0.25	mg/L	Agar dilution				WHO	2014				Laboratory Method		31086182
1773	1773.32912	SAMEA7525597		4278762	205	Mycobacterium tuberculosis 04/00027/714176/1	linezolid		0.50		0.50	mg/L	MIC									Laboratory Method		35944070
1773	1773.8287	SAMN06094095	GCA_002130155.1	4392600	12	Mycobacterium tuberculosis strain 01-R1148	linezolid		0.25		0.25	mg/L	Agar dilution				WHO	2014				Laboratory Method		31086182
1773	1773.6374	SAMN05918639	GCF_001846555.1	4345505	31	Mycobacterium tuberculosis strain 02-R1664	linezolid		0.25		0.25	mg/L	Agar dilution				WHO	2014				Laboratory Method		31086182
1773	1773.31969	SAMEA5569718		4066290	530	Mycobacterium tuberculosis 05/PLN-0856/LN-3242/1	linezolid		0.50		0.50	mg/L	MIC									Laboratory Method		35944070
1773	1773.6715	SAMN05918542	GCF_001855805.1	4406256	10	Mycobacterium tuberculosis strain 00-R0023	linezolid		1		1	mg/L	Agar dilution				WHO	2014				Laboratory Method		31086182
1773	1773.6483	SAMN05918771	GCF_001848745.1	4409810	5	Mycobacterium tuberculosis strain 00-R1181	linezolid		0.25		0.25	mg/L	Agar dilution				WHO	2014				Laboratory Method		31086182
1773	1773.40714	SAMEA7524796		4339655	107	Mycobacterium tuberculosis 24740	linezolid	Resistant	1		1	mg/L	MIC									Laboratory Method		35989319
1773	1773.32476	SAMEA7525009		4311784	108	Mycobacterium tuberculosis 04/00162/701708/1	linezolid		0.12		0.12	mg/L	MIC									Laboratory Method		35944070
1773	1773.6594	SAMN05916244	GCF_001850965.1	4407230	5	Mycobacterium tuberculosis strain 02-R0870	linezolid		<=0.25	<=	0.25	mg/L	Agar dilution				WHO	2014				Laboratory Method		31086182
1773	1773.36039	SAMEA7546906		4348598	85	Mycobacterium tuberculosis 05/LR-2206/FN-00040-17/1	linezolid		0.50		0.50	mg/L	MIC									Laboratory Method		35944070
1773	1773.36257	SAMEA7547405		3792219	775	Mycobacterium tuberculosis 14/2525/2525/1	linezolid		0.12		0.12	mg/L	MIC									Laboratory Method		35944070
1773	1773.38580	SAMEA7563616		4343401	102	Mycobacterium tuberculosis 03/GB-90350033/IML-02011/1	linezolid		0.50		0.50	mg/L	MIC									Laboratory Method		35944070
1773	1773.43640	SAMEA8718741		4248503	158	Mycobacterium tuberculosis 10/YA00106052/YA00106052/1	linezolid		0.50		0.50	mg/L	MIC									Laboratory Method		35944070
1773	1773.32629	SAMEA7525183		4342714	135	Mycobacterium tuberculosis 04/00426/705358/1	linezolid		0.50		0.50	mg/L	MIC									Laboratory Method		35944070
1773	1773.41441	SAMEA7525617		4307258	199	Mycobacterium tuberculosis 714571	linezolid	Susceptible	0.5		0.5	mg/L	MIC									Laboratory Method		35989319
1773	1773.41217	SAMEA7525373		4349746	118	Mycobacterium tuberculosis 706998	linezolid	Susceptible	0.25		0.25	mg/L	MIC									Laboratory Method		35989319
1773	1773.42435	SAMEA7526686		4332678	125	Mycobacterium tuberculosis 734416	linezolid	Susceptible	0.06		0.06	mg/L	MIC									Laboratory Method		35989319
1773	1773.33929	SAMEA7541813		4344858	98	Mycobacterium tuberculosis 10/YA00030702/YA00030702/1	linezolid		0.25		0.25	mg/L	MIC									Laboratory Method		35944070
1773	1773.39141	SAMEA8718445		4319998	118	Mycobacterium tuberculosis 10/YA00059175/YA00059175/1	linezolid		0.50		0.50	mg/L	MIC									Laboratory Method		35944070
1773	1773.41444	SAMEA7525621		4344737	187	Mycobacterium tuberculosis 714659	linezolid	Resistant	1		1	mg/L	MIC									Laboratory Method		35989319
1773	1773.34835	SAMEA7545234		4338786	94	Mycobacterium tuberculosis 05/CA-0042/CO-06584-18/1	linezolid		0.25		0.25	mg/L	MIC									Laboratory Method		35944070
1773	1773.37898	SAMEA7562897		4324933	99	Mycobacterium tuberculosis 08/02TB2813/26728/1	linezolid		0.50		0.50	mg/L	MIC									Laboratory Method		35944070
1773	1773.35483	SAMEA7546079		4341105	84	Mycobacterium tuberculosis 05/LS-1608/MA-02803-18/1	linezolid		0.50		0.50	mg/L	MIC									Laboratory Method		35944070
1773	1773.37759	SAMEA7562551		4327293	141	Mycobacterium tuberculosis 03/T837/IML-00005/1	linezolid		0.25		0.25	mg/L	MIC									Laboratory Method		35944070
1773	1773.33188	SAMEA7525941		4316400	149	Mycobacterium tuberculosis 04/01359/719589/1	linezolid		0.06		0.06	mg/L	MIC									Laboratory Method		35944070
1773	1773.34872	SAMEA7545289		4153035	358	Mycobacterium tuberculosis 05/CA-0119/CO-07876-18/1	linezolid		0.50		0.50	mg/L	MIC									Laboratory Method		35944070
1773	1773.41260	SAMEA7525428		4374653	155	Mycobacterium tuberculosis 708028	linezolid	Susceptible	0.5		0.5	mg/L	MIC									Laboratory Method		35989319
1773	1773.33614	SAMEA7541460		4360491	91	Mycobacterium tuberculosis 10/YA00038970/YA00038970/1	linezolid		0.50		0.50	mg/L	MIC									Laboratory Method		35944070
1773	1773.33100	SAMEA7525833		4377240	84	Mycobacterium tuberculosis 04/01053/714898/1	linezolid		0.12		0.12	mg/L	MIC									Laboratory Method		35944070
1773	1773.32988	SAMEA7525685		4370689	112	Mycobacterium tuberculosis 04/00916/715879/1	linezolid		0.25		0.25	mg/L	MIC									Laboratory Method		35944070
1773	1773.32054	SAMEA5569821		4302287	103	Mycobacterium tuberculosis 05/PMK-0949/MK-0676/1	linezolid		0.50		0.50	mg/L	MIC									Laboratory Method		35944070
1773	1773.38790	SAMEA7564079		4273221	211	Mycobacterium tuberculosis 08/02TB0494/17843/1	linezolid		0.25		0.25	mg/L	MIC									Laboratory Method		35944070
1773	1773.36904	SAMEA7560979		4346841	101	Mycobacterium tuberculosis 08/24TB00-039/2366/1	linezolid		0.25		0.25	mg/L	MIC									Laboratory Method		35944070
1773	1773.32954	SAMEA7525646		4376701	115	Mycobacterium tuberculosis 04/00955/715093/1	linezolid		0.50		0.50	mg/L	MIC									Laboratory Method		35944070
1773	1773.42598	SAMEA7526853		4327692	137	Mycobacterium tuberculosis 805649	linezolid	Susceptible	0.25		0.25	mg/L	MIC									Laboratory Method		35989319
1773	1773.36879	SAMEA7560944		4376414	113	Mycobacterium tuberculosis 08/24TB00-035/2325/1	linezolid		0.12		0.12	mg/L	MIC									Laboratory Method		35944070
1773	1773.40667	SAMEA7524741		4330367	99	Mycobacterium tuberculosis 631993	linezolid	Susceptible	0.5		0.5	mg/L	MIC									Laboratory Method		35989319
1773	1773.39818	SAMEA8719225		4340507	104	Mycobacterium tuberculosis 10/YA00121645/YA00121645/1	linezolid		0.50		0.50	mg/L	MIC									Laboratory Method		35944070
1773	1773.32099	SAMEA5569861		4252310	114	Mycobacterium tuberculosis 05/PMK-0989/MK-1386/1	linezolid		0.25		0.25	mg/L	MIC									Laboratory Method		35944070
1773	1773.41887	SAMEA7526105		4321342	117	Mycobacterium tuberculosis 724703	linezolid	Susceptible	0.5		0.5	mg/L	MIC									Laboratory Method		35989319
1773	1773.38803	SAMEA7564116		4298157	123	Mycobacterium tuberculosis 08/02TB0681/18619/1	linezolid		0.12		0.12	mg/L	MIC									Laboratory Method		35944070
1773	1773.36342	SAMEA7547504		4348309	89	Mycobacterium tuberculosis 14/4201/4201/1	linezolid		0.50		0.50	mg/L	MIC									Laboratory Method		35944070
1773	1773.36115	SAMEA7546991		3332489	1406	Mycobacterium tuberculosis 05/CA-1506/CO-00463-19/1	linezolid		0.50		0.50	mg/L	MIC									Laboratory Method		35944070
1773	1773.31174	SAMEA104362197		4022415	580	Mycobacterium tuberculosis 05/PTAN-0155/TAN-462/1	linezolid		0.50		0.50	mg/L	MIC									Laboratory Method		35944070
1773	1773.35215	SAMEA7545755		3975567	619	Mycobacterium tuberculosis 05/CA-1348/CO-02217-19/1	linezolid		0.50		0.50	mg/L	MIC									Laboratory Method		35944070
1773	1773.41032	SAMEA7525119		4381537	117	Mycobacterium tuberculosis 704128	linezolid	Susceptible	0.5		0.5	mg/L	MIC									Laboratory Method		35989319
1773	1773.35744	SAMEA7546459		4334329	86	Mycobacterium tuberculosis 05/LR-2428/FN-01371-15/1	linezolid		0.25		0.25	mg/L	MIC									Laboratory Method		35944070
1773	1773.41818	SAMEA7526031		4367917	88	Mycobacterium tuberculosis 721654	linezolid	Susceptible	0.125		0.125	mg/L	MIC									Laboratory Method		35989319
1773	1773.33884	SAMEA7541764		4347200	112	Mycobacterium tuberculosis 10/YA00023171/YA00023171/1	linezolid		0.50		0.50	mg/L	MIC									Laboratory Method		35944070
1773	1773.43323	SAMEA1101517		4303478	140	Mycobacterium tuberculosis 06/SSM_0108-R/06MIL0040/1	linezolid		0.25		0.25	mg/L	MIC									Laboratory Method		35944070
1773	1773.42281	SAMEA7526514		4347983	103	Mycobacterium tuberculosis 732794	linezolid	Susceptible	0.25		0.25	mg/L	MIC									Laboratory Method		35989319
1773	1773.42354	SAMEA7526602		4346029	110	Mycobacterium tuberculosis 800222	linezolid	Susceptible	0.125		0.125	mg/L	MIC									Laboratory Method		35989319
1773	1773.40489	SAMEA8742600		4348324	96	Mycobacterium tuberculosis 20/SCH8176496/YA00131574/1	linezolid		1.00		1.00	mg/L	MIC									Laboratory Method		35944070
1773	1773.35864	SAMEA7546615		4333658	100	Mycobacterium tuberculosis 05/LR-3017/CR-01774-15/1	linezolid		0.25		0.25	mg/L	MIC									Laboratory Method		35944070
1773	1773.42524	SAMEA7526778		4323790	115	Mycobacterium tuberculosis 803032	linezolid	Susceptible	0.125		0.125	mg/L	MIC									Laboratory Method		35989319
1773	1773.34238	SAMEA7542321		4348442	86	Mycobacterium tuberculosis 02/0690/2014242266/1	linezolid		0.50		0.50	mg/L	MIC									Laboratory Method		35944070
1773	1773.6153	SAMN05918610	GCF_001842095.1	4411162	1	Mycobacterium tuberculosis strain M0014296-9	linezolid		<=0.25	<=	0.25	mg/L	Agar dilution				WHO	2014				Laboratory Method		31086182
1773	1773.38804	SAMEA7564119		4296445	134	Mycobacterium tuberculosis 08/02TB0956/18680/1	linezolid		0.50		0.50	mg/L	MIC									Laboratory Method		35944070
1773	1773.42452	SAMEA7526713		4307877	114	Mycobacterium tuberculosis 801030	linezolid	Susceptible	0.5		0.5	mg/L	MIC									Laboratory Method		35989319
1773	1773.35078	SAMEA7545597		4159589	333	Mycobacterium tuberculosis 05/LS-1068/LS-10694-18/1	linezolid		0.50		0.50	mg/L	MIC									Laboratory Method		35944070
1773	1773.43622	SAMEA8718307		4323540	111	Mycobacterium tuberculosis 10/YA00030716/YA00030716/1	linezolid		0.12		0.12	mg/L	MIC									Laboratory Method		35944070
1773	1773.33463	SAMEA7526276		4373584	99	Mycobacterium tuberculosis 04/01496/728718/1	linezolid		0.50		0.50	mg/L	MIC									Laboratory Method		35944070
1773	1773.37555	SAMEA7562205		4306662	138	Mycobacterium tuberculosis 06/06TB_1584/06MIL2863/1	linezolid		1.00		1.00	mg/L	MIC									Laboratory Method		35944070
1773	1773.38111	SAMEA7563239		4284801	165	Mycobacterium tuberculosis 06/06TB_0965/06MIL1960/1	linezolid		0.25		0.25	mg/L	MIC									Laboratory Method		35944070
1773	1773.41223	SAMEA7525396		4363564	125	Mycobacterium tuberculosis 707443	linezolid	Susceptible	0.25		0.25	mg/L	MIC									Laboratory Method		35989319
1773	1773.23439	SAMEA104302780		4276622	132	Mycobacterium tuberculosis strain SW8	linezolid	Susceptible					Broth dilution									Laboratory Method		29326013
1773	1773.37006	SAMEA7561096		4346916	99	Mycobacterium tuberculosis 08/05TB11045/24822/1	linezolid		0.12		0.12	mg/L	MIC									Laboratory Method		35944070
1773	1773.33759	SAMEA7541637		4335983	97	Mycobacterium tuberculosis 10/TRL0018771/TRL0018771/1	linezolid		1.00		1.00	mg/L	MIC									Laboratory Method		35944070
1773	1773.39860	SAMEA8741166		4312723	128	Mycobacterium tuberculosis 06/13387/06MIL2057/1	linezolid		0.50		0.50	mg/L	MIC									Laboratory Method		35944070
1773	1773.42283	SAMEA7526517		4384994	78	Mycobacterium tuberculosis 732879	linezolid	Susceptible	0.25		0.25	mg/L	MIC									Laboratory Method		35989319
1773	1773.36487	SAMEA7555759		4337271	92	Mycobacterium tuberculosis 03/BOR-18007016/IML-00185/1	linezolid		0.25		0.25	mg/L	MIC									Laboratory Method		35944070
1773	1773.43147	SAMEA7545367		4204967	282	Mycobacterium tuberculosis 05/CA-0387/CO-10197-18/1	linezolid		0.50		0.50	mg/L	MIC									Laboratory Method		35944070
1773	1773.38112	SAMEA7563234		4319130	132	Mycobacterium tuberculosis 06/06TB_0960/06MIL1955/1	linezolid		0.50		0.50	mg/L	MIC									Laboratory Method		35944070
1773	1773.37387	SAMEA7561954		4275279	162	Mycobacterium tuberculosis 06/06TB_1044/06MIL2049/1	linezolid		1.00		1.00	mg/L	MIC									Laboratory Method		35944070
1773	1773.40909	SAMEA7524995		4044766	717	Mycobacterium tuberculosis 701433	linezolid	Susceptible	0.5		0.5	mg/L	MIC									Laboratory Method		35989319
1773	1773.35434	SAMEA7546028		4319341	98	Mycobacterium tuberculosis 05/LS-0797/MA-05465-18/1	linezolid		1.00		1.00	mg/L	MIC									Laboratory Method		35944070
1773	1773.35964	SAMEA7546816		3612022	940	Mycobacterium tuberculosis 05/LR-2118/FN-01682-15/1	linezolid		0.50		0.50	mg/L	MIC									Laboratory Method		35944070
1773	1773.43231	SAMEA7546094		4349184	99	Mycobacterium tuberculosis 05/LS-1433/SJ-00641-19/1	linezolid		0.50		0.50	mg/L	MIC									Laboratory Method		35944070
1773	1773.32759	SAMEA7525410		4377100	113	Mycobacterium tuberculosis 04/00676/707633/1	linezolid		0.12		0.12	mg/L	MIC									Laboratory Method		35944070
1773	1773.42558	SAMEA7526816		4329803	122	Mycobacterium tuberculosis 803893	linezolid	Susceptible	0.06		0.06	mg/L	MIC									Laboratory Method		35989319
1773	1773.39060	SAMEA8718343		4318597	119	Mycobacterium tuberculosis 10/YA00043541/YA00043541/1	linezolid		0.25		0.25	mg/L	MIC									Laboratory Method		35944070
1773	1773.41463	SAMEA7525642		4307337	285	Mycobacterium tuberculosis 715050	linezolid	Susceptible	0.5		0.5	mg/L	MIC									Laboratory Method		35989319
1773	1773.36702	SAMEA7555972		4346867	108	Mycobacterium tuberculosis 03/UA7-2017/UA7-2017/1	linezolid		0.06		0.06	mg/L	MIC									Laboratory Method		35944070
1773	1773.38922	SAMEA7564273		4239685	186	Mycobacterium tuberculosis 08/02TB1654/21125/1	linezolid		0.25		0.25	mg/L	MIC									Laboratory Method		35944070
1773	1773.37020	SAMEA7561113		4329733	183	Mycobacterium tuberculosis 08/05TB11052/25027/1	linezolid		0.12		0.12	mg/L	MIC									Laboratory Method		35944070
1773	1773.35975	SAMEA7546831		4151797	396	Mycobacterium tuberculosis 05/LR-2133/FN-01934-15/1	linezolid		0.50		0.50	mg/L	MIC									Laboratory Method		35944070
1773	1773.36874	SAMEA7560934		4357843	110	Mycobacterium tuberculosis 08/24TB-086/2307/1	linezolid		0.25		0.25	mg/L	MIC									Laboratory Method		35944070
1773	1773.32543	SAMEA7525090		4366665	136	Mycobacterium tuberculosis 04/00736/703450/1	linezolid		0.25		0.25	mg/L	MIC									Laboratory Method		35944070
1773	1773.41820	SAMEA7526034		4312944	137	Mycobacterium tuberculosis 721686	linezolid	Susceptible	0.06		0.06	mg/L	MIC									Laboratory Method		35989319
1773	1773.43532	SAMEA7560814		4330917	113	Mycobacterium tuberculosis 08/24TB-056/2153/1	linezolid		0.25		0.25	mg/L	MIC									Laboratory Method		35944070
1773	1773.35340	SAMEA7545917		4347014	111	Mycobacterium tuberculosis 05/LS-0810/MA-02400-18/1	linezolid		0.50		0.50	mg/L	MIC									Laboratory Method		35944070
1773	1773.31950	SAMEA5569700		4179784	310	Mycobacterium tuberculosis 05/PSLM-0837/SLM-103/1	linezolid		0.50		0.50	mg/L	MIC									Laboratory Method		35944070
1773	1773.34160	SAMEA7542220		4336991	95	Mycobacterium tuberculosis 02/0357/235093-14/1	linezolid		0.50		0.50	mg/L	MIC									Laboratory Method		35944070
1773	1773.41696	SAMEA7525894		4375858	96	Mycobacterium tuberculosis 718586	linezolid	Susceptible	0.06		0.06	mg/L	MIC									Laboratory Method		35989319
1773	1773.41442	SAMEA7525623		4331034	192	Mycobacterium tuberculosis 714678	linezolid	Susceptible	0.25		0.25	mg/L	MIC									Laboratory Method		35989319
1773	1773.32657	SAMEA7525215		4300838	124	Mycobacterium tuberculosis 04/00609/705871/1	linezolid		0.50		0.50	mg/L	MIC									Laboratory Method		35944070
1773	1773.39053	SAMEA8718334		4299048	122	Mycobacterium tuberculosis 10/YA00042388/YA00042388/1	linezolid		0.50		0.50	mg/L	MIC									Laboratory Method		35944070
1773	1773.41529	SAMEA7525711		4345551	127	Mycobacterium tuberculosis 716298	linezolid	Susceptible	0.125		0.125	mg/L	MIC									Laboratory Method		35989319
1773	1773.35815	SAMEA7546561		4115921	334	Mycobacterium tuberculosis 05/LR-2327/FN-01169-18/1	linezolid		0.25		0.25	mg/L	MIC									Laboratory Method		35944070
1773	1773.35190	SAMEA7545723		4325815	97	Mycobacterium tuberculosis 05/CA-1273/CO-01604-19/1	linezolid		0.25		0.25	mg/L	MIC									Laboratory Method		35944070
1773	1773.39100	SAMEA8718389		3714154	749	Mycobacterium tuberculosis 10/YA00050837/YA00050837/1	linezolid		0.25		0.25	mg/L	MIC									Laboratory Method		35944070
1773	1773.41234	SAMEA7525413		4372520	142	Mycobacterium tuberculosis 707702	linezolid	Susceptible	0.25		0.25	mg/L	MIC									Laboratory Method		35989319
1773	1773.40894	SAMEA7524979		4376505	108	Mycobacterium tuberculosis 701014	linezolid	Susceptible	0.5		0.5	mg/L	MIC									Laboratory Method		35989319
1773	1773.36148	SAMEA7547053		4251178	187	Mycobacterium tuberculosis 05/CA-1470/CO-03296-19/1	linezolid		0.50		0.50	mg/L	MIC									Laboratory Method		35944070
1773	1773.43031	SAMEA7544670		4345824	101	Mycobacterium tuberculosis 02/1156/2013185468/1	linezolid		0.25		0.25	mg/L	MIC									Laboratory Method		35944070
1773	1773.31116	SAMEA104362132		4293897	122	Mycobacterium tuberculosis 05/PTAN-0090/TAN-267/1	linezolid		0.50		0.50	mg/L	MIC									Laboratory Method		35944070
1773	1773.38254	SAMEA7563404		4339767	121	Mycobacterium tuberculosis 03/DR-172/IML-01130/1	linezolid		0.50		0.50	mg/L	MIC									Laboratory Method		35944070
1773	1773.33135	SAMEA7525872		4342292	105	Mycobacterium tuberculosis 04/01114/718076/1	linezolid		0.12		0.12	mg/L	MIC									Laboratory Method		35944070
1773	1773.34486	SAMEA7544087		4337431	90	Mycobacterium tuberculosis 02/0667/2014241187/1	linezolid		0.50		0.50	mg/L	MIC									Laboratory Method		35944070
1773	1773.34593	SAMEA7544219		4374070	76	Mycobacterium tuberculosis 02/0894/22A128/1	linezolid		0.50		0.50	mg/L	MIC									Laboratory Method		35944070
1773	1773.34423	SAMEA7543999		4323294	113	Mycobacterium tuberculosis 02/0054/22A004/1	linezolid		1.00		1.00	mg/L	MIC									Laboratory Method		35944070
1773	1773.6156	SAMN05918595	GCF_001842165.1	4413057	3	Mycobacterium tuberculosis strain M0021971-8	linezolid		<=0.25	<=	0.25	mg/L	Agar dilution				WHO	2014				Laboratory Method		31086182
1773	1773.39381	SAMEA8718717		4347381	90	Mycobacterium tuberculosis 10/YA00106011/YA00106011/1	linezolid		0.50		0.50	mg/L	MIC									Laboratory Method		35944070
1773	1773.36941	SAMEA7561000		4338427	106	Mycobacterium tuberculosis 08/24TB00-016/2394/1	linezolid		0.12		0.12	mg/L	MIC									Laboratory Method		35944070
1773	1773.41837	SAMEA7526049		4317242	144	Mycobacterium tuberculosis 722115	linezolid	Susceptible	0.125		0.125	mg/L	MIC									Laboratory Method		35989319
1773	1773.35325	SAMEA7545898		4323290	99	Mycobacterium tuberculosis 05/LS-0859/MA-02252-18/1	linezolid		0.25		0.25	mg/L	MIC									Laboratory Method		35944070
1773	1773.41336	SAMEA7525511		4308278	151	Mycobacterium tuberculosis 712172	linezolid	Susceptible	0.5		0.5	mg/L	MIC									Laboratory Method		35989319
1773	1773.35051	SAMEA7545559		4220988	243	Mycobacterium tuberculosis 05/LS-0664/LS-09823-18/1	linezolid		0.50		0.50	mg/L	MIC									Laboratory Method		35944070
1773	1773.33528	SAMEA7526584		4383452	76	Mycobacterium tuberculosis 04/01311/734422/1	linezolid		0.50		0.50	mg/L	MIC									Laboratory Method		35944070
1773	1773.41496	SAMEA7525675		4321905	168	Mycobacterium tuberculosis 715691	linezolid	Susceptible	0.5		0.5	mg/L	MIC									Laboratory Method		35989319
1773	1773.34809	SAMEA7545216		4346046	89	Mycobacterium tuberculosis 05/CA-0061/CO-06082-18/1	linezolid		0.50		0.50	mg/L	MIC									Laboratory Method		35944070
1773	1773.38673	SAMEA7563863		4335125	106	Mycobacterium tuberculosis 03/KYRG-1278/IML-02071/1	linezolid		0.25		0.25	mg/L	MIC									Laboratory Method		35944070
1773	1773.39785	SAMEA8719181		4306797	116	Mycobacterium tuberculosis 10/YA00024190/YA00024190/1	linezolid		1.00		1.00	mg/L	MIC									Laboratory Method		35944070
1773	1773.43447	SAMEA7560671		4362700	77	Mycobacterium tuberculosis 08/05TB43014/1875/1	linezolid		0.12		0.12	mg/L	MIC									Laboratory Method		35944070
1773	1773.41650	SAMEA7525844		4349111	104	Mycobacterium tuberculosis 716723	linezolid	Susceptible	0.5		0.5	mg/L	MIC									Laboratory Method		35989319
1773	1773.42999	SAMEA7544562		4333380	132	Mycobacterium tuberculosis 02/1046/2013185119/1	linezolid		0.25		0.25	mg/L	MIC									Laboratory Method		35944070
1773	1773.32123	SAMEA5569887		4338684	96	Mycobacterium tuberculosis 05/PMOP-0636/MOP-202/1	linezolid		0.50		0.50	mg/L	MIC									Laboratory Method		35944070
1773	1773.33478	SAMEA7526310		4362862	102	Mycobacterium tuberculosis 04/01523/729863/1	linezolid		1.00		1.00	mg/L	MIC									Laboratory Method		35944070
1773	1773.32526	SAMEA7525072		4383497	100	Mycobacterium tuberculosis 04/00425/703197/1	linezolid		0.50		0.50	mg/L	MIC									Laboratory Method		35944070
1773	1773.38054	SAMEA7563173		4310570	138	Mycobacterium tuberculosis 06/A43643/06MIL1383/1	linezolid		0.25		0.25	mg/L	MIC									Laboratory Method		35944070
1773	1773.35875	SAMEA7546679		4353120	94	Mycobacterium tuberculosis 05/LR-3080/CR-01291-16/1	linezolid		0.12		0.12	mg/L	MIC									Laboratory Method		35944070
1773	1773.41254	SAMEA7525431		4357857	161	Mycobacterium tuberculosis 708074	linezolid	Susceptible	0.25		0.25	mg/L	MIC									Laboratory Method		35989319
1773	1773.40773	SAMEA7524861		4344622	151	Mycobacterium tuberculosis 632752	linezolid	Resistant	1		1	mg/L	MIC									Laboratory Method		35989319
1773	1773.42033	SAMEA7526256		4371811	84	Mycobacterium tuberculosis 728339	linezolid	Susceptible	0.25		0.25	mg/L	MIC									Laboratory Method		35989319
1773	1773.42285	SAMEA7526520		4339058	106	Mycobacterium tuberculosis 732976	linezolid	Susceptible	0.06		0.06	mg/L	MIC									Laboratory Method		35989319
1773	1773.32036	SAMEA5569788		3984219	624	Mycobacterium tuberculosis 05/PTPI-0904/TPI-515/1	linezolid		0.50		0.50	mg/L	MIC									Laboratory Method		35944070
1773	1773.35467	SAMEA7546067		4328962	125	Mycobacterium tuberculosis 05/LS-1393/MA-02320-18/1	linezolid		0.50		0.50	mg/L	MIC									Laboratory Method		35944070
1773	1773.6376	SAMN05918642	GCF_001846595.1	4391581	53	Mycobacterium tuberculosis strain 02-R1675	linezolid		<=0.25	<=	0.25	mg/L	Agar dilution				WHO	2014				Laboratory Method		31086182
1773	1773.34183	SAMEA7542246		4339849	90	Mycobacterium tuberculosis 02/0593/241033-14/1	linezolid		0.50		0.50	mg/L	MIC									Laboratory Method		35944070
1773	1773.41637	SAMEA7525835		4345352	119	Mycobacterium tuberculosis 715778	linezolid	Susceptible	0.5		0.5	mg/L	MIC									Laboratory Method		35989319
1773	1773.38065	SAMEA7563186		4282361	143	Mycobacterium tuberculosis 06/IR4/06MIL1828/1	linezolid		0.50		0.50	mg/L	MIC									Laboratory Method		35944070
1773	1773.6696	SAMN05916347	GCF_001853005.1	4401477	26	Mycobacterium tuberculosis strain 98-R133	linezolid		2		2	mg/L	Agar dilution				WHO	2014				Laboratory Method		31086182
1773	1773.36990	SAMEA7561078		4359881	90	Mycobacterium tuberculosis 08/05TB22028/24038/1	linezolid		0.50		0.50	mg/L	MIC									Laboratory Method		35944070
1773	1773.42428	SAMEA7526620		4367349	94	Mycobacterium tuberculosis 801161	linezolid	Susceptible	0.06		0.06	mg/L	MIC									Laboratory Method		35989319
1773	1773.33226	SAMEA7525991		4340095	137	Mycobacterium tuberculosis 04/01309/720954/1	linezolid		0.06		0.06	mg/L	MIC									Laboratory Method		35944070
1773	1773.31713	SAMEA1102285		4311006	122	Mycobacterium tuberculosis 06/RLH_0327-14/06MIL0389/1	linezolid		0.50		0.50	mg/L	MIC									Laboratory Method		35944070
1773	1773.31545	SAMEA1101598		4272926	141	Mycobacterium tuberculosis 06/SSM_0180-R/06MIL0099/1	linezolid		0.50		0.50	mg/L	MIC									Laboratory Method		35944070
1773	1773.36172	SAMEA7547277		4352046	90	Mycobacterium tuberculosis 14/4381/4381/1	linezolid		0.25		0.25	mg/L	MIC									Laboratory Method		35944070
1773	1773.38697	SAMEA7563967		4334861	98	Mycobacterium tuberculosis 08/28TB-D16-003/2578/1	linezolid		0.25		0.25	mg/L	MIC									Laboratory Method		35944070
1773	1773.35346	SAMEA7545926		4325394	103	Mycobacterium tuberculosis 05/LS-1205/MA-02451-18/1	linezolid		1.00		1.00	mg/L	MIC									Laboratory Method		35944070
1773	1773.41377	SAMEA7525555		4343842	121	Mycobacterium tuberculosis 713494	linezolid	Susceptible	0.125		0.125	mg/L	MIC									Laboratory Method		35989319
1773	1773.33455	SAMEA7526274		4372627	98	Mycobacterium tuberculosis 04/01486/728633/1	linezolid		1.00		1.00	mg/L	MIC									Laboratory Method		35944070
1773	1773.39185	SAMEA8718495		4339403	88	Mycobacterium tuberculosis 10/YA00070270/YA00070270/1	linezolid		1.00		1.00	mg/L	MIC									Laboratory Method		35944070
1773	1773.40418	SAMEA8742474		4335073	96	Mycobacterium tuberculosis 10/YA00128997/YA00128997/1	linezolid		0.50		0.50	mg/L	MIC									Laboratory Method		35944070
1773	1773.36943	SAMEA7561032		4374392	79	Mycobacterium tuberculosis 08/24TB00-043/2439/1	linezolid		0.50		0.50	mg/L	MIC									Laboratory Method		35944070
1773	1773.33056	SAMEA7525769		4310230	140	Mycobacterium tuberculosis 04/00793/718024/1	linezolid		0.50		0.50	mg/L	MIC									Laboratory Method		35944070
1773	1773.37914	SAMEA7563018		4339947	97	Mycobacterium tuberculosis 03/10763/IML-00972/1	linezolid		0.25		0.25	mg/L	MIC									Laboratory Method		35944070
1773	1773.33441	SAMEA7526258		4316852	106	Mycobacterium tuberculosis 04/01567/728393/1	linezolid		0.12		0.12	mg/L	MIC									Laboratory Method		35944070
1773	1773.43476	SAMEA7560841		4373731	103	Mycobacterium tuberculosis 08/23TB03-245/2192/1	linezolid		0.25		0.25	mg/L	MIC									Laboratory Method		35944070
1773	1773.32124	SAMEA5569886		4292238	117	Mycobacterium tuberculosis 05/PMOP-0635/MOP-200/1	linezolid		0.50		0.50	mg/L	MIC									Laboratory Method		35944070
1773	1773.33173	SAMEA7525914		4382588	98	Mycobacterium tuberculosis 04/01112/718963/1	linezolid		0.25		0.25	mg/L	MIC									Laboratory Method		35944070
1773	1773.8284	SAMN06094090	GCA_002130105.1	4403955	2	Mycobacterium tuberculosis strain 01-R0910	linezolid		0.25		0.25	mg/L	Agar dilution				WHO	2014				Laboratory Method		31086182
1773	1773.36989	SAMEA7561077		4319736	166	Mycobacterium tuberculosis 08/05TB23017/24037/1	linezolid		0.25		0.25	mg/L	MIC									Laboratory Method		35944070
1773	1773.33777	SAMEA7541655		4324057	90	Mycobacterium tuberculosis 10/PK00577696/PK00577696/1	linezolid		0.50		0.50	mg/L	MIC									Laboratory Method		35944070
1773	1773.37506	SAMEA7562124		4331263	168	Mycobacterium tuberculosis 06/06TB_1474/06MIL2753/1	linezolid		0.25		0.25	mg/L	MIC									Laboratory Method		35944070
1773	1773.31729	SAMEA1102315		4280834	134	Mycobacterium tuberculosis 06/JHL_0096-14/06MIL0419/1	linezolid		0.12		0.12	mg/L	MIC									Laboratory Method		35944070
1773	1773.6394	SAMN05918659	GCF_001846965.1	4391039	17	Mycobacterium tuberculosis strain 02-R1904	linezolid		<=0.25	<=	0.25	mg/L	Agar dilution				WHO	2014				Laboratory Method		31086182
1773	1773.37717	SAMEA7562508		4335392	126	Mycobacterium tuberculosis 03/T7979/IML00143/1	linezolid		0.50		0.50	mg/L	MIC									Laboratory Method		35944070
1773	1773.41751	SAMEA7525896		4317130	133	Mycobacterium tuberculosis 718633	linezolid	Susceptible	0.125		0.125	mg/L	MIC									Laboratory Method		35989319
1773	1773.38160	SAMEA7563289		4264489	265	Mycobacterium tuberculosis 06/SW136/06MIL2090/1	linezolid		0.25		0.25	mg/L	MIC									Laboratory Method		35944070
1773	1773.6125	SAMN05918577	GCF_001841545.1	4367967	2	Mycobacterium tuberculosis strain M0005584-9	linezolid		<=0.25	<=	0.25	mg/L	Agar dilution				WHO	2014				Laboratory Method		31086182
1773	1773.40218	SAMEA8742198		4289419	91	Mycobacterium tuberculosis 20/SA01487962/YA00135947/1	linezolid		0.50		0.50	mg/L	MIC									Laboratory Method		35944070
1773	1773.32686	SAMEA7525270		4290091	174	Mycobacterium tuberculosis 06/IHK-967/06MIL1054/1	linezolid		0.25		0.25	mg/L	MIC									Laboratory Method		35944070
1773	1773.43305	SAMEA7563172		4282319	133	Mycobacterium tuberculosis 06/A43712/06MIL1382/1	linezolid		0.12		0.12	mg/L	MIC									Laboratory Method		35944070
1773	1773.40439	SAMEA8742489		4292708	99	Mycobacterium tuberculosis 10/YA00129031/YA00129031/1	linezolid		1.00		1.00	mg/L	MIC									Laboratory Method		35944070
1773	1773.42268	SAMEA7526488		4365352	93	Mycobacterium tuberculosis 732207	linezolid	Susceptible	0.5		0.5	mg/L	MIC									Laboratory Method		35989319
1773	1773.40740	SAMEA7524769		4343990	100	Mycobacterium tuberculosis 634315	linezolid	Susceptible	0.5		0.5	mg/L	MIC									Laboratory Method		35989319
1773	1773.34976	SAMEA7545446		4292784	108	Mycobacterium tuberculosis 05/LS-0603/LS-09793-18/1	linezolid		0.50		0.50	mg/L	MIC									Laboratory Method		35944070
1773	1773.31581	SAMEA1101689		4294597	151	Mycobacterium tuberculosis 06/JHL_0039-14/06MIL0169/1	linezolid		0.50		0.50	mg/L	MIC									Laboratory Method		35944070
1773	1773.41868	SAMEA7526087		4347476	113	Mycobacterium tuberculosis 724065	linezolid	Susceptible	0.06		0.06	mg/L	MIC									Laboratory Method		35989319
1773	1773.40179	SAMEA8742160		4325338	115	Mycobacterium tuberculosis 20/SA00342998/YA00135770/1	linezolid		0.50		0.50	mg/L	MIC									Laboratory Method		35944070
1773	1773.43260	SAMEA5569751		3804771	778	Mycobacterium tuberculosis 05/PPAR-0896/PAR-044/1	linezolid		0.50		0.50	mg/L	MIC									Laboratory Method		35944070
1773	1773.40798	SAMEA7524880		4349253	98	Mycobacterium tuberculosis 633399	linezolid	Susceptible	0.5		0.5	mg/L	MIC									Laboratory Method		35989319
1773	1773.39672	SAMEA8719055		4286885	128	Mycobacterium tuberculosis 10/YA00162473/YA00162473/1	linezolid		1.00		1.00	mg/L	MIC									Laboratory Method		35944070
1773	1773.41582	SAMEA7525773		4358188	123	Mycobacterium tuberculosis T-4071	linezolid	Susceptible	0.5		0.5	mg/L	MIC									Laboratory Method		35989319
1773	1773.40930	SAMEA7525014		4367914	108	Mycobacterium tuberculosis 701848	linezolid	Resistant	1		1	mg/L	MIC									Laboratory Method		35989319
1773	1773.31249	SAMEA104362279		4362993	97	Mycobacterium tuberculosis 05/PTAN-0237/TAN-505/1	linezolid		0.25		0.25	mg/L	MIC									Laboratory Method		35944070
1773	1773.35695	SAMEA7546394		4351130	86	Mycobacterium tuberculosis 05/LR-2291/FN-02146-15/1	linezolid		0.25		0.25	mg/L	MIC									Laboratory Method		35944070
1773	1773.38092	SAMEA7563217		4296315	172	Mycobacterium tuberculosis 06/IR35/06MIL1859/1	linezolid		0.50		0.50	mg/L	MIC									Laboratory Method		35944070
1773	1773.34397	SAMEA7543978		4335646	106	Mycobacterium tuberculosis 02/0263/2013241234/1	linezolid		0.50		0.50	mg/L	MIC									Laboratory Method		35944070
1773	1773.35223	SAMEA7545773		3958426	660	Mycobacterium tuberculosis 05/CA-0788/CO-11545-18/1	linezolid		0.12		0.12	mg/L	MIC									Laboratory Method		35944070
1773	1773.40863	SAMEA7524947		4340377	147	Mycobacterium tuberculosis 700418	linezolid	Susceptible	0.25		0.25	mg/L	MIC									Laboratory Method		35989319
1773	1773.35897	SAMEA7546718		4368115	80	Mycobacterium tuberculosis 05/LR-3119/CR-02068-16/1	linezolid		0.12		0.12	mg/L	MIC									Laboratory Method		35944070
1773	1773.34177	SAMEA7542242		4348409	96	Mycobacterium tuberculosis 02/0605/241028-14/1	linezolid		0.50		0.50	mg/L	MIC									Laboratory Method		35944070
1773	1773.31796	SAMEA5569535		4336187	107	Mycobacterium tuberculosis 05/PMOP-0522/MOP-038/1	linezolid		0.50		0.50	mg/L	MIC									Laboratory Method		35944070
1773	1773.39517	SAMEA8718869		4337640	102	Mycobacterium tuberculosis 10/UH00840979/UH00840979/1	linezolid		2.00		2.00	mg/L	MIC									Laboratory Method		35944070
1773	1773.35457	SAMEA7546055		4335734	106	Mycobacterium tuberculosis 05/LS-1560/MA-00548-19/1	linezolid		0.50		0.50	mg/L	MIC									Laboratory Method		35944070
1773	1773.34016	SAMEA7542067		4372079	92	Mycobacterium tuberculosis 02/0036/2014222006/1	linezolid		0.50		0.50	mg/L	MIC									Laboratory Method		35944070
1773	1773.32464	SAMEA7524988		4348412	104	Mycobacterium tuberculosis 04/00282/701332/1	linezolid		0.25		0.25	mg/L	MIC									Laboratory Method		35944070
1773	1773.42267	SAMEA7526500		4336373	125	Mycobacterium tuberculosis 732607	linezolid	Susceptible	0.125		0.125	mg/L	MIC									Laboratory Method		35989319
1773	1773.31623	SAMEA1101752		4340269	127	Mycobacterium tuberculosis 06/BVH_0014-14/06MIL0238/1	linezolid		0.25		0.25	mg/L	MIC									Laboratory Method		35944070
1773	1773.35148	SAMEA7545683		4339205	92	Mycobacterium tuberculosis 05/CA-1190/CO-00577-19/1	linezolid		0.50		0.50	mg/L	MIC									Laboratory Method		35944070
1773	1773.34257	SAMEA7542342		4366893	96	Mycobacterium tuberculosis 02/0523/242334-14/1	linezolid		0.25		0.25	mg/L	MIC									Laboratory Method		35944070
1773	1773.39155	SAMEA8718457		4308024	109	Mycobacterium tuberculosis 10/YA00062450/YA00062450/1	linezolid		0.25		0.25	mg/L	MIC									Laboratory Method		35944070
1773	1773.31140	SAMEA104362155		4210564	184	Mycobacterium tuberculosis 05/PTAN-0113/TAN-337/1	linezolid		0.50		0.50	mg/L	MIC									Laboratory Method		35944070
1773	1773.42379	SAMEA7526627		4345418	110	Mycobacterium tuberculosis 801461	linezolid	Susceptible	0.25		0.25	mg/L	MIC									Laboratory Method		35989319
1773	1773.35963	SAMEA7546809		3590029	912	Mycobacterium tuberculosis 05/LR-2111/FN-01549-15/1	linezolid		0.12		0.12	mg/L	MIC									Laboratory Method		35944070
1773	1773.42503	SAMEA7526759		4304533	127	Mycobacterium tuberculosis 802458	linezolid	Susceptible	0.06		0.06	mg/L	MIC									Laboratory Method		35989319
1773	1773.40117	SAMEA8742088		4316004	117	Mycobacterium tuberculosis 20/SA00244293/YA00135098/1	linezolid		0.50		0.50	mg/L	MIC									Laboratory Method		35944070
1773	1773.36998	SAMEA7561088		4338509	129	Mycobacterium tuberculosis 08/05TB11037/24558/1	linezolid		0.12		0.12	mg/L	MIC									Laboratory Method		35944070
1773	1773.31155	SAMEA104362167		3971951	627	Mycobacterium tuberculosis 05/PTAN-0125/TAN-377/1	linezolid		0.50		0.50	mg/L	MIC									Laboratory Method		35944070
1773	1773.39665	SAMEA8719042		4237324	179	Mycobacterium tuberculosis 10/YA00129433/YA00129433/1	linezolid		0.50		0.50	mg/L	MIC									Laboratory Method		35944070
1773	1773.42430	SAMEA7526681		4324052	118	Mycobacterium tuberculosis 734056	linezolid	Resistant	1		1	mg/L	MIC									Laboratory Method		35989319
1773	1773.38731	SAMEA7564007		4210303	137	Mycobacterium tuberculosis 08/28TB-D18-003/2995/1	linezolid		0.50		0.50	mg/L	MIC									Laboratory Method		35944070
1773	1773.41801	SAMEA7526010		4330739	113	Mycobacterium tuberculosis 721262	linezolid	Susceptible	0.5		0.5	mg/L	MIC									Laboratory Method		35989319
1773	1773.32978	SAMEA7525675		4321905	168	Mycobacterium tuberculosis 04/00719/715691/1	linezolid		0.50		0.50	mg/L	MIC									Laboratory Method		35944070
1773	1773.32378	SAMEA7524836		4367460	111	Mycobacterium tuberculosis 04/00178/631878/1	linezolid		0.50		0.50	mg/L	MIC									Laboratory Method		35944070
1773	1773.31771	SAMEA5569505		4317548	77	Mycobacterium tuberculosis 05/PMOP-0492/MOP-002/1	linezolid		0.50		0.50	mg/L	MIC									Laboratory Method		35944070
1773	1773.41881	SAMEA7526106		4345450	90	Mycobacterium tuberculosis 724757	linezolid	Susceptible	0.06		0.06	mg/L	MIC									Laboratory Method		35989319
1773	1773.32313	SAMEA7524737		4345079	108	Mycobacterium tuberculosis 04/00032/631568/1	linezolid		0.50		0.50	mg/L	MIC									Laboratory Method		35944070
1773	1773.40815	SAMEA7524897		4345038	95	Mycobacterium tuberculosis 633873	linezolid	Susceptible	0.5		0.5	mg/L	MIC									Laboratory Method		35989319
1773	1773.37872	SAMEA7562871		4344726	111	Mycobacterium tuberculosis 08/02TB2236/26611/1	linezolid		0.25		0.25	mg/L	MIC									Laboratory Method		35944070
1773	1773.34823	SAMEA7545230		4361256	84	Mycobacterium tuberculosis 05/CA-0057/CO-06484-18/1	linezolid		0.50		0.50	mg/L	MIC									Laboratory Method		35944070
1773	1773.37674	SAMEA7562411		4283913	135	Mycobacterium tuberculosis 06/MHL_0228-14/06MIL0342/1	linezolid		0.50		0.50	mg/L	MIC									Laboratory Method		35944070
1773	1773.39006	SAMEA8718273		4304217	106	Mycobacterium tuberculosis 10/YA00100048/YA00100048/1	linezolid		0.12		0.12	mg/L	MIC									Laboratory Method		35944070
1773	1773.31888	SAMEA5569629		4333547	115	Mycobacterium tuberculosis 05/PMOP-0616/MOP-178/1	linezolid		0.50		0.50	mg/L	MIC									Laboratory Method		35944070
1773	1773.33200	SAMEA7525946		4339931	96	Mycobacterium tuberculosis 04/01040/719808/1	linezolid		0.12		0.12	mg/L	MIC									Laboratory Method		35944070
1773	1773.42469	SAMEA7526722		4323643	115	Mycobacterium tuberculosis 801274	linezolid	Susceptible	0.06		0.06	mg/L	MIC									Laboratory Method		35989319
1773	1773.40302	SAMEA8742330		4339933	105	Mycobacterium tuberculosis 10/XD02156639/XD02156639/1	linezolid		0.50		0.50	mg/L	MIC									Laboratory Method		35944070
1773	1773.6481	SAMN05918770	GCF_001848695.1	4392416	7	Mycobacterium tuberculosis strain 00-R1178	linezolid		0.25		0.25	mg/L	Agar dilution				WHO	2014				Laboratory Method		31086182
1773	1773.42451	SAMEA7526699		4340702	122	Mycobacterium tuberculosis 800348	linezolid	Susceptible	0.125		0.125	mg/L	MIC									Laboratory Method		35989319
1773	1773.34669	SAMEA7544419		4364409	100	Mycobacterium tuberculosis 02/0978/22A218/1	linezolid		0.50		0.50	mg/L	MIC									Laboratory Method		35944070
1773	1773.37581	SAMEA7562281		4285439	158	Mycobacterium tuberculosis 06/06TB_0442/06MIL1261/1	linezolid		0.50		0.50	mg/L	MIC									Laboratory Method		35944070
1773	1773.42217	SAMEA7526450		4362327	87	Mycobacterium tuberculosis 730955	linezolid	Susceptible	0.25		0.25	mg/L	MIC									Laboratory Method		35989319
1773	1773.32995	SAMEA7525689		4345656	126	Mycobacterium tuberculosis 04/00998/715906/1	linezolid		0.50		0.50	mg/L	MIC									Laboratory Method		35944070
1773	1773.37933	SAMEA7563036		4342515	77	Mycobacterium tuberculosis 03/10698/IML-00991/1	linezolid		0.25		0.25	mg/L	MIC									Laboratory Method		35944070
1773	1773.41173	SAMEA7525294		4348219	127	Mycobacterium tuberculosis 706553	linezolid	Susceptible	0.25		0.25	mg/L	MIC									Laboratory Method		35989319
1773	1773.41840	SAMEA7526063		4327277	116	Mycobacterium tuberculosis 722876	linezolid	Susceptible	0.125		0.125	mg/L	MIC									Laboratory Method		35989319
1773	1773.40281	SAMEA8742303		4334160	102	Mycobacterium tuberculosis 10/UH01130344/UH01130344/1	linezolid		0.25		0.25	mg/L	MIC									Laboratory Method		35944070
1773	1773.43567	SAMEA7560906		4349380	102	Mycobacterium tuberculosis 08/24TB-084/2278/1	linezolid		0.50		0.50	mg/L	MIC									Laboratory Method		35944070
1773	1773.33921	SAMEA7541804		4347685	95	Mycobacterium tuberculosis 10/YA00029130/YA00029130/1	linezolid		0.25		0.25	mg/L	MIC									Laboratory Method		35944070
1773	1773.41331	SAMEA7525505		4321338	136	Mycobacterium tuberculosis 711872	linezolid	Susceptible	0.5		0.5	mg/L	MIC									Laboratory Method		35989319
1773	1773.42195	SAMEA7526426		4343692	112	Mycobacterium tuberculosis 729102	linezolid	Susceptible	0.06		0.06	mg/L	MIC									Laboratory Method		35989319
1773	1773.38855	SAMEA7564186		4278295	140	Mycobacterium tuberculosis 08/02TB0908/20254/1	linezolid		0.50		0.50	mg/L	MIC									Laboratory Method		35944070
1773	1773.35804	SAMEA7546545		4127255	361	Mycobacterium tuberculosis 05/LR-2312/FN-00733-18/1	linezolid		0.25		0.25	mg/L	MIC									Laboratory Method		35944070
1773	1773.31698	SAMEA1102248		4314230	137	Mycobacterium tuberculosis 06/NHM_0287-14/06MIL0363/1	linezolid		0.25		0.25	mg/L	MIC									Laboratory Method		35944070
1773	1773.42180	SAMEA7526413		4311718	123	Mycobacterium tuberculosis 727010	linezolid	Susceptible	0.25		0.25	mg/L	MIC									Laboratory Method		35989319
1773	1773.43574	SAMEA7560904		4326534	108	Mycobacterium tuberculosis 08/24TB-088/2276/1	linezolid		0.25		0.25	mg/L	MIC									Laboratory Method		35944070
1773	1773.31093	SAMEA104362105		4204698	126	Mycobacterium tuberculosis 05/PTAN-0063/TAN-204/1	linezolid		0.50		0.50	mg/L	MIC									Laboratory Method		35944070
1773	1773.35341	SAMEA7545919		4339465	92	Mycobacterium tuberculosis 05/LS-0816/MA-02418-18/1	linezolid		0.25		0.25	mg/L	MIC									Laboratory Method		35944070
1773	1773.6476	SAMN05918766	GCF_001848595.1	4401598	1	Mycobacterium tuberculosis strain 01-R0953	linezolid		0.25		0.25	mg/L	Agar dilution				WHO	2014				Laboratory Method		31086182
1773	1773.41282	SAMEA7525456		4271866	175	Mycobacterium tuberculosis 708572	linezolid	Susceptible	0.25		0.25	mg/L	MIC									Laboratory Method		35989319
1773	1773.39559	SAMEA8718922		4341679	90	Mycobacterium tuberculosis 10/BF03050241/BF03050241/1	linezolid		0.50		0.50	mg/L	MIC									Laboratory Method		35944070
1773	1773.37918	SAMEA7563021		4260608	146	Mycobacterium tuberculosis 03/10823/IML-00975/1	linezolid		0.25		0.25	mg/L	MIC									Laboratory Method		35944070
1773	1773.32175	SAMEA5569944		4347659	96	Mycobacterium tuberculosis 05/PMFR-0692/MFR-092/1	linezolid		0.50		0.50	mg/L	MIC									Laboratory Method		35944070
1773	1773.34409	SAMEA7543984		4339385	100	Mycobacterium tuberculosis 02/0073/22A025/1	linezolid		0.50		0.50	mg/L	MIC									Laboratory Method		35944070
1773	1773.23426	SAMEA104302773		4311698	114	Mycobacterium tuberculosis strain SW1	linezolid	Susceptible					Broth dilution									Laboratory Method		29326013
1773	1773.31442	SAMEA104362469		4174024	340	Mycobacterium tuberculosis 05/PTAN-0427/TAN-779/1	linezolid		0.50		0.50	mg/L	MIC									Laboratory Method		35944070
1773	1773.31313	SAMEA104362336		4289648	110	Mycobacterium tuberculosis 05/PTAN-0294/TAN-694/1	linezolid		0.50		0.50	mg/L	MIC									Laboratory Method		35944070
1773	1773.41651	SAMEA7525839		4367309	90	Mycobacterium tuberculosis 716301	linezolid	Susceptible	0.5		0.5	mg/L	MIC									Laboratory Method		35989319
1773	1773.35955	SAMEA7546795		4180233	390	Mycobacterium tuberculosis 05/LR-2097/FN-01406-15/1	linezolid		0.25		0.25	mg/L	MIC									Laboratory Method		35944070
1773	1773.41375	SAMEA7525550		4358365	117	Mycobacterium tuberculosis 713352	linezolid	Resistant	1		1	mg/L	MIC									Laboratory Method		35989319
1773	1773.38828	SAMEA7564146		4283722	152	Mycobacterium tuberculosis 08/02TB0908/19529/1	linezolid		0.50		0.50	mg/L	MIC									Laboratory Method		35944070
1773	1773.38668	SAMEA7563858		4299114	93	Mycobacterium tuberculosis 03/GB-93930014/IML-01917/1	linezolid		0.25		0.25	mg/L	MIC									Laboratory Method		35944070
1773	1773.33668	SAMEA7541539		4351258	106	Mycobacterium tuberculosis 10/YA00021495/YA00021495/1	linezolid		0.12		0.12	mg/L	MIC									Laboratory Method		35944070
1773	1773.41360	SAMEA7525530		4321046	211	Mycobacterium tuberculosis 712907	linezolid	Susceptible	0.5		0.5	mg/L	MIC									Laboratory Method		35989319
1773	1773.41285	SAMEA7525465		4284402	187	Mycobacterium tuberculosis 708991	linezolid	Susceptible	0.5		0.5	mg/L	MIC									Laboratory Method		35989319
1773	1773.41907	SAMEA7526131		4347934	94	Mycobacterium tuberculosis 725258	linezolid	Susceptible	0.5		0.5	mg/L	MIC									Laboratory Method		35989319
1773	1773.43668	SAMEA7526859		4302549	112	Mycobacterium tuberculosis 20655	linezolid	Resistant	1		1	mg/L	MIC									Laboratory Method		35989319
1773	1773.31094	SAMEA104362106		4300442	102	Mycobacterium tuberculosis 05/PTAN-0064/TAN-211/1	linezolid		0.50		0.50	mg/L	MIC									Laboratory Method		35944070
1773	1773.39766	SAMEA8719164		4321346	107	Mycobacterium tuberculosis 10/YA00121671/YA00121671/1	linezolid		1.00		1.00	mg/L	MIC									Laboratory Method		35944070
1773	1773.34633	SAMEA7544358		4332579	125	Mycobacterium tuberculosis 02/0918/22A153/1	linezolid		1.00		1.00	mg/L	MIC									Laboratory Method		35944070
1773	1773.35349	SAMEA7545927		4309338	113	Mycobacterium tuberculosis 05/LS-1206/MA-02452-18/1	linezolid		0.50		0.50	mg/L	MIC									Laboratory Method		35944070
1773	1773.33272	SAMEA7526048		4275908	108	Mycobacterium tuberculosis 04/01285/722109/1	linezolid		0.25		0.25	mg/L	MIC									Laboratory Method		35944070
1773	1773.33267	SAMEA7526042		4363447	93	Mycobacterium tuberculosis 04/01221/721828/1	linezolid		0.06		0.06	mg/L	MIC									Laboratory Method		35944070
1773	1773.38591	SAMEA7563780		4368142	106	Mycobacterium tuberculosis 03/GB-93210092/IML-01835/1	linezolid		0.25		0.25	mg/L	MIC									Laboratory Method		35944070
1773	1773.41145	SAMEA7525239		4324423	135	Mycobacterium tuberculosis 706166	linezolid	Susceptible	0.125		0.125	mg/L	MIC									Laboratory Method		35989319
1773	1773.34543	SAMEA7544159		4375135	81	Mycobacterium tuberculosis 02/0345/234051-15/1	linezolid		0.50		0.50	mg/L	MIC									Laboratory Method		35944070
1773	1773.40933	SAMEA7525023		4361900	102	Mycobacterium tuberculosis 702118	linezolid	Susceptible	0.5		0.5	mg/L	MIC									Laboratory Method		35989319
1773	1773.42016	SAMEA7526249		4345560	87	Mycobacterium tuberculosis 728134	linezolid	Susceptible	0.5		0.5	mg/L	MIC									Laboratory Method		35989319
1773	1773.37681	SAMEA7562461		4286738	132	Mycobacterium tuberculosis 03/T6237/IML-00094/1	linezolid		0.25		0.25	mg/L	MIC									Laboratory Method		35944070
1773	1773.34469	SAMEA7544068		4347784	89	Mycobacterium tuberculosis 02/0541/241038-14/1	linezolid		0.50		0.50	mg/L	MIC									Laboratory Method		35944070
1773	1773.38292	SAMEA7563443		4358222	103	Mycobacterium tuberculosis 03/DR-255/IML-01174/1	linezolid		0.50		0.50	mg/L	MIC									Laboratory Method		35944070
1773	1773.42011	SAMEA7526236		4343712	99	Mycobacterium tuberculosis 727697	linezolid	Susceptible	0.125		0.125	mg/L	MIC									Laboratory Method		35989319
1773	1773.32606	SAMEA7525159		4312405	214	Mycobacterium tuberculosis 04/00424/704894/1	linezolid		0.50		0.50	mg/L	MIC									Laboratory Method		35944070
1773	1773.6471	SAMN05918760	GCF_001848505.1	4387724	1	Mycobacterium tuberculosis strain 01-R0272	linezolid		0.25		0.25	mg/L	Agar dilution				WHO	2014				Laboratory Method		31086182
1773	1773.34728	SAMEA7544595		4332828	103	Mycobacterium tuberculosis 02/1079/2014184060/1	linezolid		0.25		0.25	mg/L	MIC									Laboratory Method		35944070
1773	1773.36421	SAMEA7547595		3471580	919	Mycobacterium tuberculosis 14/4296/4296/1	linezolid		0.50		0.50	mg/L	MIC									Laboratory Method		35944070
1773	1773.35652	SAMEA7546308		3718802	1079	Mycobacterium tuberculosis 05/LR-2014/FN-00221-15/1	linezolid		0.50		0.50	mg/L	MIC									Laboratory Method		35944070
1773	1773.32996	SAMEA7525709		4315320	146	Mycobacterium tuberculosis 04/00959/716267/1	linezolid		1.00		1.00	mg/L	MIC									Laboratory Method		35944070
1773	1773.37805	SAMEA7562614		4328050	129	Mycobacterium tuberculosis 03/T4481/IML-00059/1	linezolid		0.25		0.25	mg/L	MIC									Laboratory Method		35944070
1773	1773.32358	SAMEA7524799		4348264	90	Mycobacterium tuberculosis 04/00102/627585/1	linezolid		4.00		4.00	mg/L	MIC									Laboratory Method		35944070
1773	1773.41664	SAMEA7525870		4348246	96	Mycobacterium tuberculosis 718019	linezolid	Susceptible	0.5		0.5	mg/L	MIC									Laboratory Method		35989319
1773	1773.42221	SAMEA7526453		4346942	89	Mycobacterium tuberculosis 730987	linezolid	Susceptible	0.5		0.5	mg/L	MIC									Laboratory Method		35989319
1773	1773.6657	SAMN05916307	GCF_001852225.1	4412046	15	Mycobacterium tuberculosis strain 04-R0746	linezolid		0.25		0.25	mg/L	Agar dilution				WHO	2014				Laboratory Method		31086182
1773	1773.38686	SAMEA7563876		4313965	139	Mycobacterium tuberculosis 06/D195016/06MIL1354/1	linezolid		0.25		0.25	mg/L	MIC									Laboratory Method		35944070
1773	1773.35367	SAMEA7545945		4336798	86	Mycobacterium tuberculosis 05/LS-1284/MA-02521-18/1	linezolid		0.50		0.50	mg/L	MIC									Laboratory Method		35944070
1773	1773.36239	SAMEA7547386		3912760	663	Mycobacterium tuberculosis 14/1722/1722/1	linezolid		0.50		0.50	mg/L	MIC									Laboratory Method		35944070
1773	1773.34942	SAMEA7545402		4252553	162	Mycobacterium tuberculosis 05/LS-0571/SJ-06191-18/1	linezolid		0.50		0.50	mg/L	MIC									Laboratory Method		35944070
1773	1773.42515	SAMEA7526771		4381826	88	Mycobacterium tuberculosis 802837	linezolid	Resistant	1		1	mg/L	MIC									Laboratory Method		35989319
1773	1773.41313	SAMEA7525487		4339046	178	Mycobacterium tuberculosis 710846	linezolid	Susceptible	0.5		0.5	mg/L	MIC									Laboratory Method		35989319
1773	1773.39804	SAMEA8719205		4316218	115	Mycobacterium tuberculosis 10/TD00408533/TD00408533/1	linezolid		0.50		0.50	mg/L	MIC									Laboratory Method		35944070
1773	1773.38063	SAMEA7563183		4292867	124	Mycobacterium tuberculosis 06/A43638/06MIL1413/1	linezolid		0.25		0.25	mg/L	MIC									Laboratory Method		35944070
1773	1773.31414	SAMEA104362457		4008734	572	Mycobacterium tuberculosis 05/PTAN-0415/TAN-731/1	linezolid		1.00		1.00	mg/L	MIC									Laboratory Method		35944070
1773	1773.38262	SAMEA7563413		4338202	124	Mycobacterium tuberculosis 03/DR-189/IML-01139/1	linezolid		0.50		0.50	mg/L	MIC									Laboratory Method		35944070
1773	1773.31516	SAMEA1101519		4313174	156	Mycobacterium tuberculosis 06/ATH_0057-14/06MIL0042/1	linezolid		0.50		0.50	mg/L	MIC									Laboratory Method		35944070
1773	1773.38973	SAMEA7564354		4286267	136	Mycobacterium tuberculosis 08/02TB1989/22511/1	linezolid		0.50		0.50	mg/L	MIC									Laboratory Method		35944070
1773	1773.43547	SAMEA7560888		4265810	142	Mycobacterium tuberculosis 08/24TB-073/2253/1	linezolid		0.25		0.25	mg/L	MIC									Laboratory Method		35944070
1773	1773.35294	SAMEA7545866		4344976	101	Mycobacterium tuberculosis 05/LS-0857/MA-02114-18/1	linezolid		0.12		0.12	mg/L	MIC									Laboratory Method		35944070
1773	1773.33451	SAMEA7526268		4346398	93	Mycobacterium tuberculosis 04/01470/728592/1	linezolid		0.25		0.25	mg/L	MIC									Laboratory Method		35944070
1773	1773.35318	SAMEA7545892		4280712	104	Mycobacterium tuberculosis 05/LS-1027/MA-02233-18/1	linezolid		0.50		0.50	mg/L	MIC									Laboratory Method		35944070
1773	1773.35498	SAMEA7546101		4342733	74	Mycobacterium tuberculosis 05/LS-1421/SJ-01122-19/1	linezolid		0.50		0.50	mg/L	MIC									Laboratory Method		35944070
1773	1773.33304	SAMEA7526085		4377377	79	Mycobacterium tuberculosis 04/01307/723967/1	linezolid		0.06		0.06	mg/L	MIC									Laboratory Method		35944070
1773	1773.35355	SAMEA7545932		4313985	97	Mycobacterium tuberculosis 05/LS-0819/MA-02473-18/1	linezolid		0.12		0.12	mg/L	MIC									Laboratory Method		35944070
1773	1773.41264	SAMEA7525439		4284264	188	Mycobacterium tuberculosis 708227	linezolid	Susceptible	0.25		0.25	mg/L	MIC									Laboratory Method		35989319
1773	1773.36570	SAMEA7555836		4349457	110	Mycobacterium tuberculosis 03/UA13-2017/UA13-2017/1	linezolid		0.50		0.50	mg/L	MIC									Laboratory Method		35944070
1773	1773.6633	SAMN05916284	GCF_001851725.1	4391458	10	Mycobacterium tuberculosis strain 02-R1825	linezolid		>10	>	10	mg/L	Agar dilution				WHO	2014				Laboratory Method		31086182
1773	1773.32555	SAMEA7525104		4342005	141	Mycobacterium tuberculosis 04/00446/703753/1	linezolid		0.50		0.50	mg/L	MIC									Laboratory Method		35944070
1773	1773.38709	SAMEA7563981		4331928	106	Mycobacterium tuberculosis 08/28TB-D12-007/2672/1	linezolid		0.25		0.25	mg/L	MIC									Laboratory Method		35944070
1773	1773.40520	SAMEA8742625		4359009	84	Mycobacterium tuberculosis 20/SA01653561/YA00131619/1	linezolid		0.50		0.50	mg/L	MIC									Laboratory Method		35944070
1773	1773.32985	SAMEA7525681		4339688	210	Mycobacterium tuberculosis 04/00807/715806/1	linezolid		0.50		0.50	mg/L	MIC									Laboratory Method		35944070
1773	1773.35015	SAMEA7545511		4315540	102	Mycobacterium tuberculosis 05/CA-0977/CO-15784-18/1	linezolid		0.50		0.50	mg/L	MIC									Laboratory Method		35944070
1773	1773.42360	SAMEA7526609		4364054	91	Mycobacterium tuberculosis 800533	linezolid	Susceptible	0.06		0.06	mg/L	MIC									Laboratory Method		35989319
1773	1773.43584	SAMEA7560839		4381355	121	Mycobacterium tuberculosis 08/DTU-072/2189/1	linezolid		0.25		0.25	mg/L	MIC									Laboratory Method		35944070
1773	1773.33257	SAMEA7526030		4339090	121	Mycobacterium tuberculosis 04/01300/721598/1	linezolid		0.12		0.12	mg/L	MIC									Laboratory Method		35944070
1773	1773.6138	SAMN05918586	GCF_001841805.1	4403290	3	Mycobacterium tuberculosis strain M0013217-6	linezolid		<=0.25	<=	0.25	mg/L	Agar dilution				WHO	2014				Laboratory Method		31086182
1773	1773.34374	SAMEA7543947		4373592	87	Mycobacterium tuberculosis 02/0152/2013232054/1	linezolid		0.50		0.50	mg/L	MIC									Laboratory Method		35944070
1773	1773.37486	SAMEA7562099		4315172	123	Mycobacterium tuberculosis 06/06TB_1446/06MIL2725/1	linezolid		0.50		0.50	mg/L	MIC									Laboratory Method		35944070
1773	1773.43617	SAMEA8718298		4334373	112	Mycobacterium tuberculosis 10/YA00022363/YA00022363/1	linezolid		0.50		0.50	mg/L	MIC									Laboratory Method		35944070
1773	1773.42269	SAMEA7526503		4372781	98	Mycobacterium tuberculosis 732644	linezolid	Susceptible	0.5		0.5	mg/L	MIC									Laboratory Method		35989319
1773	1773.37694	SAMEA7562477		4334635	128	Mycobacterium tuberculosis 03/T6364/IML-00096/1	linezolid		0.50		0.50	mg/L	MIC									Laboratory Method		35944070
1773	1773.41653	SAMEA7525841		4338779	110	Mycobacterium tuberculosis 716437	linezolid	Susceptible	0.25		0.25	mg/L	MIC									Laboratory Method		35989319
1773	1773.6532	SAMN05916398	GCF_001849725.1	4348691	10	Mycobacterium tuberculosis strain 02-R0826	linezolid		<=0.25	<=	0.25	mg/L	Agar dilution				WHO	2014				Laboratory Method		31086182
1773	1773.35859	SAMEA7546614		4353471	86	Mycobacterium tuberculosis 05/LR-3016/CR-01749-15/1	linezolid		0.25		0.25	mg/L	MIC									Laboratory Method		35944070
1773	1773.37919	SAMEA7563022		4342209	95	Mycobacterium tuberculosis 03/10856/IML-00976/1	linezolid		0.50		0.50	mg/L	MIC									Laboratory Method		35944070
1773	1773.36043	SAMEA7546909		4345766	92	Mycobacterium tuberculosis 05/LR-2209/FN-00053-17/1	linezolid		0.50		0.50	mg/L	MIC									Laboratory Method		35944070
1773	1773.32553	SAMEA7525102		4345573	137	Mycobacterium tuberculosis 04/00351/703734/1	linezolid		0.50		0.50	mg/L	MIC									Laboratory Method		35944070
1773	1773.39131	SAMEA8718433		3367002	856	Mycobacterium tuberculosis 10/YA00058323/YA00058323/1	linezolid		0.50		0.50	mg/L	MIC									Laboratory Method		35944070
1773	1773.33675	SAMEA7541548		4320445	106	Mycobacterium tuberculosis 10/YA00023507/YA00023507/1	linezolid		0.25		0.25	mg/L	MIC									Laboratory Method		35944070
1773	1773.41379	SAMEA7525557		4333477	191	Mycobacterium tuberculosis 713507	linezolid	Susceptible	0.25		0.25	mg/L	MIC									Laboratory Method		35989319
1773	1773.36818	SAMEA7560616		4342395	108	Mycobacterium tuberculosis 08/05TB31011/1802/1	linezolid		0.50		0.50	mg/L	MIC									Laboratory Method		35944070
1773	1773.42450	SAMEA7526705		4368248	85	Mycobacterium tuberculosis 800517	linezolid	Susceptible	0.5		0.5	mg/L	MIC									Laboratory Method		35989319
1773	1773.32250	SAMEA5570028		4356845	82	Mycobacterium tuberculosis 05/PSLM-0776/SLM-031/1	linezolid		0.25		0.25	mg/L	MIC									Laboratory Method		35944070
1773	1773.6512	SAMN05916434	GCF_001849325.1	4385822	11	Mycobacterium tuberculosis strain 01-R1393	linezolid		0.25		0.25	mg/L	Agar dilution				WHO	2014				Laboratory Method		31086182
1773	1773.34635	SAMEA7544363		4333884	117	Mycobacterium tuberculosis 02/0923/22A158/1	linezolid		1.00		1.00	mg/L	MIC									Laboratory Method		35944070
1773	1773.38342	SAMEA7563496		4353708	109	Mycobacterium tuberculosis 03/DS-25/IML-01228/1	linezolid		0.25		0.25	mg/L	MIC									Laboratory Method		35944070
1773	1773.32400	SAMEA7524867		4384405	80	Mycobacterium tuberculosis 04/00130/633062/1	linezolid		0.50		0.50	mg/L	MIC									Laboratory Method		35944070
1773	1773.37659	SAMEA7562409		4326241	143	Mycobacterium tuberculosis 06/MHL_0216-14/06MIL0315/1	linezolid		0.25		0.25	mg/L	MIC									Laboratory Method		35944070
1773	1773.32248	SAMEA5570030		4357136	84	Mycobacterium tuberculosis 05/PSLM-0778/SLM-033/1	linezolid		0.50		0.50	mg/L	MIC									Laboratory Method		35944070
1773	1773.32964	SAMEA7525658		4343625	128	Mycobacterium tuberculosis 04/00913/715481/1	linezolid		0.50		0.50	mg/L	MIC									Laboratory Method		35944070
1773	1773.38343	SAMEA7563494		4340968	129	Mycobacterium tuberculosis 03/DS-61/IML-01226/1	linezolid		0.25		0.25	mg/L	MIC									Laboratory Method		35944070
1773	1773.40474	SAMEA8742583		4339558	93	Mycobacterium tuberculosis 20/SA01662082/YA00131218/1	linezolid		1.00		1.00	mg/L	MIC									Laboratory Method		35944070
1773	1773.37062	SAMEA7561159		4333667	111	Mycobacterium tuberculosis 08/05TB11056/26375/1	linezolid		0.25		0.25	mg/L	MIC									Laboratory Method		35944070
1773	1773.43049	SAMEA7544703		4348026	86	Mycobacterium tuberculosis 02/1189/2015291004/1	linezolid		0.25		0.25	mg/L	MIC									Laboratory Method		35944070
1773	1773.34282	SAMEA7542368		4326570	106	Mycobacterium tuberculosis 02/0052/22A002/1	linezolid		0.50		0.50	mg/L	MIC									Laboratory Method		35944070
1773	1773.43390	SAMEA7560737		4366809	99	Mycobacterium tuberculosis 08/05TB32043/1981/1	linezolid		0.50		0.50	mg/L	MIC									Laboratory Method		35944070
1773	1773.38498	SAMEA7563683		4316689	113	Mycobacterium tuberculosis 03/BOR-18007765/IML-00195/1	linezolid		0.12		0.12	mg/L	MIC									Laboratory Method		35944070
1773	1773.40471	SAMEA8742589		4337504	83	Mycobacterium tuberculosis 20/SA01668433/YA00131226/1	linezolid		0.50		0.50	mg/L	MIC									Laboratory Method		35944070
1773	1773.35607	SAMEA7546237		4303595	98	Mycobacterium tuberculosis 05/CA-0446/CO-07847-19/1	linezolid		0.50		0.50	mg/L	MIC									Laboratory Method		35944070
1773	1773.37263	SAMEA7561616		4292194	146	Mycobacterium tuberculosis 06/N101/06MIL1596/1	linezolid		0.25		0.25	mg/L	MIC									Laboratory Method		35944070
1773	1773.36517	SAMEA7555778		4325492	97	Mycobacterium tuberculosis 03/JPN-R2011-0071/JPN-R2011-0071/1	linezolid		0.25		0.25	mg/L	MIC									Laboratory Method		35944070
1773	1773.33829	SAMEA7541712		4336280	110	Mycobacterium tuberculosis 10/YA00011212/YA00011212/1	linezolid		0.25		0.25	mg/L	MIC									Laboratory Method		35944070
1773	1773.36552	SAMEA7555818		4333476	130	Mycobacterium tuberculosis 03/KGZ-6576-2018/6576-2018/1	linezolid		0.25		0.25	mg/L	MIC									Laboratory Method		35944070
1773	1773.38904	SAMEA7564255		4293726	153	Mycobacterium tuberculosis 08/02TB1567/21035/1	linezolid		0.50		0.50	mg/L	MIC									Laboratory Method		35944070
1773	1773.32530	SAMEA7525073		4318208	152	Mycobacterium tuberculosis 04/00349/703202/1	linezolid		0.25		0.25	mg/L	MIC									Laboratory Method		35944070
1773	1773.31439	SAMEA104362468		4226822	244	Mycobacterium tuberculosis 05/PTAN-0426/TAN-765/1	linezolid		0.50		0.50	mg/L	MIC									Laboratory Method		35944070
1773	1773.41258	SAMEA7525427		4335587	142	Mycobacterium tuberculosis 707975	linezolid	Susceptible	0.5		0.5	mg/L	MIC									Laboratory Method		35989319
1773	1773.33241	SAMEA7526011		4373710	84	Mycobacterium tuberculosis 04/01234/721265/1	linezolid		0.12		0.12	mg/L	MIC									Laboratory Method		35944070
1773	1773.39079	SAMEA8718368		4160015	355	Mycobacterium tuberculosis 10/YA00045733/YA00045733/1	linezolid		0.50		0.50	mg/L	MIC									Laboratory Method		35944070
1773	1773.41453	SAMEA7525630		4339776	199	Mycobacterium tuberculosis 714837	linezolid	Susceptible	0.5		0.5	mg/L	MIC									Laboratory Method		35989319
1773	1773.35769	SAMEA7546493		4203941	275	Mycobacterium tuberculosis 05/LR-2440/FN-01409-16/1	linezolid		0.25		0.25	mg/L	MIC									Laboratory Method		35944070
1773	1773.34089	SAMEA7542144		4360779	84	Mycobacterium tuberculosis 02/0276/2014234023/1	linezolid		0.50		0.50	mg/L	MIC									Laboratory Method		35944070
1773	1773.23391	SAMEA104302735		4316980	110	Mycobacterium tuberculosis strain Belgium1	linezolid	Susceptible					Broth dilution									Laboratory Method		29326013
1773	1773.42544	SAMEA7526791		4327553	99	Mycobacterium tuberculosis 803295	linezolid	Susceptible	0.25		0.25	mg/L	MIC									Laboratory Method		35989319
1773	1773.40680	SAMEA7524758		4383605	94	Mycobacterium tuberculosis 633210	linezolid	Resistant	1		1	mg/L	MIC									Laboratory Method		35989319
1773	1773.39242	SAMEA8718559		4318227	98	Mycobacterium tuberculosis 10/YA00089297/YA00089297/1	linezolid		0.50		0.50	mg/L	MIC									Laboratory Method		35944070
1773	1773.36622	SAMEA7555889		4351484	114	Mycobacterium tuberculosis 03/GB-83240060/GB-83240060/1	linezolid		0.25		0.25	mg/L	MIC									Laboratory Method		35944070
1773	1773.35656	SAMEA7546313		3948718	875	Mycobacterium tuberculosis 05/LR-2019/FN-00251-15/1	linezolid		0.25		0.25	mg/L	MIC									Laboratory Method		35944070
1773	1773.34393	SAMEA7543967		4335534	110	Mycobacterium tuberculosis 02/0247/2013241149/1	linezolid		0.50		0.50	mg/L	MIC									Laboratory Method		35944070
1773	1773.40358	SAMEA8742410		4355412	79	Mycobacterium tuberculosis 10/YA00126304/YA00126304/1	linezolid		0.50		0.50	mg/L	MIC									Laboratory Method		35944070
1773	1773.31756	SAMEA1102577		4310592	142	Mycobacterium tuberculosis 06/SGD_0046-14/06MIL0850/1	linezolid		0.12		0.12	mg/L	MIC									Laboratory Method		35944070
1773	1773.41850	SAMEA7526059		4339981	123	Mycobacterium tuberculosis 722648	linezolid	Susceptible	0.125		0.125	mg/L	MIC									Laboratory Method		35989319
1773	1773.39016	SAMEA8718286		4322786	106	Mycobacterium tuberculosis 10/YA00004394/YA00004394/1	linezolid		0.50		0.50	mg/L	MIC									Laboratory Method		35944070
1773	1773.33476	SAMEA7526309		4368836	109	Mycobacterium tuberculosis 04/01521/729857/1	linezolid		0.50		0.50	mg/L	MIC									Laboratory Method		35944070
1773	1773.41084	SAMEA7525172		4359981	138	Mycobacterium tuberculosis 705124	linezolid	Susceptible	0.5		0.5	mg/L	MIC									Laboratory Method		35989319
1773	1773.37355	SAMEA7561900		4282653	175	Mycobacterium tuberculosis 06/06TB_0919/06MIL1914/1	linezolid		1.00		1.00	mg/L	MIC									Laboratory Method		35944070
1773	1773.34808	SAMEA7545214		4346925	94	Mycobacterium tuberculosis 05/CA-0041/CO-06012-18/1	linezolid		0.25		0.25	mg/L	MIC									Laboratory Method		35944070
1773	1773.42606	SAMEA7526856		4312070	137	Mycobacterium tuberculosis 805906	linezolid	Susceptible	0.03		0.03	mg/L	MIC									Laboratory Method		35989319
1773	1773.41979	SAMEA7526206		4346035	105	Mycobacterium tuberculosis 727126	linezolid	Susceptible	0.5		0.5	mg/L	MIC									Laboratory Method		35989319
1773	1773.40371	SAMEA8742429		4336882	97	Mycobacterium tuberculosis 10/YA00126806/YA00126806/1	linezolid		0.50		0.50	mg/L	MIC									Laboratory Method		35944070
1773	1773.32172	SAMEA5569939		4344202	101	Mycobacterium tuberculosis 05/PMFR-0687/MFR-086/1	linezolid		0.50		0.50	mg/L	MIC									Laboratory Method		35944070
1773	1773.31525	SAMEA1101531		4273022	175	Mycobacterium tuberculosis 06/SSM_0126-R/06MIL0053/1	linezolid		0.25		0.25	mg/L	MIC									Laboratory Method		35944070
1773	1773.37724	SAMEA7562512		4337549	139	Mycobacterium tuberculosis 03/T8229/IML00148/1	linezolid		0.50		0.50	mg/L	MIC									Laboratory Method		35944070
1773	1773.37798	SAMEA7562599		4305298	133	Mycobacterium tuberculosis 03/T4475/IML-00058/1	linezolid		0.50		0.50	mg/L	MIC									Laboratory Method		35944070
1773	1773.43261	SAMEA5570005		4354851	71	Mycobacterium tuberculosis 05/PSLM-0752/SLM-001/1	linezolid		0.50		0.50	mg/L	MIC									Laboratory Method		35944070
1773	1773.6535	SAMN05916400	GCF_001849785.1	4385535	22	Mycobacterium tuberculosis strain 02-R1742	linezolid		0.25		0.25	mg/L	Agar dilution				WHO	2014				Laboratory Method		31086182
1773	1773.41806	SAMEA7526015		4330535	123	Mycobacterium tuberculosis 721416	linezolid	Susceptible	0.5		0.5	mg/L	MIC									Laboratory Method		35989319
1773	1773.37814	SAMEA7562616		4343141	96	Mycobacterium tuberculosis 03/T5342/IML-00072/1	linezolid		0.12		0.12	mg/L	MIC									Laboratory Method		35944070
1773	1773.35606	SAMEA7546234		4348295	81	Mycobacterium tuberculosis 05/CA-1663/CO-05998-19/1	linezolid		0.50		0.50	mg/L	MIC									Laboratory Method		35944070
1773	1773.42580	SAMEA7526835		4364710	84	Mycobacterium tuberculosis 804504	linezolid	Susceptible	0.125		0.125	mg/L	MIC									Laboratory Method		35989319
1773	1773.39790	SAMEA8719185		4333037	107	Mycobacterium tuberculosis 10/YA00024544/YA00024544/1	linezolid		0.25		0.25	mg/L	MIC									Laboratory Method		35944070
1773	1773.33595	SAMEA7541432		4328515	114	Mycobacterium tuberculosis 10/YA00038885/YA00038885/1	linezolid		0.50		0.50	mg/L	MIC									Laboratory Method		35944070
1773	1773.32917	SAMEA7525599		4300782	181	Mycobacterium tuberculosis 04/00614/714245/1	linezolid		0.50		0.50	mg/L	MIC									Laboratory Method		35944070
1773	1773.42978	SAMEA7544413		4378557	81	Mycobacterium tuberculosis 02/0971/22A211/1	linezolid		0.25		0.25	mg/L	MIC									Laboratory Method		35944070
1773	1773.38192	SAMEA7563338		4339459	114	Mycobacterium tuberculosis 03/T298/T298/1	linezolid		0.06		0.06	mg/L	MIC									Laboratory Method		35944070
1773	1773.43520	SAMEA7560797		4338683	100	Mycobacterium tuberculosis 08/24TB-038/2125/1	linezolid		0.25		0.25	mg/L	MIC									Laboratory Method		35944070
1773	1773.33222	SAMEA7525986		4368638	87	Mycobacterium tuberculosis 04/01111/720815/1	linezolid		0.25		0.25	mg/L	MIC									Laboratory Method		35944070
1773	1773.6527	SAMN05916393	GCF_001849615.1	4351694	40	Mycobacterium tuberculosis strain 02-R0309	linezolid		0.5		0.5	mg/L	Agar dilution				WHO	2014				Laboratory Method		31086182
1773	1773.38015	SAMEA7563131		4327982	136	Mycobacterium tuberculosis 06/A43948/06MIL1299/1	linezolid		0.12		0.12	mg/L	MIC									Laboratory Method		35944070
1773	1773.39009	SAMEA8718280		4322592	95	Mycobacterium tuberculosis 10/XD01689585/XD01689585/1	linezolid		0.50		0.50	mg/L	MIC									Laboratory Method		35944070
1773	1773.42982	SAMEA7544408		4332480	96	Mycobacterium tuberculosis 02/0966/22A206/1	linezolid		0.50		0.50	mg/L	MIC									Laboratory Method		35944070
1773	1773.32966	SAMEA7525659		4363429	122	Mycobacterium tuberculosis 04/00899/715513/1	linezolid		0.06		0.06	mg/L	MIC									Laboratory Method		35944070
1773	1773.31291	SAMEA104362318		4309361	115	Mycobacterium tuberculosis 05/PTAN-0276/TAN-646/1	linezolid		0.50		0.50	mg/L	MIC									Laboratory Method		35944070
1773	1773.34385	SAMEA7543961		4359731	91	Mycobacterium tuberculosis 02/0241/2013241113/1	linezolid		0.50		0.50	mg/L	MIC									Laboratory Method		35944070
1773	1773.39700	SAMEA8719088		4297671	101	Mycobacterium tuberculosis 10/VI00030784/VI00030784/1	linezolid		0.50		0.50	mg/L	MIC									Laboratory Method		35944070
1773	1773.37740	SAMEA7562532		4326587	144	Mycobacterium tuberculosis 03/T8705/IML00167/1	linezolid		0.25		0.25	mg/L	MIC									Laboratory Method		35944070
1773	1773.42570	SAMEA7526825		4330972	130	Mycobacterium tuberculosis 804265	linezolid	Susceptible	0.06		0.06	mg/L	MIC									Laboratory Method		35989319
1773	1773.41846	SAMEA7526061		4335768	105	Mycobacterium tuberculosis 722720	linezolid	Susceptible	0.5		0.5	mg/L	MIC									Laboratory Method		35989319
1773	1773.36283	SAMEA7547438		4227912	139	Mycobacterium tuberculosis 14/3561/3561/1	linezolid		0.25		0.25	mg/L	MIC									Laboratory Method		35944070
1773	1773.33849	SAMEA7541730		4333887	110	Mycobacterium tuberculosis 10/XD01171491/XD01171491/1	linezolid		0.50		0.50	mg/L	MIC									Laboratory Method		35944070
1773	1773.31764	SAMEA1103147		4345731	128	Mycobacterium tuberculosis 06/SSM_0116-14/06MIL0100/1	linezolid		4.00		4.00	mg/L	MIC									Laboratory Method		35944070
1773	1773.36308	SAMEA7547464		4299640	92	Mycobacterium tuberculosis 14/3793/3793/1	linezolid		0.25		0.25	mg/L	MIC									Laboratory Method		35944070
1773	1773.32070	SAMEA5569826		4316872	104	Mycobacterium tuberculosis 05/PMK-0954/MK-0770/1	linezolid		0.50		0.50	mg/L	MIC									Laboratory Method		35944070
1773	1773.33207	SAMEA7525972		4309499	84	Mycobacterium tuberculosis 04/01109/720512/1	linezolid		0.12		0.12	mg/L	MIC									Laboratory Method		35944070
1773	1773.31579	SAMEA1101686		4332044	125	Mycobacterium tuberculosis 06/ATH_0069-14/06MIL0166/1	linezolid		0.50		0.50	mg/L	MIC									Laboratory Method		35944070
1773	1773.37229	SAMEA7561582		4270656	137	Mycobacterium tuberculosis 06/D0543-17/06MIL1561/1	linezolid		1.00		1.00	mg/L	MIC									Laboratory Method		35944070
1773	1773.34596	SAMEA7544213		4344564	86	Mycobacterium tuberculosis 02/0455/251040-15/1	linezolid		0.50		0.50	mg/L	MIC									Laboratory Method		35944070
1773	1773.35632	SAMEA7546265		4341687	118	Mycobacterium tuberculosis 05/LS-1570/MA-00145-19/1	linezolid		0.50		0.50	mg/L	MIC									Laboratory Method		35944070
1773	1773.41718	SAMEA7525922		4378844	95	Mycobacterium tuberculosis 719159	linezolid	Susceptible	0.5		0.5	mg/L	MIC									Laboratory Method		35989319
1773	1773.41885	SAMEA7526030		4339090	121	Mycobacterium tuberculosis 721598	linezolid	Susceptible	0.125		0.125	mg/L	MIC									Laboratory Method		35989319
1773	1773.35959	SAMEA7546806		4223533	209	Mycobacterium tuberculosis 05/LR-2108/FN-01536-15/1	linezolid		0.25		0.25	mg/L	MIC									Laboratory Method		35944070
1773	1773.37808	SAMEA7562608		4327392	165	Mycobacterium tuberculosis 03/T4965/IML-00068/1	linezolid		0.25		0.25	mg/L	MIC									Laboratory Method		35944070
1773	1773.38664	SAMEA7563854		4367216	106	Mycobacterium tuberculosis 03/GB-83940122/IML-01913/1	linezolid		0.25		0.25	mg/L	MIC									Laboratory Method		35944070
1773	1773.35574	SAMEA7546193		3932280	728	Mycobacterium tuberculosis 05/LS-1523/LS-01476-19/1	linezolid		0.50		0.50	mg/L	MIC									Laboratory Method		35944070
1773	1773.31913	SAMEA5569665		4301320	85	Mycobacterium tuberculosis 05/PMK-1031/MK-2043/1	linezolid		0.25		0.25	mg/L	MIC									Laboratory Method		35944070
1773	1773.40037	SAMEA8742002		4318224	121	Mycobacterium tuberculosis 20/SCH8006649/YA00134160/1	linezolid		0.50		0.50	mg/L	MIC									Laboratory Method		35944070
1773	1773.40853	SAMEA7524940		4367377	101	Mycobacterium tuberculosis 700271	linezolid	Susceptible	0.25		0.25	mg/L	MIC									Laboratory Method		35989319
1773	1773.43287	SAMEA7561549		4299744	123	Mycobacterium tuberculosis 06/06TB_0644/06MIL1528/1	linezolid		0.50		0.50	mg/L	MIC									Laboratory Method		35944070
1773	1773.43134	SAMEA7545159		4302160	141	Mycobacterium tuberculosis 05/CA-0209/CO-04612-18/1	linezolid		0.50		0.50	mg/L	MIC									Laboratory Method		35944070
1773	1773.38214	SAMEA7563360		4353103	112	Mycobacterium tuberculosis 03/DR-27/IML-01086/1	linezolid		0.25		0.25	mg/L	MIC									Laboratory Method		35944070
1773	1773.42613	SAMEA7527007		4304065	162	Mycobacterium tuberculosis 804903	linezolid	Susceptible	0.5		0.5	mg/L	MIC									Laboratory Method		35989319
1773	1773.34065	SAMEA7542116		4364841	85	Mycobacterium tuberculosis 02/0272/2014232015/1	linezolid		0.50		0.50	mg/L	MIC									Laboratory Method		35944070
1773	1773.35650	SAMEA7546307		3880090	680	Mycobacterium tuberculosis 05/LR-2013/FN-00219-15/1	linezolid		0.25		0.25	mg/L	MIC									Laboratory Method		35944070
1773	1773.34270	SAMEA7542360		4351652	95	Mycobacterium tuberculosis 02/0421/251028-14/1	linezolid		0.50		0.50	mg/L	MIC									Laboratory Method		35944070
1773	1773.42330	SAMEA7526575		4345186	98	Mycobacterium tuberculosis 734196	linezolid	Susceptible	0.5		0.5	mg/L	MIC									Laboratory Method		35989319
1773	1773.37892	SAMEA7562889		4342007	110	Mycobacterium tuberculosis 08/02TB2237/26716/1	linezolid		0.25		0.25	mg/L	MIC									Laboratory Method		35944070
1773	1773.32598	SAMEA7525152		4360718	232	Mycobacterium tuberculosis 04/00377/704866/1	linezolid		0.50		0.50	mg/L	MIC									Laboratory Method		35944070
1773	1773.38266	SAMEA7563419		4338149	127	Mycobacterium tuberculosis 03/DR-203/IML-01144/1	linezolid		0.50		0.50	mg/L	MIC									Laboratory Method		35944070
1773	1773.39238	SAMEA8718554		4296137	127	Mycobacterium tuberculosis 10/YA00089291/YA00089291/1	linezolid		0.25		0.25	mg/L	MIC									Laboratory Method		35944070
1773	1773.40526	SAMEA8742638		4338901	93	Mycobacterium tuberculosis 20/SCH8484826/YA00132483/1	linezolid		0.25		0.25	mg/L	MIC									Laboratory Method		35944070
1773	1773.37680	SAMEA7562459		4364509	91	Mycobacterium tuberculosis 03/T5578/IML-00079/1	linezolid		0.25		0.25	mg/L	MIC									Laboratory Method		35944070
1773	1773.33412	SAMEA7526221		4347306	97	Mycobacterium tuberculosis 04/01454/727351/1	linezolid		0.12		0.12	mg/L	MIC									Laboratory Method		35944070
1773	1773.42468	SAMEA7526724		4324621	117	Mycobacterium tuberculosis 801352	linezolid	Susceptible	0.5		0.5	mg/L	MIC									Laboratory Method		35989319
1773	1773.39760	SAMEA8719166		4316501	113	Mycobacterium tuberculosis 10/TD02935590/TD02935590/1	linezolid		0.50		0.50	mg/L	MIC									Laboratory Method		35944070
1773	1773.36525	SAMEA7555790		4367433	73	Mycobacterium tuberculosis 03/JPN-R2014-0110/03-JPN-R2014-0110/1	linezolid		0.25		0.25	mg/L	MIC									Laboratory Method		35944070
1773	1773.31857	SAMEA5569601		4348643	101	Mycobacterium tuberculosis 05/PMOP-0588/MOP-136/1	linezolid		0.50		0.50	mg/L	MIC									Laboratory Method		35944070
1773	1773.34398	SAMEA7543976		4326544	90	Mycobacterium tuberculosis 02/0261/2013241219/1	linezolid		0.50		0.50	mg/L	MIC									Laboratory Method		35944070
1773	1773.35583	SAMEA7546204		4072856	459	Mycobacterium tuberculosis 05/LS-1400/LS-10286-18/1	linezolid		0.50		0.50	mg/L	MIC									Laboratory Method		35944070
1773	1773.34239	SAMEA7542323		4347807	84	Mycobacterium tuberculosis 02/0543/242277-14/1	linezolid		0.50		0.50	mg/L	MIC									Laboratory Method		35944070
1773	1773.32935	SAMEA7525620		4371468	127	Mycobacterium tuberculosis 04/00612/714655/1	linezolid		0.50		0.50	mg/L	MIC									Laboratory Method		35944070
1773	1773.37927	SAMEA7563031		4332190	86	Mycobacterium tuberculosis 03/10585/IML-00986/1	linezolid		0.12		0.12	mg/L	MIC									Laboratory Method		35944070
1773	1773.34474	SAMEA7544079		4341917	90	Mycobacterium tuberculosis 02/0503/241132-14/1	linezolid		0.50		0.50	mg/L	MIC									Laboratory Method		35944070
1773	1773.38960	SAMEA7564329		4274951	183	Mycobacterium tuberculosis 08/02TB1968/21702/1	linezolid		0.25		0.25	mg/L	MIC									Laboratory Method		35944070
1773	1773.33369	SAMEA7526163		4306302	137	Mycobacterium tuberculosis 04/01361/726042/1	linezolid		0.06		0.06	mg/L	MIC									Laboratory Method		35944070
1773	1773.35741	SAMEA7546450		4340095	127	Mycobacterium tuberculosis 05/CA-1715/CO-10762-19/1	linezolid		0.50		0.50	mg/L	MIC									Laboratory Method		35944070
1773	1773.39548	SAMEA8718915		4341724	103	Mycobacterium tuberculosis 10/YA00020096/YA00020096/1	linezolid		1.00		1.00	mg/L	MIC									Laboratory Method		35944070
1773	1773.33937	SAMEA7541825		4358347	99	Mycobacterium tuberculosis 10/YA00032762/YA00032762/1	linezolid		0.50		0.50	mg/L	MIC									Laboratory Method		35944070
1773	1773.34448	SAMEA7544042		4349794	73	Mycobacterium tuberculosis 02/0126/22A080/1	linezolid		0.50		0.50	mg/L	MIC									Laboratory Method		35944070
1773	1773.36390	SAMEA7547558		4242633	167	Mycobacterium tuberculosis 14/4258/4258/1	linezolid		0.50		0.50	mg/L	MIC									Laboratory Method		35944070
1773	1773.43737	SAMEA7526582		4369507	87	Mycobacterium tuberculosis 734401	linezolid	Susceptible	0.06		0.06	mg/L	MIC									Laboratory Method		35989319
1773	1773.31563	SAMEA1101627		4322689	116	Mycobacterium tuberculosis 06/MHL_0166-14/06MIL0129/1	linezolid		0.12		0.12	mg/L	MIC									Laboratory Method		35944070
1773	1773.38416	SAMEA7563591		4364783	110	Mycobacterium tuberculosis 03/GB-90710009/IML-01985/1	linezolid		0.50		0.50	mg/L	MIC									Laboratory Method		35944070
1773	1773.43238	SAMEA5569998		4352002	84	Mycobacterium tuberculosis 05/PMFR-0745/MFR-253/1	linezolid		0.25		0.25	mg/L	MIC									Laboratory Method		35944070
1773	1773.41853	SAMEA7526073		4320323	108	Mycobacterium tuberculosis 723201	linezolid	Susceptible	0.25		0.25	mg/L	MIC									Laboratory Method		35989319
1773	1773.39928	SAMEA8741254		4291842	153	Mycobacterium tuberculosis 06/13426/06MIL2242/1	linezolid		0.25		0.25	mg/L	MIC									Laboratory Method		35944070
1773	1773.38396	SAMEA7563565		4332402	112	Mycobacterium tuberculosis 03/GB-94330052/IML-01925/1	linezolid		0.25		0.25	mg/L	MIC									Laboratory Method		35944070
1773	1773.43488	SAMEA7560870		4366106	85	Mycobacterium tuberculosis 08/24TB00-005/2232/1	linezolid		1.00		1.00	mg/L	MIC									Laboratory Method		35944070
1773	1773.6389	SAMN05918656	GCF_001846865.1	4399997	27	Mycobacterium tuberculosis strain 02-R1896	linezolid		<=0.25	<=	0.25	mg/L	Agar dilution				WHO	2014				Laboratory Method		31086182
1773	1773.31643	SAMEA1101784		4248157	185	Mycobacterium tuberculosis 06/SSM_0145-14/06MIL0268/1	linezolid		0.25		0.25	mg/L	MIC									Laboratory Method		35944070
1773	1773.39710	SAMEA8719093		4352151	83	Mycobacterium tuberculosis 10/YA00162092/YA00162092/1	linezolid		0.50		0.50	mg/L	MIC									Laboratory Method		35944070
1773	1773.41949	SAMEA7526171		4366539	92	Mycobacterium tuberculosis 726213	linezolid	Susceptible	0.25		0.25	mg/L	MIC									Laboratory Method		35989319
1773	1773.32450	SAMEA7524962		4372825	100	Mycobacterium tuberculosis 04/00177/700662/1	linezolid		0.50		0.50	mg/L	MIC									Laboratory Method		35944070
1773	1773.41417	SAMEA7525594		4374764	159	Mycobacterium tuberculosis 714159	linezolid	Susceptible	0.06		0.06	mg/L	MIC									Laboratory Method		35989319
1773	1773.34406	SAMEA7543972		4339597	99	Mycobacterium tuberculosis 02/0252/2013241197/1	linezolid		0.50		0.50	mg/L	MIC									Laboratory Method		35944070
1773	1773.35061	SAMEA7545584		3893838	683	Mycobacterium tuberculosis 05/LS-1047/LS-10580-18/1	linezolid		0.50		0.50	mg/L	MIC									Laboratory Method		35944070
1773	1773.41289	SAMEA7525461		4308019	169	Mycobacterium tuberculosis 708715	linezolid	Susceptible	0.125		0.125	mg/L	MIC									Laboratory Method		35989319
1773	1773.40314	SAMEA8742344		4301262	82	Mycobacterium tuberculosis 10/YA00100081/YA00100081/1	linezolid		1.00		1.00	mg/L	MIC									Laboratory Method		35944070
1773	1773.32037	SAMEA5569792		4290123	112	Mycobacterium tuberculosis 05/PSRO-0919/SRO-563/1	linezolid		0.50		0.50	mg/L	MIC									Laboratory Method		35944070
1773	1773.34260	SAMEA7542343		4335329	96	Mycobacterium tuberculosis 02/0550/242336-14/1	linezolid		0.50		0.50	mg/L	MIC									Laboratory Method		35944070
1773	1773.37432	SAMEA7561992		4312975	145	Mycobacterium tuberculosis 06/06TB_1086/06MIL2206/1	linezolid		0.25		0.25	mg/L	MIC									Laboratory Method		35944070
1773	1773.35002	SAMEA7545498		4341776	104	Mycobacterium tuberculosis 05/CA-0919/CO-15547-18/1	linezolid		0.50		0.50	mg/L	MIC									Laboratory Method		35944070
1773	1773.37839	SAMEA7562836		4316265	137	Mycobacterium tuberculosis 08/02TB2486/26519/1	linezolid		0.50		0.50	mg/L	MIC									Laboratory Method		35944070
1773	1773.6515	SAMN05916429	GCF_001849385.1	4396017	12	Mycobacterium tuberculosis strain 02-R1527	linezolid		0.25		0.25	mg/L	Agar dilution				WHO	2014				Laboratory Method		31086182
1773	1773.37616	SAMEA7562330		4291084	156	Mycobacterium tuberculosis 06/06TB_0570/06MIL1407/1	linezolid		0.25		0.25	mg/L	MIC									Laboratory Method		35944070
1773	1773.32626	SAMEA7525181		4335099	159	Mycobacterium tuberculosis 04/00753/705331/1	linezolid		0.50		0.50	mg/L	MIC									Laboratory Method		35944070
1773	1773.42542	SAMEA7526793		4345845	86	Mycobacterium tuberculosis 803396	linezolid	Susceptible	0.125		0.125	mg/L	MIC									Laboratory Method		35989319
1773	1773.40781	SAMEA7524871		4342699	97	Mycobacterium tuberculosis 633080	linezolid	Susceptible	0.25		0.25	mg/L	MIC									Laboratory Method		35989319
1773	1773.41349	SAMEA7525526		4345771	126	Mycobacterium tuberculosis 712646	linezolid	Susceptible	0.5		0.5	mg/L	MIC									Laboratory Method		35989319
1773	1773.37462	SAMEA7562036		4291670	130	Mycobacterium tuberculosis 06/06TB_1365/06MIL2640/1	linezolid		1.00		1.00	mg/L	MIC									Laboratory Method		35944070
1773	1773.39324	SAMEA8718650		4334655	107	Mycobacterium tuberculosis 10/YA00074391/YA00074391/1	linezolid		0.50		0.50	mg/L	MIC									Laboratory Method		35944070
1773	1773.34100	SAMEA7542157		4343054	102	Mycobacterium tuberculosis 02/0446/234038-14/1	linezolid		0.50		0.50	mg/L	MIC									Laboratory Method		35944070
1773	1773.38616	SAMEA7563804		4348301	95	Mycobacterium tuberculosis 03/GB-93410062/IML-01860/1	linezolid		0.25		0.25	mg/L	MIC									Laboratory Method		35944070
1773	1773.6666	SAMN05916316	GCF_001852405.1	4379391	9	Mycobacterium tuberculosis strain 02-R0477	linezolid		0.25		0.25	mg/L	Agar dilution				WHO	2014				Laboratory Method		31086182
1773	1773.31780	SAMEA1102239		4276295	143	Mycobacterium tuberculosis 06/SZH_0042-14/06MIL0358/1	linezolid		0.12		0.12	mg/L	MIC									Laboratory Method		35944070
1773	1773.36556	SAMEA7555821		4341779	130	Mycobacterium tuberculosis 03/UA28-2017/UA28-2017/1	linezolid		0.12		0.12	mg/L	MIC									Laboratory Method		35944070
1773	1773.34870	SAMEA7545293		4246134	157	Mycobacterium tuberculosis 05/CA-0121/CO-07933-18/1	linezolid		0.50		0.50	mg/L	MIC									Laboratory Method		35944070
1773	1773.41543	SAMEA7525724		4310580	137	Mycobacterium tuberculosis 716672	linezolid	Susceptible	0.25		0.25	mg/L	MIC									Laboratory Method		35989319
1773	1773.6697	SAMN05916348	GCF_001853025.1	4357457	14	Mycobacterium tuberculosis strain 99-R322	linezolid		1		1	mg/L	Agar dilution				WHO	2014				Laboratory Method		31086182
1773	1773.34362	SAMEA7543938		4376391	83	Mycobacterium tuberculosis 02/0160/2013232023/1	linezolid		0.50		0.50	mg/L	MIC									Laboratory Method		35944070
1773	1773.6127	SAMN05918594	GCF_001841575.1	4399046	1	Mycobacterium tuberculosis strain M0021672-2	linezolid		<=0.25	<=	0.25	mg/L	Agar dilution				WHO	2014				Laboratory Method		31086182
1773	1773.33627	SAMEA7541481		4285513	95	Mycobacterium tuberculosis 10/YA00022357/YA00022357/1	linezolid		0.25		0.25	mg/L	MIC									Laboratory Method		35944070
1773	1773.36120	SAMEA7547004		3779543	1287	Mycobacterium tuberculosis 05/CA-1326/CO-01806-19/1	linezolid		0.25		0.25	mg/L	MIC									Laboratory Method		35944070
1773	1773.37719	SAMEA7562506		4342425	100	Mycobacterium tuberculosis 03/T6003/IML-00086/1	linezolid		0.12		0.12	mg/L	MIC									Laboratory Method		35944070
1773	1773.34693	SAMEA7544545		4311319	114	Mycobacterium tuberculosis 02/1028/2013184440/1	linezolid		0.12		0.12	mg/L	MIC									Laboratory Method		35944070
1773	1773.33240	SAMEA7526012		4361003	103	Mycobacterium tuberculosis 04/01200/721360/1	linezolid		0.50		0.50	mg/L	MIC									Laboratory Method		35944070
1773	1773.36478	SAMEA7555731		4367508	89	Mycobacterium tuberculosis 03/BOR-15233-15/15233-15/1	linezolid		0.25		0.25	mg/L	MIC									Laboratory Method		35944070
1773	1773.41946	SAMEA7526169		4313631	132	Mycobacterium tuberculosis 726167	linezolid	Susceptible	0.25		0.25	mg/L	MIC									Laboratory Method		35989319
1773	1773.35867	SAMEA7546665		4342788	91	Mycobacterium tuberculosis 05/LR-3067/CR-01033-16/1	linezolid		0.12		0.12	mg/L	MIC									Laboratory Method		35944070
1773	1773.37230	SAMEA7561585		4266914	163	Mycobacterium tuberculosis 06/N16/06MIL1564/1	linezolid		0.50		0.50	mg/L	MIC									Laboratory Method		35944070
1773	1773.6669	SAMN05916319	GCF_001852455.1	4404510	7	Mycobacterium tuberculosis strain 02-R0816	linezolid		<=0.25	<=	0.25	mg/L	Agar dilution				WHO	2014				Laboratory Method		31086182
1773	1773.37779	SAMEA7562578		4332373	110	Mycobacterium tuberculosis 03/T2100/IML-00035/1	linezolid		0.25		0.25	mg/L	MIC									Laboratory Method		35944070
1773	1773.34470	SAMEA7544066		4372987	113	Mycobacterium tuberculosis 02/0478/234019-14/1	linezolid		1.00		1.00	mg/L	MIC									Laboratory Method		35944070
1773	1773.35705	SAMEA7546403		4350302	87	Mycobacterium tuberculosis 05/LR-2300/FN-01416-17/1	linezolid		0.50		0.50	mg/L	MIC									Laboratory Method		35944070
1773	1773.38823	SAMEA7564141		4290616	169	Mycobacterium tuberculosis 08/02TB1435/19392/1	linezolid		0.25		0.25	mg/L	MIC									Laboratory Method		35944070
1773	1773.41193	SAMEA7525316		4306837	156	Mycobacterium tuberculosis 706706	linezolid	Susceptible	0.125		0.125	mg/L	MIC									Laboratory Method		35989319
1773	1773.36656	SAMEA7555925		4358975	98	Mycobacterium tuberculosis 03/GB-83830125/83830125/1	linezolid		0.50		0.50	mg/L	MIC									Laboratory Method		35944070
1773	1773.38291	SAMEA7563433		4324789	117	Mycobacterium tuberculosis 03/DR-231/IML-01158/1	linezolid		0.50		0.50	mg/L	MIC									Laboratory Method		35944070
1773	1773.32488	SAMEA7525018		4338863	97	Mycobacterium tuberculosis 04/00347/701952/1	linezolid		0.12		0.12	mg/L	MIC									Laboratory Method		35944070
1773	1773.41671	SAMEA7525874		4301346	125	Mycobacterium tuberculosis 718132	linezolid	Susceptible	0.25		0.25	mg/L	MIC									Laboratory Method		35989319
1773	1773.36814	SAMEA7560624		4354719	151	Mycobacterium tuberculosis 08/05TB32012/1815/1	linezolid		0.25		0.25	mg/L	MIC									Laboratory Method		35944070
1773	1773.32440	SAMEA7524944		4346876	101	Mycobacterium tuberculosis 04/00297/700367/1	linezolid		4.00		4.00	mg/L	MIC									Laboratory Method		35944070
1773	1773.34544	SAMEA7544160		4331963	115	Mycobacterium tuberculosis 02/0621/234052-15/1	linezolid		0.50		0.50	mg/L	MIC									Laboratory Method		35944070
1773	1773.33760	SAMEA7541636		4338966	97	Mycobacterium tuberculosis 10/TRL0018124/TRL0018124/1	linezolid		1.00		1.00	mg/L	MIC									Laboratory Method		35944070
1773	1773.40840	SAMEA7524926		4384882	107	Mycobacterium tuberculosis 634650	linezolid	Susceptible	0.5		0.5	mg/L	MIC									Laboratory Method		35989319
1773	1773.35430	SAMEA7546026		4339861	107	Mycobacterium tuberculosis 05/LS-0814/MA-05344-18/1	linezolid		0.12		0.12	mg/L	MIC									Laboratory Method		35944070
1773	1773.32089	SAMEA5569849		4323995	102	Mycobacterium tuberculosis 05/PMK-0977/MK-1167/1	linezolid		0.50		0.50	mg/L	MIC									Laboratory Method		35944070
1773	1773.37150	SAMEA7561466		4312689	138	Mycobacterium tuberculosis 06/06TB_0249/06MIL0710/1	linezolid		0.50		0.50	mg/L	MIC									Laboratory Method		35944070
1773	1773.41433	SAMEA7525611		4255930	326	Mycobacterium tuberculosis 714462	linezolid	Susceptible	0.25		0.25	mg/L	MIC									Laboratory Method		35989319
1773	1773.32729	SAMEA7525360		4353183	99	Mycobacterium tuberculosis 04/00525/706918/1	linezolid		0.12		0.12	mg/L	MIC									Laboratory Method		35944070
1773	1773.35109	SAMEA7545633		4057095	512	Mycobacterium tuberculosis 05/LS-1117/MA-00016-19/1	linezolid		0.50		0.50	mg/L	MIC									Laboratory Method		35944070
1773	1773.34864	SAMEA7545286		4269005	172	Mycobacterium tuberculosis 05/CA-0113/CO-07655-18/1	linezolid		0.12		0.12	mg/L	MIC									Laboratory Method		35944070
1773	1773.40150	SAMEA8742131		4311468	110	Mycobacterium tuberculosis 20/SA00631684/YA00135455/1	linezolid		0.50		0.50	mg/L	MIC									Laboratory Method		35944070
1773	1773.43551	SAMEA7560850		4357588	87	Mycobacterium tuberculosis 08/24TB-074/2208/1	linezolid		1.00		1.00	mg/L	MIC									Laboratory Method		35944070
1773	1773.39341	SAMEA8718669		4341669	97	Mycobacterium tuberculosis 10/YA00100099/YA00100099/1	linezolid		0.50		0.50	mg/L	MIC									Laboratory Method		35944070
1773	1773.37920	SAMEA7563025		4342227	83	Mycobacterium tuberculosis 03/10831/IML-00979/1	linezolid		0.25		0.25	mg/L	MIC									Laboratory Method		35944070
1773	1773.33176	SAMEA7525924		4290973	219	Mycobacterium tuberculosis 04/01085/719162/1	linezolid		0.50		0.50	mg/L	MIC									Laboratory Method		35944070
1773	1773.37679	SAMEA7562458		4320128	118	Mycobacterium tuberculosis 03/T5574/IML-00078/1	linezolid		0.25		0.25	mg/L	MIC									Laboratory Method		35944070
1773	1773.39288	SAMEA8718611		4332565	87	Mycobacterium tuberculosis 10/YA00099959/YA00099959/1	linezolid		0.50		0.50	mg/L	MIC									Laboratory Method		35944070
1773	1773.41644	SAMEA7525843		4363791	113	Mycobacterium tuberculosis 716722	linezolid	Susceptible	0.5		0.5	mg/L	MIC									Laboratory Method		35989319
1773	1773.41743	SAMEA7525952		4321377	126	Mycobacterium tuberculosis 720017	linezolid	Susceptible	0.5		0.5	mg/L	MIC									Laboratory Method		35989319
1773	1773.40968	SAMEA7525052		4291845	253	Mycobacterium tuberculosis 702571	linezolid	Susceptible	0.25		0.25	mg/L	MIC									Laboratory Method		35989319
1773	1773.36393	SAMEA7547564		3968895	615	Mycobacterium tuberculosis 14/4264/4264/1	linezolid		0.50		0.50	mg/L	MIC									Laboratory Method		35944070
1773	1773.42408	SAMEA7526656		4324350	109	Mycobacterium tuberculosis 21299	linezolid	Susceptible	0.125		0.125	mg/L	MIC									Laboratory Method		35989319
1773	1773.35691	SAMEA7546390		4336271	102	Mycobacterium tuberculosis 05/LR-2287/FN-00634-18/1	linezolid		0.25		0.25	mg/L	MIC									Laboratory Method		35944070
1773	1773.37641	SAMEA7562363		4256611	162	Mycobacterium tuberculosis 06/06TB_0612/06MIL1467/1	linezolid		0.25		0.25	mg/L	MIC									Laboratory Method		35944070
1773	1773.39138	SAMEA8718439		3312153	787	Mycobacterium tuberculosis 10/YA00058788/YA00058788/1	linezolid		0.50		0.50	mg/L	MIC									Laboratory Method		35944070
1773	1773.38404	SAMEA7563579		4316977	103	Mycobacterium tuberculosis 03/GB-90740034/IML-01972/1	linezolid		0.25		0.25	mg/L	MIC									Laboratory Method		35944070
1773	1773.39390	SAMEA8718724		4341702	89	Mycobacterium tuberculosis 10/YA00106026/YA00106026/1	linezolid		1.00		1.00	mg/L	MIC									Laboratory Method		35944070
1773	1773.38218	SAMEA7563364		4340879	131	Mycobacterium tuberculosis 03/DR-73/IML-01090/1	linezolid		0.50		0.50	mg/L	MIC									Laboratory Method		35944070
1773	1773.31110	SAMEA104362124		4284884	129	Mycobacterium tuberculosis 05/PTAN-0082/TAN-253/1	linezolid		0.50		0.50	mg/L	MIC									Laboratory Method		35944070
1773	1773.6484	SAMN05918773	GCF_001848765.1	4389514	2	Mycobacterium tuberculosis strain 00-R1547	linezolid		0.25		0.25	mg/L	Agar dilution				WHO	2014				Laboratory Method		31086182
1773	1773.32499	SAMEA7525045		4343841	125	Mycobacterium tuberculosis 04/00288/702501/1	linezolid		0.50		0.50	mg/L	MIC									Laboratory Method		35944070
1773	1773.37851	SAMEA7562849		4346398	95	Mycobacterium tuberculosis 08/02TB2694/26581/1	linezolid		0.03		0.03	mg/L	MIC									Laboratory Method		35944070
1773	1773.42358	SAMEA7526607		4380284	91	Mycobacterium tuberculosis 800405	linezolid	Susceptible	0.5		0.5	mg/L	MIC									Laboratory Method		35989319
1773	1773.40200	SAMEA8742175		4315912	102	Mycobacterium tuberculosis 20/SA00506538/YA00135911/1	linezolid		0.50		0.50	mg/L	MIC									Laboratory Method		35944070
1773	1773.40722	SAMEA7524804		4751053	175	Mycobacterium tuberculosis 629346	linezolid	Susceptible	0.25		0.25	mg/L	MIC									Laboratory Method		35989319
1773	1773.34404	SAMEA7543974		4327848	99	Mycobacterium tuberculosis 02/0259/2013241214/1	linezolid		0.50		0.50	mg/L	MIC									Laboratory Method		35944070
1773	1773.41347	SAMEA7525515		4328241	173	Mycobacterium tuberculosis 712261	linezolid	Susceptible	0.25		0.25	mg/L	MIC									Laboratory Method		35989319
1773	1773.42199	SAMEA7526434		4264839	122	Mycobacterium tuberculosis 729969	linezolid	Susceptible	0.06		0.06	mg/L	MIC									Laboratory Method		35989319
1773	1773.36502	SAMEA7555745		4330183	98	Mycobacterium tuberculosis 03/BOR-12632-16/12632-16/1	linezolid		4.00		4.00	mg/L	MIC									Laboratory Method		35944070
1773	1773.35863	SAMEA7546616		4343167	97	Mycobacterium tuberculosis 05/LR-3018/CR-01776-15/1	linezolid		0.12		0.12	mg/L	MIC									Laboratory Method		35944070
1773	1773.8296	SAMN06094111	GCA_002130345.1	4391895	17	Mycobacterium tuberculosis strain 02-R0432	linezolid		0.5		0.5	mg/L	Agar dilution				WHO	2014				Laboratory Method		31086182
1773	1773.41784	SAMEA7525987		4371713	93	Mycobacterium tuberculosis 720825	linezolid	Resistant	1		1	mg/L	MIC									Laboratory Method		35989319
1773	1773.42616	SAMEA7526756		4344783	95	Mycobacterium tuberculosis 802417	linezolid	Susceptible	0.125		0.125	mg/L	MIC									Laboratory Method		35989319
1773	1773.33982	SAMEA7541878		4348290	90	Mycobacterium tuberculosis 10/YA00046086/YA00046086/1	linezolid		0.50		0.50	mg/L	MIC									Laboratory Method		35944070
1773	1773.41528	SAMEA7525702		4331482	178	Mycobacterium tuberculosis 716085	linezolid	Susceptible	0.5		0.5	mg/L	MIC									Laboratory Method		35989319
1773	1773.40804	SAMEA7524882		4359678	144	Mycobacterium tuberculosis 633472	linezolid	Susceptible	0.5		0.5	mg/L	MIC									Laboratory Method		35989319
1773	1773.39368	SAMEA8718696		4341792	92	Mycobacterium tuberculosis 10/YA00105948/YA00105948/1	linezolid		0.50		0.50	mg/L	MIC									Laboratory Method		35944070
1773	1773.41160	SAMEA7525268		4340406	147	Mycobacterium tuberculosis 706420	linezolid	Susceptible	0.25		0.25	mg/L	MIC									Laboratory Method		35989319
1773	1773.42051	SAMEA7526278		4344347	121	Mycobacterium tuberculosis 728757	linezolid	Susceptible	0.5		0.5	mg/L	MIC									Laboratory Method		35989319
1773	1773.39783	SAMEA8719179		4296508	109	Mycobacterium tuberculosis 10/YA00023342/YA00023342/1	linezolid		0.50		0.50	mg/L	MIC									Laboratory Method		35944070
1773	1773.36954	SAMEA7561035		4354706	91	Mycobacterium tuberculosis 08/24TB00-060/2442/1	linezolid		0.06		0.06	mg/L	MIC									Laboratory Method		35944070
1773	1773.41904	SAMEA7526125		4360509	114	Mycobacterium tuberculosis 725079	linezolid	Susceptible	0.25		0.25	mg/L	MIC									Laboratory Method		35989319
1773	1773.42082	SAMEA7526309		4368836	109	Mycobacterium tuberculosis 729857	linezolid	Susceptible	0.5		0.5	mg/L	MIC									Laboratory Method		35989319
1773	1773.31111	SAMEA104362126		4270744	134	Mycobacterium tuberculosis 05/PTAN-0084/TAN-257/1	linezolid		0.50		0.50	mg/L	MIC									Laboratory Method		35944070
1773	1773.32967	SAMEA7525663		4371607	121	Mycobacterium tuberculosis 04/00971/715576/1	linezolid		4.00		4.00	mg/L	MIC									Laboratory Method		35944070
1773	1773.7671	SAMN06010193	GCF_001943595.1	4388712	3	Mycobacterium tuberculosis strain M0014412-2	linezolid		<=0.25	<=	0.25	mg/L	Agar dilution				WHO	2014				Laboratory Method		31086182
1773	1773.34372	SAMEA7543946		4326584	99	Mycobacterium tuberculosis 02/0153/2013232053/1	linezolid		1.00		1.00	mg/L	MIC									Laboratory Method		35944070
1773	1773.43172	SAMEA7545727		4333725	114	Mycobacterium tuberculosis 05/CA-1277/CO-01698-19/1	linezolid		0.50		0.50	mg/L	MIC									Laboratory Method		35944070
1773	1773.31194	SAMEA104362203		4229515	185	Mycobacterium tuberculosis 05/PTAN-0161/TAN-481/1	linezolid		1.00		1.00	mg/L	MIC									Laboratory Method		35944070
1773	1773.32889	SAMEA7525569		4364256	148	Mycobacterium tuberculosis 04/00677/713693/1	linezolid		0.25		0.25	mg/L	MIC									Laboratory Method		35944070
1773	1773.6096	SAMN05915274	GCF_001840945.1	4393716	5	Mycobacterium tuberculosis strain 01-R1305	linezolid		<=0.25	<=	0.25	mg/L	Agar dilution				WHO	2014				Laboratory Method		31086182
1773	1773.33642	SAMEA7541500		4324058	95	Mycobacterium tuberculosis 10/YA00020903/YA00020903/1	linezolid		0.50		0.50	mg/L	MIC									Laboratory Method		35944070
1773	1773.37236	SAMEA7561587		4268253	156	Mycobacterium tuberculosis 06/N846/06MIL1566/1	linezolid		0.25		0.25	mg/L	MIC									Laboratory Method		35944070
1773	1773.34585	SAMEA7544210		4348302	92	Mycobacterium tuberculosis 02/0499/251034-15/1	linezolid		1.00		1.00	mg/L	MIC									Laboratory Method		35944070
1773	1773.37991	SAMEA7563097		4338566	94	Mycobacterium tuberculosis 03/DR-3/IML-01057/1	linezolid		0.25		0.25	mg/L	MIC									Laboratory Method		35944070
1773	1773.41796	SAMEA7525999		4371466	104	Mycobacterium tuberculosis 721079	linezolid	Susceptible	0.5		0.5	mg/L	MIC									Laboratory Method		35989319
1773	1773.41320	SAMEA7525494		4318932	152	Mycobacterium tuberculosis 711638	linezolid	Susceptible	0.5		0.5	mg/L	MIC									Laboratory Method		35989319
1773	1773.41080	SAMEA7525162		4329146	140	Mycobacterium tuberculosis 704912	linezolid	Susceptible	0.25		0.25	mg/L	MIC									Laboratory Method		35989319
1773	1773.41994	SAMEA7526217		4374256	84	Mycobacterium tuberculosis 727269	linezolid	Susceptible	0.25		0.25	mg/L	MIC									Laboratory Method		35989319
1773	1773.34075	SAMEA7542052		4335628	96	Mycobacterium tuberculosis 02/0885/22A119/1	linezolid		0.50		0.50	mg/L	MIC									Laboratory Method		35944070
1773	1773.32372	SAMEA7524821		4368636	98	Mycobacterium tuberculosis 04/00128/631082/1	linezolid		0.50		0.50	mg/L	MIC									Laboratory Method		35944070
1773	1773.37764	SAMEA7562559		4330976	134	Mycobacterium tuberculosis 03/T1246/IML-00013/1	linezolid		0.25		0.25	mg/L	MIC									Laboratory Method		35944070
1773	1773.36225	SAMEA7547371		4124492	401	Mycobacterium tuberculosis 14/770/770/1	linezolid		0.50		0.50	mg/L	MIC									Laboratory Method		35944070
1773	1773.41301	SAMEA7525445		4286702	189	Mycobacterium tuberculosis 708404	linezolid	Susceptible	0.5		0.5	mg/L	MIC									Laboratory Method		35989319
1773	1773.37335	SAMEA7561879		4322714	160	Mycobacterium tuberculosis 06/06TB_0898/06MIL1893/1	linezolid		1.00		1.00	mg/L	MIC									Laboratory Method		35944070
1773	1773.43156	SAMEA7545483		4331019	87	Mycobacterium tuberculosis 05/CA-0901/CO-15304-18/1	linezolid		0.50		0.50	mg/L	MIC									Laboratory Method		35944070
1773	1773.34453	SAMEA7544048		4329781	96	Mycobacterium tuberculosis 02/0132/22A087/1	linezolid		0.50		0.50	mg/L	MIC									Laboratory Method		35944070
1773	1773.35472	SAMEA7546073		4348313	103	Mycobacterium tuberculosis 05/LS-1574/MA-02653-18/1	linezolid		0.50		0.50	mg/L	MIC									Laboratory Method		35944070
1773	1773.39882	SAMEA8741196		4302637	132	Mycobacterium tuberculosis 06/13291/06MIL2128/1	linezolid		1.00		1.00	mg/L	MIC									Laboratory Method		35944070
1773	1773.33376	SAMEA7526170		4310869	118	Mycobacterium tuberculosis 04/01369/726189/1	linezolid		0.12		0.12	mg/L	MIC									Laboratory Method		35944070
1773	1773.39071	SAMEA8718358		4244755	185	Mycobacterium tuberculosis 10/YA00044196/YA00044196/1	linezolid		0.25		0.25	mg/L	MIC									Laboratory Method		35944070
1773	1773.32360	SAMEA7524797		4321853	268	Mycobacterium tuberculosis 04/00507/625112/1	linezolid		0.50		0.50	mg/L	MIC									Laboratory Method		35944070
1773	1773.34537	SAMEA7544148		4354403	73	Mycobacterium tuberculosis 02/0315/2015234018/1	linezolid		0.50		0.50	mg/L	MIC									Laboratory Method		35944070
1773	1773.6444	SAMN05918709	GCF_001847965.1	4373785	16	Mycobacterium tuberculosis strain 06-14433	linezolid		0.25		0.25	mg/L	Agar dilution				WHO	2014				Laboratory Method		31086182
1773	1773.39326	SAMEA8718653		4299191	91	Mycobacterium tuberculosis 10/YA00074417/YA00074417/1	linezolid		1.00		1.00	mg/L	MIC									Laboratory Method		35944070
1773	1773.32910	SAMEA7525587		4348287	173	Mycobacterium tuberculosis 04/00882/714067/1	linezolid		0.50		0.50	mg/L	MIC									Laboratory Method		35944070
1773	1773.36959	SAMEA7561043		4323690	114	Mycobacterium tuberculosis 08/05TB12002/21712/1	linezolid		0.25		0.25	mg/L	MIC									Laboratory Method		35944070
1773	1773.31243	SAMEA104362270		4345609	90	Mycobacterium tuberculosis 05/PTAN-0228/TAN-402/1	linezolid		0.50		0.50	mg/L	MIC									Laboratory Method		35944070
1773	1773.36652	SAMEA7555921		4331364	102	Mycobacterium tuberculosis 03/GB-83810022/83810022/1	linezolid		0.25		0.25	mg/L	MIC									Laboratory Method		35944070
1773	1773.36946	SAMEA7561027		4331829	85	Mycobacterium tuberculosis 08/24TB00-057/2431/1	linezolid		1.00		1.00	mg/L	MIC									Laboratory Method		35944070
1773	1773.34097	SAMEA7542155		4306033	115	Mycobacterium tuberculosis 02/0416/234036-14/1	linezolid		0.50		0.50	mg/L	MIC									Laboratory Method		35944070
1773	1773.39273	SAMEA8718597		4325068	101	Mycobacterium tuberculosis 10/YA00089967/YA00089967/1	linezolid		0.50		0.50	mg/L	MIC									Laboratory Method		35944070
1773	1773.36042	SAMEA7546907		4337233	106	Mycobacterium tuberculosis 05/LR-2207/FN-00050-17/1	linezolid		0.25		0.25	mg/L	MIC									Laboratory Method		35944070
1773	1773.39902	SAMEA8741219		4283767	158	Mycobacterium tuberculosis 06/14006/06MIL2158/1	linezolid		0.25		0.25	mg/L	MIC									Laboratory Method		35944070
1773	1773.39464	SAMEA8718812		4348600	101	Mycobacterium tuberculosis 10/XD02600741/XD02600741/1	linezolid		0.25		0.25	mg/L	MIC									Laboratory Method		35944070
1773	1773.31763	SAMEA1103145		4286623	144	Mycobacterium tuberculosis 06/SSM_0098-14/06MIL0045/1	linezolid		0.50		0.50	mg/L	MIC									Laboratory Method		35944070
1773	1773.41205	SAMEA7525351		4349922	117	Mycobacterium tuberculosis 706834	linezolid	Susceptible	0.03		0.03	mg/L	MIC									Laboratory Method		35989319
1773	1773.40867	SAMEA7524953		4340006	111	Mycobacterium tuberculosis 700493	linezolid	Susceptible	0.25		0.25	mg/L	MIC									Laboratory Method		35989319
1773	1773.37861	SAMEA7562858		4339641	107	Mycobacterium tuberculosis 08/02TB2317/26597/1	linezolid		0.50		0.50	mg/L	MIC									Laboratory Method		35944070
1773	1773.34431	SAMEA7544022		4330619	101	Mycobacterium tuberculosis 02/0108/22A062/1	linezolid		0.50		0.50	mg/L	MIC									Laboratory Method		35944070
1773	1773.43370	SAMEA7560742		4367905	83	Mycobacterium tuberculosis 08/05TB31037/1996/1	linezolid		1.00		1.00	mg/L	MIC									Laboratory Method		35944070
1773	1773.32117	SAMEA5569881		4259872	107	Mycobacterium tuberculosis 05/PMK-1009/MK-1720/1	linezolid		0.25		0.25	mg/L	MIC									Laboratory Method		35944070
1773	1773.38630	SAMEA7563822		4324556	97	Mycobacterium tuberculosis 03/GB-93520035/IML-01880/1	linezolid		0.25		0.25	mg/L	MIC									Laboratory Method		35944070
1773	1773.34306	SAMEA7543878		4349539	92	Mycobacterium tuberculosis 02/0214/2013221123/1	linezolid		0.50		0.50	mg/L	MIC									Laboratory Method		35944070
1773	1773.39806	SAMEA8719217		4311003	115	Mycobacterium tuberculosis 10/YA00027944/YA00027944/1	linezolid		2.00		2.00	mg/L	MIC									Laboratory Method		35944070
1773	1773.36691	SAMEA7555962		4357398	88	Mycobacterium tuberculosis 03/GB-83240055/GB-83240055/1	linezolid		0.25		0.25	mg/L	MIC									Laboratory Method		35944070
1773	1773.32870	SAMEA7525539		4370275	125	Mycobacterium tuberculosis 04/00928/713106/1	linezolid		0.50		0.50	mg/L	MIC									Laboratory Method		35944070
1773	1773.43290	SAMEA7561962		4285298	159	Mycobacterium tuberculosis 06/06TB_1054/06MIL2068/1	linezolid		1.00		1.00	mg/L	MIC									Laboratory Method		35944070
1773	1773.34060	SAMEA7542111		4338932	92	Mycobacterium tuberculosis 02/0025/2014232010/1	linezolid		0.50		0.50	mg/L	MIC									Laboratory Method		35944070
1773	1773.38708	SAMEA7563980		4331766	103	Mycobacterium tuberculosis 08/28TB-D08-002/2662/1	linezolid		0.50		0.50	mg/L	MIC									Laboratory Method		35944070
1773	1773.31782	SAMEA5569519		4350609	101	Mycobacterium tuberculosis 05/PMOP-0506/MOP-021/1	linezolid		0.50		0.50	mg/L	MIC									Laboratory Method		35944070
1773	1773.36811	SAMEA7560614		4342081	116	Mycobacterium tuberculosis 08/05TB33011/1800/1	linezolid		0.50		0.50	mg/L	MIC									Laboratory Method		35944070
1773	1773.42492	SAMEA7526746		4284936	158	Mycobacterium tuberculosis 801958	linezolid	Resistant	1		1	mg/L	MIC									Laboratory Method		35989319
1773	1773.34778	SAMEA7545158		4318657	111	Mycobacterium tuberculosis 05/CA-0026/CO-04499-18/1	linezolid		0.12		0.12	mg/L	MIC									Laboratory Method		35944070
1773	1773.35791	SAMEA7546532		4040767	707	Mycobacterium tuberculosis 05/LR-2306/FN-00555-18/1	linezolid		0.50		0.50	mg/L	MIC									Laboratory Method		35944070
1773	1773.42057	SAMEA7526283		4379823	85	Mycobacterium tuberculosis 729023	linezolid	Susceptible	0.06		0.06	mg/L	MIC									Laboratory Method		35989319
1773	1773.43526	SAMEA7560798		4286969	171	Mycobacterium tuberculosis 08/24TB-048/2126/1	linezolid		0.50		0.50	mg/L	MIC									Laboratory Method		35944070
1773	1773.40709	SAMEA7524791		4346186	128	Mycobacterium tuberculosis 24462	linezolid	Susceptible	0.5		0.5	mg/L	MIC									Laboratory Method		35989319
1773	1773.42092	SAMEA7526317		4379645	86	Mycobacterium tuberculosis 729990	linezolid	Susceptible	0.5		0.5	mg/L	MIC									Laboratory Method		35989319
1773	1773.43094	SAMEA7555832		4343688	117	Mycobacterium tuberculosis 03/UA17-2017/UA17-2017/1	linezolid		0.25		0.25	mg/L	MIC									Laboratory Method		35944070
1773	1773.38261	SAMEA7563412		4330599	135	Mycobacterium tuberculosis 03/DR-186/IML-01138/1	linezolid		0.25		0.25	mg/L	MIC									Laboratory Method		35944070
1773	1773.40805	SAMEA7524890		4349794	108	Mycobacterium tuberculosis 633619	linezolid	Susceptible	0.5		0.5	mg/L	MIC									Laboratory Method		35989319
1773	1773.37040	SAMEA7561132		4344788	101	Mycobacterium tuberculosis 08/05TB11070/25492/1	linezolid		0.25		0.25	mg/L	MIC									Laboratory Method		35944070
1773	1773.33695	SAMEA7541568		4310790	121	Mycobacterium tuberculosis 10/YA00014452/YA00014452/1	linezolid		0.50		0.50	mg/L	MIC									Laboratory Method		35944070
1773	1773.32107	SAMEA5569869		4275656	132	Mycobacterium tuberculosis 05/PMK-0997/MK-1480/1	linezolid		0.50		0.50	mg/L	MIC									Laboratory Method		35944070
1773	1773.34746	SAMEA7544619		4341315	88	Mycobacterium tuberculosis 02/1103/2014185008/1	linezolid		0.06		0.06	mg/L	MIC									Laboratory Method		35944070
1773	1773.31120	SAMEA104362134		4267677	130	Mycobacterium tuberculosis 05/PTAN-0092/TAN-273/1	linezolid		0.50		0.50	mg/L	MIC									Laboratory Method		35944070
1773	1773.38251	SAMEA7563402		4326700	114	Mycobacterium tuberculosis 03/DR-169/IML-01128/1	linezolid		0.25		0.25	mg/L	MIC									Laboratory Method		35944070
1773	1773.40337	SAMEA8742395		4312782	84	Mycobacterium tuberculosis 10/YA00126205/YA00126205/1	linezolid		0.50		0.50	mg/L	MIC									Laboratory Method		35944070
1773	1773.39419	SAMEA8718768		4281525	137	Mycobacterium tuberculosis 10/TD02715638/TD02715638/1	linezolid		0.50		0.50	mg/L	MIC									Laboratory Method		35944070
1773	1773.41340	SAMEA7525520		4294567	164	Mycobacterium tuberculosis 712419	linezolid	Susceptible	0.125		0.125	mg/L	MIC									Laboratory Method		35989319
1773	1773.38306	SAMEA7563461		4342135	117	Mycobacterium tuberculosis 03/DR-305/IML-01192/1	linezolid		0.50		0.50	mg/L	MIC									Laboratory Method		35944070
1773	1773.40842	SAMEA7524928		11008914	845	Mycobacterium tuberculosis 700007	linezolid	Susceptible	0.25		0.25	mg/L	MIC									Laboratory Method		35989319
1773	1773.38663	SAMEA7563855		4339669	103	Mycobacterium tuberculosis 03/GB-84210116/IML-01914/1	linezolid		0.25		0.25	mg/L	MIC									Laboratory Method		35944070
1773	1773.6367	SAMN05918634	GCF_001846425.1	4378065	38	Mycobacterium tuberculosis strain 99-R347	linezolid		0.5		0.5	mg/L	Agar dilution				WHO	2014				Laboratory Method		31086182
1773	1773.35324	SAMEA7545900		4321095	109	Mycobacterium tuberculosis 05/LS-0793/MA-02257-18/1	linezolid		0.25		0.25	mg/L	MIC									Laboratory Method		35944070
1773	1773.41539	SAMEA7525720		4308055	143	Mycobacterium tuberculosis 716621	linezolid	Resistant	>2	>	2	mg/L	MIC									Laboratory Method		35989319
1773	1773.37051	SAMEA7561143		4345010	94	Mycobacterium tuberculosis 08/05TB11077/25651/1	linezolid		0.25		0.25	mg/L	MIC									Laboratory Method		35944070
1773	1773.41873	SAMEA7526092		4369241	89	Mycobacterium tuberculosis 724347	linezolid	Susceptible	0.125		0.125	mg/L	MIC									Laboratory Method		35989319
1773	1773.40523	SAMEA8742636		4333512	100	Mycobacterium tuberculosis 20/SA01720049/YA00131653/1	linezolid		1.00		1.00	mg/L	MIC									Laboratory Method		35944070
1773	1773.39774	SAMEA8719153		4320081	112	Mycobacterium tuberculosis 10/YA00022280/YA00022280/1	linezolid		0.50		0.50	mg/L	MIC									Laboratory Method		35944070
1773	1773.36185	SAMEA7547289		4347642	88	Mycobacterium tuberculosis 14/4395/4395/1	linezolid		0.12		0.12	mg/L	MIC									Laboratory Method		35944070
1773	1773.37967	SAMEA7563070		4343028	96	Mycobacterium tuberculosis 03/10940/IML-01029/1	linezolid		0.12		0.12	mg/L	MIC									Laboratory Method		35944070
1773	1773.37313	SAMEA7561850		4293142	159	Mycobacterium tuberculosis 06/06TB_0869/06MIL1864/1	linezolid		0.50		0.50	mg/L	MIC									Laboratory Method		35944070
1773	1773.42216	SAMEA7526448		4330363	130	Mycobacterium tuberculosis 730831	linezolid	Susceptible	0.5		0.5	mg/L	MIC									Laboratory Method		35989319
1773	1773.32926	SAMEA7525611		4255930	326	Mycobacterium tuberculosis 04/00625/714462/1	linezolid		0.25		0.25	mg/L	MIC									Laboratory Method		35944070
1773	1773.37698	SAMEA7562479		4337650	126	Mycobacterium tuberculosis 03/T7017/IML-00111/1	linezolid		0.50		0.50	mg/L	MIC									Laboratory Method		35944070
1773	1773.36377	SAMEA7547548		4144893	316	Mycobacterium tuberculosis 14/4248/4248/1	linezolid		0.25		0.25	mg/L	MIC									Laboratory Method		35944070
1773	1773.37050	SAMEA7561142		4345171	103	Mycobacterium tuberculosis 08/05TB11074/25650/1	linezolid		0.06		0.06	mg/L	MIC									Laboratory Method		35944070
1773	1773.36229	SAMEA7547380		4018689	552	Mycobacterium tuberculosis 14/1319/1319/1	linezolid		0.25		0.25	mg/L	MIC									Laboratory Method		35944070
1773	1773.41279	SAMEA7525455		4304746	163	Mycobacterium tuberculosis 708569	linezolid	Susceptible	0.06		0.06	mg/L	MIC									Laboratory Method		35989319
1773	1773.41656	SAMEA7525846		4350567	96	Mycobacterium tuberculosis 716824	linezolid	Susceptible	0.5		0.5	mg/L	MIC									Laboratory Method		35989319
1773	1773.32472	SAMEA7525003		4344553	108	Mycobacterium tuberculosis 04/00298/701609/1	linezolid		0.50		0.50	mg/L	MIC									Laboratory Method		35944070
1773	1773.34953	SAMEA7545419		4282776	124	Mycobacterium tuberculosis 05/LS-0464/LS-07574-18/1	linezolid		0.25		0.25	mg/L	MIC									Laboratory Method		35944070
1773	1773.6144	SAMN05918570	GCF_001841905.1	4386998	5	Mycobacterium tuberculosis strain M0002684-0	linezolid		<=0.25	<=	0.25	mg/L	Agar dilution				WHO	2014				Laboratory Method		31086182
1773	1773.35612	SAMEA7546243		4345931	108	Mycobacterium tuberculosis 05/CA-1622/CO-13978-18/1	linezolid		1.00		1.00	mg/L	MIC									Laboratory Method		35944070
1773	1773.33632	SAMEA7541485		4325159	104	Mycobacterium tuberculosis 10/YA00023537/YA00023537/1	linezolid		0.25		0.25	mg/L	MIC									Laboratory Method		35944070
1773	1773.35229	SAMEA7545777		3743960	794	Mycobacterium tuberculosis 05/CA-1037/CO-12063-18/1	linezolid		0.50		0.50	mg/L	MIC									Laboratory Method		35944070
1773	1773.41059	SAMEA7525146		4335449	137	Mycobacterium tuberculosis 704771	linezolid	Susceptible	0.5		0.5	mg/L	MIC									Laboratory Method		35989319
1773	1773.39541	SAMEA8718895		4333488	100	Mycobacterium tuberculosis 10/UH00951433/UH00951433/1	linezolid		0.50		0.50	mg/L	MIC									Laboratory Method		35944070
1773	1773.42056	SAMEA7526280		4346492	102	Mycobacterium tuberculosis 728779	linezolid	Susceptible	0.125		0.125	mg/L	MIC									Laboratory Method		35989319
1773	1773.37118	SAMEA7561383		4278836	163	Mycobacterium tuberculosis 06/06TB_0214/06MIL0675/1	linezolid		0.25		0.25	mg/L	MIC									Laboratory Method		35944070
1773	1773.40165	SAMEA8742146		4298691	117	Mycobacterium tuberculosis 20/SA00631677/YA00135458/1	linezolid		0.50		0.50	mg/L	MIC									Laboratory Method		35944070
1773	1773.40703	SAMEA7524785		4341958	157	Mycobacterium tuberculosis 22128	linezolid	Susceptible	0.25		0.25	mg/L	MIC									Laboratory Method		35989319
1773	1773.33742	SAMEA7541620		4326453	117	Mycobacterium tuberculosis 10/YA00046995/YA00046995/1	linezolid		0.50		0.50	mg/L	MIC									Laboratory Method		35944070
1773	1773.42305	SAMEA7526545		4342536	109	Mycobacterium tuberculosis 733713	linezolid	Susceptible	0.5		0.5	mg/L	MIC									Laboratory Method		35989319
1773	1773.38141	SAMEA7563264		4321958	153	Mycobacterium tuberculosis 06/06TB_0992/06MIL1987/1	linezolid		0.50		0.50	mg/L	MIC									Laboratory Method		35944070
1773	1773.40508	SAMEA8742620		4352699	81	Mycobacterium tuberculosis 20/SA00662760/YA00131613/1	linezolid		0.50		0.50	mg/L	MIC									Laboratory Method		35944070
1773	1773.38777	SAMEA7564074		4274361	155	Mycobacterium tuberculosis 08/02TB0490/17750/1	linezolid		0.50		0.50	mg/L	MIC									Laboratory Method		35944070
1773	1773.35038	SAMEA7545545		4218960	128	Mycobacterium tuberculosis 05/LS-1309/LS-00843-19/1	linezolid		0.25		0.25	mg/L	MIC									Laboratory Method		35944070
1773	1773.35644	SAMEA7546293		4227570	175	Mycobacterium tuberculosis 05/LS-1150/MA-05828-18/1	linezolid		0.25		0.25	mg/L	MIC									Laboratory Method		35944070
1773	1773.6140	SAMN05918578	GCF_001841845.1	4401239	2	Mycobacterium tuberculosis strain M0005771-2	linezolid		<=0.25	<=	0.25	mg/L	Agar dilution				WHO	2014				Laboratory Method		31086182
1773	1773.34783	SAMEA7545169		4294123	95	Mycobacterium tuberculosis 05/CA-0101/CO-05189-18/1	linezolid		0.25		0.25	mg/L	MIC									Laboratory Method		35944070
1773	1773.40462	SAMEA8742574		4347792	79	Mycobacterium tuberculosis 20/SA01558858/YA00131206/1	linezolid		0.25		0.25	mg/L	MIC									Laboratory Method		35944070
1773	1773.31138	SAMEA104362154		4065020	510	Mycobacterium tuberculosis 05/PTAN-0112/TAN-336/1	linezolid		0.50		0.50	mg/L	MIC									Laboratory Method		35944070
[truncated: 7,338 more rows]

## Sheet: patric3_query_genomes
Genome ID	Genome Name	Other Names	NCBI Taxon ID	Taxon Lineage IDs	Taxon Lineage Names	Superkingdom	Kingdom	Phylum	Class	Order	Family	Genus	Species	Genome Status	Strain	Serovar	Biovar	Pathovar	MLST	Segment	Subtype	H_type	N_type	H1 Clade Global	H1 Clade US	H5 Clade	pH1N1-like	Lineage	Clade	Subclade	Other Typing	Culture Collection	Type Strain	Reference	Genome Quality	Completion Date	Publication	Authors	BioProject Accession	BioSample Accession	Assembly Accession	SRA Accession	GenBank Accessions	Sequencing Center	Sequencing Status	Sequencing Platform	Sequencing Depth	Assembly Method	Chromosome
1008298.3	Mycobacterium leprae Kyoto-2		1008298	131567;2;1783272;201174;1760;85007;1762;1763;1769;1008298	cellular organisms;Bacteria;Bacillati;Actinomycetota;Actinomycetes;Mycobacteriales;Mycobacteriaceae;Mycobacterium;Mycobacterium leprae;Mycobacterium leprae Kyoto-2	Bacteria	Bacillati	Actinomycetota	Actinomycetes	Mycobacteriales	Mycobacteriaceae	Mycobacterium	Mycobacterium leprae	Complete	Kyoto-2																				Poor	2017-12-22T00:00:00Z			PRJNA65803	SAMD00011899	GCA_003584725.1		AP014567	Leprosy Research Center, National Institute of Infectious Diseases	Complete	Illumina GAIIx; ABI 3130	500x	Velvet v. 1.0.1
1010834.3	Mycobacterium tuberculosis HKBS1		1010834	131567;2;1783272;201174;1760;85007;1762;1763;77643;1773;1010834	cellular organisms;Bacteria;Bacillati;Actinomycetota;Actinomycetes;Mycobacteriales;Mycobacteriaceae;Mycobacterium;Mycobacterium tuberculosis complex;Mycobacterium tuberculosis;Mycobacterium tuberculosis HKBS1	Bacteria	Bacillati	Actinomycetota	Actinomycetes	Mycobacteriales	Mycobacteriaceae	Mycobacterium	Mycobacterium tuberculosis	Complete	BS1																				Good	2014-02-18T00:00:00Z			PRJNA66061	SAMN03081429	GCA_000572125.1		CP002871.1	"School of Biomedical Sciences, Faculty of Medicine, The Chinese University of Hong Kong"	Complete
1010835.3	Mycobacterium tuberculosis BT2		1010835	131567;2;1783272;201174;1760;85007;1762;1763;77643;1773;1010835	cellular organisms;Bacteria;Bacillati;Actinomycetota;Actinomycetes;Mycobacteriales;Mycobacteriaceae;Mycobacterium;Mycobacterium tuberculosis complex;Mycobacterium tuberculosis;Mycobacterium tuberculosis BT2	Bacteria	Bacillati	Actinomycetota	Actinomycetes	Mycobacteriales	Mycobacteriaceae	Mycobacterium	Mycobacterium tuberculosis	Complete	BT2																				Good	2014-02-18T00:00:00Z			PRJNA66063	SAMN03081430	GCA_000572155.1		CP002882.1	"School of Biomedical Sciences, Faculty of Medicine, The Chinese University of Hong Kong"	Complete
1010836.3	Mycobacterium tuberculosis BT1		1010836	131567;2;1783272;201174;1760;85007;1762;1763;77643;1773;1010836	cellular organisms;Bacteria;Bacillati;Actinomycetota;Actinomycetes;Mycobacteriales;Mycobacteriaceae;Mycobacterium;Mycobacterium tuberculosis complex;Mycobacterium tuberculosis;Mycobacterium tuberculosis BT1	Bacteria	Bacillati	Actinomycetota	Actinomycetes	Mycobacteriales	Mycobacteriaceae	Mycobacterium	Mycobacterium tuberculosis	Complete	BT1																				Good	2014-02-18T00:00:00Z			PRJNA66065	SAMN03081431	GCA_000572175.1		CP002883.1	"School of Biomedical Sciences, Faculty of Medicine, The Chinese University of Hong Kong"	Complete
1010838.3	Mycobacterium avium subsp. paratuberculosis S397		1010838	131567;2;1783272;201174;1760;85007;1762;1763;120793;1764;1770;1010838	cellular organisms;Bacteria;Bacillati;Actinomycetota;Actinomycetes;Mycobacteriales;Mycobacteriaceae;Mycobacterium;Mycobacterium avium complex (MAC);Mycobacterium avium;Mycobacterium avium subsp. paratuberculosis;Mycobacterium avium subsp. paratuberculosis S397	Bacteria	Bacillati	Actinomycetota	Actinomycetes	Mycobacteriales	Mycobacteriaceae	Mycobacterium	Mycobacterium avium	WGS	S397																				Good	2011-06-21T00:00:00Z	22409516		PRJNA66075	SAMN02470597	GCA_000219085.2		AFIF00000000		WGS
1029812.3	Mycobacterium avium subsp. paratuberculosis CLIJ361		1029812	131567;2;1783272;201174;1760;85007;1762;1763;120793;1764;1770;1029812	cellular organisms;Bacteria;Bacillati;Actinomycetota;Actinomycetes;Mycobacteriales;Mycobacteriaceae;Mycobacterium;Mycobacterium avium complex (MAC);Mycobacterium avium;Mycobacterium avium subsp. paratuberculosis;Mycobacterium avium subsp. paratuberculosis CLIJ361	Bacteria	Bacillati	Actinomycetota	Actinomycetes	Mycobacteriales	Mycobacteriaceae	Mycobacterium	Mycobacterium avium	WGS	CLIJ361																				Poor	2011-06-06T00:00:00Z			PRJNA66635	SAMN00222103	GCA_000215835.2	SRR201793	AFNS00000000	Commonwealth Scientific and Industrial Research Organisation	WGS	Illumina Genome Analyzer II	100x	Velvet v. 1.1.04
1029813.3	Mycobacterium avium subsp. paratuberculosis CLIJ644		1029813	131567;2;1783272;201174;1760;85007;1762;1763;120793;1764;1770;1029813	cellular organisms;Bacteria;Bacillati;Actinomycetota;Actinomycetes;Mycobacteriales;Mycobacteriaceae;Mycobacterium;Mycobacterium avium complex (MAC);Mycobacterium avium;Mycobacterium avium subsp. paratuberculosis;Mycobacterium avium subsp. paratuberculosis CLIJ644	Bacteria	Bacillati	Actinomycetota	Actinomycetes	Mycobacteriales	Mycobacteriaceae	Mycobacterium	Mycobacterium avium	WGS	CLIJ644																				Good	2011-06-06T00:00:00Z			PRJNA66637	SAMN00222102	GCA_000215815.2	SRR201791	AFNR00000000	Commonwealth Scientific and Industrial Research Organisation	WGS	Illumina Genome Analyzer II	100x	Velvet v. 1.1.04
1029814.3	Mycobacterium avium subsp. paratuberculosis CLIJ623		1029814	131567;2;1783272;201174;1760;85007;1762;1763;120793;1764;1770;1029814	cellular organisms;Bacteria;Bacillati;Actinomycetota;Actinomycetes;Mycobacteriales;Mycobacteriaceae;Mycobacterium;Mycobacterium avium complex (MAC);Mycobacterium avium;Mycobacterium avium subsp. paratuberculosis;Mycobacterium avium subsp. paratuberculosis CLIJ623	Bacteria	Bacillati	Actinomycetota	Actinomycetes	Mycobacteriales	Mycobacteriaceae	Mycobacterium	Mycobacterium avium	WGS	CLIJ623																				Good	2011-06-07T00:00:00Z			PRJNA66639	SAMN00222100	GCA_000216015.2	SRR201790	AFHX00000000	Commonwealth Scientific and Industrial Research Organisation	WGS	Illumina Genome Analyzer II	50x	Velvet v. 1.1.04
1029815.3	Mycobacterium avium subsp. paratuberculosis Pt139		1029815	131567;2;1783272;201174;1760;85007;1762;1763;120793;1764;1770;1029815	cellular organisms;Bacteria;Bacillati;Actinomycetota;Actinomycetes;Mycobacteriales;Mycobacteriaceae;Mycobacterium;Mycobacterium avium complex (MAC);Mycobacterium avium;Mycobacterium avium subsp. paratuberculosis;Mycobacterium avium subsp. paratuberculosis Pt139	Bacteria	Bacillati	Actinomycetota	Actinomycetes	Mycobacteriales	Mycobacteriaceae	Mycobacterium	Mycobacterium avium	WGS	Pt139																				Good	2011-06-13T00:00:00Z			PRJNA66641	SAMN00222093	GCA_000218035.2	SRR136596	AFPC00000000	Commonwealth Scientific and Industrial Research Organisation	WGS	Illumina GA II	100x	Velvet v. 1.1.04
1029816.3	Mycobacterium avium subsp. paratuberculosis Pt144		1029816	131567;2;1783272;201174;1760;85007;1762;1763;120793;1764;1770;1029816	cellular organisms;Bacteria;Bacillati;Actinomycetota;Actinomycetes;Mycobacteriales;Mycobacteriaceae;Mycobacterium;Mycobacterium avium complex (MAC);Mycobacterium avium;Mycobacterium avium subsp. paratuberculosis;Mycobacterium avium subsp. paratuberculosis Pt144	Bacteria	Bacillati	Actinomycetota	Actinomycetes	Mycobacteriales	Mycobacteriaceae	Mycobacterium	Mycobacterium avium	WGS	Pt144																				Good	2011-06-13T00:00:00Z			PRJNA66643	SAMN00222094	GCA_000218055.2	SRR136755	AFPD00000000	Commonwealth Scientific and Industrial Research Organisation	WGS	Illumina GA II	366x	Velvet v. 1.1.04
1029817.3	Mycobacterium avium subsp. paratuberculosis Pt145		1029817	131567;2;1783272;201174;1760;85007;1762;1763;120793;1764;1770;1029817	cellular organisms;Bacteria;Bacillati;Actinomycetota;Actinomycetes;Mycobacteriales;Mycobacteriaceae;Mycobacterium;Mycobacterium avium complex (MAC);Mycobacterium avium;Mycobacterium avium subsp. paratuberculosis;Mycobacterium avium subsp. paratuberculosis Pt145	Bacteria	Bacillati	Actinomycetota	Actinomycetes	Mycobacteriales	Mycobacteriaceae	Mycobacterium	Mycobacterium avium	WGS	Pt145																				Good	2011-06-13T00:00:00Z			PRJNA66645	SAMN00222095	GCA_000218075.2	SRR197999	AFPE00000000	Commonwealth Scientific and Industrial Research Organisation	WGS	Illumina GA II	370x	Velvet v. 1.1.04
1029818.3	Mycobacterium avium subsp. paratuberculosis Pt146		1029818	131567;2;1783272;201174;1760;85007;1762;1763;120793;1764;1770;1029818	cellular organisms;Bacteria;Bacillati;Actinomycetota;Actinomycetes;Mycobacteriales;Mycobacteriaceae;Mycobacterium;Mycobacterium avium complex (MAC);Mycobacterium avium;Mycobacterium avium subsp. paratuberculosis;Mycobacterium avium subsp. paratuberculosis Pt146	Bacteria	Bacillati	Actinomycetota	Actinomycetes	Mycobacteriales	Mycobacteriaceae	Mycobacterium	Mycobacterium avium	WGS	Pt146																				Good	2011-06-13T00:00:00Z			PRJNA66647	SAMN00222096	GCA_000218095.2	SRR198001	AFPF00000000	Commonwealth Scientific and Industrial Research Organisation	WGS	Illumina GA II	100x	Velvet v. 1.1.04
1029819.3	Mycobacterium avium subsp. paratuberculosis Pt154		1029819	131567;2;1783272;201174;1760;85007;1762;1763;120793;1764;1770;1029819	cellular organisms;Bacteria;Bacillati;Actinomycetota;Actinomycetes;Mycobacteriales;Mycobacteriaceae;Mycobacterium;Mycobacterium avium complex (MAC);Mycobacterium avium;Mycobacterium avium subsp. paratuberculosis;Mycobacterium avium subsp. paratuberculosis Pt154	Bacteria	Bacillati	Actinomycetota	Actinomycetes	Mycobacteriales	Mycobacteriaceae	Mycobacterium	Mycobacterium avium	WGS	Pt154																				Poor	2011-06-13T00:00:00Z			PRJNA66649	SAMN00222097	GCA_000218115.2	SRR198002	AFPG00000000	Commonwealth Scientific and Industrial Research Organisation	WGS	Illumina GA II	100x	Velvet v. 1.1.04
1029820.3	Mycobacterium avium subsp. paratuberculosis Pt155		1029820	131567;2;1783272;201174;1760;85007;1762;1763;120793;1764;1770;1029820	cellular organisms;Bacteria;Bacillati;Actinomycetota;Actinomycetes;Mycobacteriales;Mycobacteriaceae;Mycobacterium;Mycobacterium avium complex (MAC);Mycobacterium avium;Mycobacterium avium subsp. paratuberculosis;Mycobacterium avium subsp. paratuberculosis Pt155	Bacteria	Bacillati	Actinomycetota	Actinomycetes	Mycobacteriales	Mycobacteriaceae	Mycobacterium	Mycobacterium avium	WGS	Pt155																				Good	2011-06-13T00:00:00Z			PRJNA66651	SAMN00222098	GCA_000218135.2	SRR201792	AFPH00000000	Commonwealth Scientific and Industrial Research Organisation	WGS	Illumina GA II	370x	Velvet v. 1.1.04
1029821.3	Mycobacterium avium subsp. paratuberculosis Pt164		1029821	131567;2;1783272;201174;1760;85007;1762;1763;120793;1764;1770;1029821	cellular organisms;Bacteria;Bacillati;Actinomycetota;Actinomycetes;Mycobacteriales;Mycobacteriaceae;Mycobacterium;Mycobacterium avium complex (MAC);Mycobacterium avium;Mycobacterium avium subsp. paratuberculosis;Mycobacterium avium subsp. paratuberculosis Pt164	Bacteria	Bacillati	Actinomycetota	Actinomycetes	Mycobacteriales	Mycobacteriaceae	Mycobacterium	Mycobacterium avium	WGS	Pt164																				Good	2011-06-13T00:00:00Z			PRJNA66653	SAMN00222099	GCA_000218155.2	SRR198003	AFPI00000000	Commonwealth Scientific and Industrial Research Organisation	WGS	Illumina GA II	70x	Velvet v. 1.1.04
1041522.28	Mycobacterium colombiense CECT 3035 strain CECT 3035		1041522	131567;2;1783272;201174;1760;85007;1762;1763;120793;339268;1041522	cellular organisms;Bacteria;Bacillati;Actinomycetota;Actinomycetes;Mycobacteriales;Mycobacteriaceae;Mycobacterium;Mycobacterium avium complex (MAC);Mycobacterium colombiense;Mycobacterium colombiense CECT 3035	Bacteria	Bacillati	Actinomycetota	Actinomycetes	Mycobacteriales	Mycobacteriaceae	Mycobacterium	Mycobacterium colombiense	Complete	CECT 3035																				Good	2017-04-24T00:00:00Z	27818776		PRJNA383253	SAMN06760893	GCA_002105755.1		CP020821	National University of Colombia	Complete	PacBio	340.0x	HGAP v. Oct 2014
1041522.3	Mycobacterium colombiense CECT 3035		1041522	131567;2;1783272;201174;1760;85007;1762;1763;120793;339268;1041522	cellular organisms;Bacteria;Bacillati;Actinomycetota;Actinomycetes;Mycobacteriales;Mycobacteriaceae;Mycobacterium;Mycobacterium avium complex (MAC);Mycobacterium colombiense;Mycobacterium colombiense CECT 3035	Bacteria	Bacillati	Actinomycetota	Actinomycetes	Mycobacteriales	Mycobacteriaceae	Mycobacterium	Mycobacterium colombiense	WGS	CECT 3035																		Yes	Representative	Good	2011-07-29T00:00:00Z	21952541		PRJNA67689	SAMN00622208	GCA_000222105.4	SRR231104	AFVW00000000		WGS
1051629.3	Mycobacterium avium subsp. paratuberculosis JQ5		1051629	131567;2;1783272;201174;1760;85007;1762;1763;120793;1764;1770;1051629	cellular organisms;Bacteria;Bacillati;Actinomycetota;Actinomycetes;Mycobacteriales;Mycobacteriaceae;Mycobacterium;Mycobacterium avium complex (MAC);Mycobacterium avium;Mycobacterium avium subsp. paratuberculosis;Mycobacterium avium subsp. paratuberculosis JQ5	Bacteria	Bacillati	Actinomycetota	Actinomycetes	Mycobacteriales	Mycobacteriaceae	Mycobacterium	Mycobacterium avium	WGS	JQ5																				Good	2011-12-29T00:00:00Z	22393374		PRJNA68575	SAMN02472065	GCA_000240345.2		AHAZ00000000	UW-Madison	WGS
1074454.6	Mycobacterium avium subsp. paratuberculosis ATCC 19698		1074454	131567;2;1783272;201174;1760;85007;1762;1763;120793;1764;1770;1074454	cellular organisms;Bacteria;Bacillati;Actinomycetota;Actinomycetes;Mycobacteriales;Mycobacteriaceae;Mycobacterium;Mycobacterium avium complex (MAC);Mycobacterium avium;Mycobacterium avium subsp. paratuberculosis;Mycobacterium avium subsp. paratuberculosis ATCC 19698	Bacteria	Bacillati	Actinomycetota	Actinomycetes	Mycobacteriales	Mycobacteriaceae	Mycobacterium	Mycobacterium avium	WGS	ATCC 19698																		Yes		Poor	2011-12-29T00:00:00Z	22163226		PRJNA71483	SAMN02472018	GCA_000240525.2		AGAR00000000	University of Wisconsin- Madison	WGS
1078001.3	Mycobacterium avium subsp. paratuberculosis 1281		1078001	131567;2;1783272;201174;1760;85007;1762;1763;120793;1764;1770;1078001	cellular organisms;Bacteria;Bacillati;Actinomycetota;Actinomycetes;Mycobacteriales;Mycobacteriaceae;Mycobacterium;Mycobacterium avium complex (MAC);Mycobacterium avium;Mycobacterium avium subsp. paratuberculosis;Mycobacterium avium subsp. paratuberculosis 1281	Bacteria	Bacillati	Actinomycetota	Actinomycetes	Mycobacteriales	Mycobacteriaceae	Mycobacterium	Mycobacterium avium	WGS	1281																				Poor	2011-12-29T00:00:00Z	22163226		PRJNA72211	SAMN02472017	GCA_000240385.2		AGAK00000000	University of Wisconsin- Madison	WGS
1078002.3	Mycobacterium avium subsp. paratuberculosis JTC 1285		1078002	131567;2;1783272;201174;1760;85007;1762;1763;120793;1764;1770;1078002	cellular organisms;Bacteria;Bacillati;Actinomycetota;Actinomycetes;Mycobacteriales;Mycobacteriaceae;Mycobacterium;Mycobacterium avium complex (MAC);Mycobacterium avium;Mycobacterium avium subsp. paratuberculosis;Mycobacterium avium subsp. paratuberculosis JTC 1285	Bacteria	Bacillati	Actinomycetota	Actinomycetes	Mycobacteriales	Mycobacteriaceae	Mycobacterium	Mycobacterium avium	WGS	JTC 1285																				Poor	2011-12-29T00:00:00Z	22163226		PRJNA72213	SAMN02472019	GCA_000240405.2		AGAL00000000	University of Wisconsin- Madison	WGS
1078003.3	Mycobacterium avium subsp. paratuberculosis 4B		1078003	131567;2;1783272;201174;1760;85007;1762;1763;120793;1764;1770;1078003	cellular organisms;Bacteria;Bacillati;Actinomycetota;Actinomycetes;Mycobacteriales;Mycobacteriaceae;Mycobacterium;Mycobacterium avium complex (MAC);Mycobacterium avium;Mycobacterium avium subsp. paratuberculosis;Mycobacterium avium subsp. paratuberculosis 4B	Bacteria	Bacillati	Actinomycetota	Actinomycetes	Mycobacteriales	Mycobacteriaceae	Mycobacterium	Mycobacterium avium	WGS	4B																				Good	2011-12-29T00:00:00Z	22163226		PRJNA72215	SAMN02472021	GCA_000240425.2		AGAM00000000	University of Wisconsin- Madison	WGS
1078004.3	Mycobacterium avium subsp. paratuberculosis DT 3		1078004	131567;2;1783272;201174;1760;85007;1762;1763;120793;1764;1770;1078004	cellular organisms;Bacteria;Bacillati;Actinomycetota;Actinomycetes;Mycobacteriales;Mycobacteriaceae;Mycobacterium;Mycobacterium avium complex (MAC);Mycobacterium avium;Mycobacterium avium subsp. paratuberculosis;Mycobacterium avium subsp. paratuberculosis DT 3	Bacteria	Bacillati	Actinomycetota	Actinomycetes	Mycobacteriales	Mycobacteriaceae	Mycobacterium	Mycobacterium avium	WGS	DT 3																				Good	2011-12-29T00:00:00Z	22163226		PRJNA72217	SAMN02472023	GCA_000240445.2		AGAN00000000	University of Wisconsin- Madison	WGS
1078005.3	Mycobacterium avium subsp. paratuberculosis Env 210		1078005	131567;2;1783272;201174;1760;85007;1762;1763;120793;1764;1770;1078005	cellular organisms;Bacteria;Bacillati;Actinomycetota;Actinomycetes;Mycobacteriales;Mycobacteriaceae;Mycobacterium;Mycobacterium avium complex (MAC);Mycobacterium avium;Mycobacterium avium subsp. paratuberculosis;Mycobacterium avium subsp. paratuberculosis Env 210	Bacteria	Bacillati	Actinomycetota	Actinomycetes	Mycobacteriales	Mycobacteriaceae	Mycobacterium	Mycobacterium avium	WGS	Env 210																				Good	2011-12-29T00:00:00Z	22163226		PRJNA72219	SAMN02472020	GCA_000240465.2		AGAO00000000	University of Wisconsin- Madison	WGS
1078011.3	Mycobacterium avium subsp. avium DT 78		1078011	131567;2;1783272;201174;1760;85007;1762;1763;120793;1764;44454;1078011	cellular organisms;Bacteria;Bacillati;Actinomycetota;Actinomycetes;Mycobacteriales;Mycobacteriaceae;Mycobacterium;Mycobacterium avium complex (MAC);Mycobacterium avium;Mycobacterium avium subsp. avium;Mycobacterium avium subsp. avium DT 78	Bacteria	Bacillati	Actinomycetota	Actinomycetes	Mycobacteriales	Mycobacteriaceae	Mycobacterium	Mycobacterium avium	WGS	DT 78																				Poor	2011-12-29T00:00:00Z	22163226		PRJNA72221	SAMN02472015	GCA_000240485.2		AGAP00000000	University of Wisconsin- Madison	WGS
1078013.3	Mycobacterium avium subsp. avium Env 77		1078013	131567;2;1783272;201174;1760;85007;1762;1763;120793;1764;44454;1078013	cellular organisms;Bacteria;Bacillati;Actinomycetota;Actinomycetes;Mycobacteriales;Mycobacteriaceae;Mycobacterium;Mycobacterium avium complex (MAC);Mycobacterium avium;Mycobacterium avium subsp. avium;Mycobacterium avium subsp. avium Env 77	Bacteria	Bacillati	Actinomycetota	Actinomycetes	Mycobacteriales	Mycobacteriaceae	Mycobacterium	Mycobacterium avium	WGS	Env 77																				Good	2011-12-29T00:00:00Z	22163226		PRJNA72223	SAMN02472016	GCA_000240505.2		AGAQ00000000	University of Wisconsin- Madison	WGS
1078763.3	Mycobacterium tuberculosis NCGM2209		1078763	131567;2;1783272;201174;1760;85007;1762;1763;77643;1773;1078763	cellular organisms;Bacteria;Bacillati;Actinomycetota;Actinomycetes;Mycobacteriales;Mycobacteriaceae;Mycobacterium;Mycobacterium tuberculosis complex;Mycobacterium tuberculosis;Mycobacterium tuberculosis NCGM2209	Bacteria	Bacillati	Actinomycetota	Actinomycetes	Mycobacteriales	Mycobacteriaceae	Mycobacterium	Mycobacterium tuberculosis	WGS																					Good	2011-09-23T00:00:00Z			PRJDA72517	SAMD00036586	GCA_000291765.1		BADQ00000000		WGS
1091500.5	Mycobacterium tuberculosis RGTB327		1091500	131567;2;1783272;201174;1760;85007;1762;1763;77643;1773;1091500	cellular organisms;Bacteria;Bacillati;Actinomycetota;Actinomycetes;Mycobacteriales;Mycobacteriaceae;Mycobacterium;Mycobacterium tuberculosis complex;Mycobacterium tuberculosis;Mycobacterium tuberculosis RGTB327	Bacteria	Bacillati	Actinomycetota	Actinomycetes	Mycobacteriales	Mycobacteriaceae	Mycobacterium	Mycobacterium tuberculosis	Complete																					Poor	2012-03-20T00:00:00Z			PRJNA73717	SAMN02603736	GCA_000277085.1		CP003233.1	Rajiv Gandhi Centre for Biotechnology	Complete
1091501.3	Mycobacterium tuberculosis RGTB423		1091501	131567;2;1783272;201174;1760;85007;1762;1763;77643;1773;1091501	cellular organisms;Bacteria;Bacillati;Actinomycetota;Actinomycetes;Mycobacteriales;Mycobacteriaceae;Mycobacterium;Mycobacterium tuberculosis complex;Mycobacterium tuberculosis;Mycobacterium tuberculosis RGTB423	Bacteria	Bacillati	Actinomycetota	Actinomycetes	Mycobacteriales	Mycobacteriaceae	Mycobacterium	Mycobacterium tuberculosis	Complete																					Poor	2012-03-20T00:00:00Z			PRJNA73719	SAMN02603737	GCA_000277105.1		CP003234.1	Rajiv Gandhi Centre for Biotechnology	Complete
110505.10	Mycobacterium heckeshornense strain JMUB5695		110505	131567;2;1783272;201174;1760;85007;1762;1763;110505	cellular organisms;Bacteria;Bacillati;Actinomycetota;Actinomycetes;Mycobacteriales;Mycobacteriaceae;Mycobacterium;Mycobacterium heckeshornense	Bacteria	Bacillati	Actinomycetota	Actinomycetes	Mycobacteriales	Mycobacteriaceae	Mycobacterium	Mycobacterium heckeshornense	Complete	JMUB5695																			Representative	Good	2021-01-22T00:00:00Z			PRJDB10860	SAMD00261041	GCA_016861545.1		AP024310	Jichi Medical University	Complete	Illumina Miseq; MinION; ABI 3730	145X	Guppy v. 4.2.2; flye v. 2.8.1; racon v.
110505.13	Mycobacterium heckeshornense DSM 44428		110505	131567;2;1783272;201174;1760;85007;1762;1763;110505	cellular organisms;Bacteria;Bacillati;Actinomycetota;Actinomycetes;Mycobacteriales;Mycobacteriaceae;Mycobacterium;Mycobacterium heckeshornense	Bacteria	Bacillati	Actinomycetota	Actinomycetes	Mycobacteriales	Mycobacteriaceae	Mycobacterium	Mycobacterium heckeshornense	WGS	DSM 44428																	DSM:44428			Good	2022-10-24T00:00:00Z	36243697		PRJNA646947	SAMN15568980	GCA_025822025.1		JACKTA000000000		WGS	Illumina	417x	A5-miseq v. 20140604
110505.3	Mycobacterium heckeshornense strain RLE		110505	131567;2;1783272;201174;1760;85007;1762;1763;110505	cellular organisms;Bacteria;Bacillati;Actinomycetota;Actinomycetes;Mycobacteriales;Mycobacteriaceae;Mycobacterium;Mycobacterium heckeshornense	Bacteria	Bacillati	Actinomycetota	Actinomycetes	Mycobacteriales	Mycobacteriaceae	Mycobacterium	Mycobacterium heckeshornense	WGS	RLE																				Good	2015-07-14T00:00:00Z	26316632		PRJNA288073	SAMN03793170	GCF_001077755.1		LFOF00000000	UCSF	WGS	Nextera paired-end	110.0x	SPAdes v. 3.5
110505.5	Mycobacterium heckeshornense strain CTRI-134		110505	131567;2;1783272;201174;1760;85007;1762;1763;110505	cellular organisms;Bacteria;Bacillati;Actinomycetota;Actinomycetes;Mycobacteriales;Mycobacteriaceae;Mycobacterium;Mycobacterium heckeshornense	Bacteria	Bacillati	Actinomycetota	Actinomycetes	Mycobacteriales	Mycobacteriaceae	Mycobacterium	Mycobacterium heckeshornense	WGS	CTRI-134																				Good	2016-11-17T00:00:00Z			PRJNA352780	SAMN05990901	GCF_001881585.1		MPJF00000000	Central Tuberculosis Research Institute	WGS	Illumina MiSeq	11.0x	SPAdes v. 3.9.0
110505.9	Mycobacterium heckeshornense strain JCM 15655		110505	131567;2;1783272;201174;1760;85007;1762;1763;110505	cellular organisms;Bacteria;Bacillati;Actinomycetota;Actinomycetes;Mycobacteriales;Mycobacteriaceae;Mycobacterium;Mycobacterium heckeshornense	Bacteria	Bacillati	Actinomycetota	Actinomycetes	Mycobacteriales	Mycobacteriaceae	Mycobacterium	Mycobacterium heckeshornense	Complete	JCM 15655																		Yes		Good	2020-12-25T00:00:00Z			PRJDB10874	SAMD00265704	GCA_016592155.1		AP024237	Mycobacteriology, National Institute of Infectious Diseases	Complete	ONT MinION; Illumina Miniseq	192x	Canu v. 1.8; Shovill v. 1.0.4
1112208.3	Mycobacterium avium subsp. paratuberculosis JQ6		1112208	131567;2;1783272;201174;1760;85007;1762;1763;120793;1764;1770;1112208	cellular organisms;Bacteria;Bacillati;Actinomycetota;Actinomycetes;Mycobacteriales;Mycobacteriaceae;Mycobacterium;Mycobacterium avium complex (MAC);Mycobacterium avium;Mycobacterium avium subsp. paratuberculosis;Mycobacterium avium subsp. paratuberculosis JQ6	Bacteria	Bacillati	Actinomycetota	Actinomycetes	Mycobacteriales	Mycobacteriaceae	Mycobacterium	Mycobacterium avium	WGS	JQ6																				Good	2011-12-29T00:00:00Z	22393374		PRJNA76615	SAMN02472066	GCA_000240365.2		AHBA00000000	University of Wisconsin-Madison	WGS
1120797.3	Mycobacterium sp. 141		1120797	131567;2;1783272;201174;1760;85007;1762;1763;2642494;1120797	cellular organisms;Bacteria;Bacillati;Actinomycetota;Actinomycetes;Mycobacteriales;Mycobacteriaceae;Mycobacterium;unclassified Mycobacterium;Mycobacterium sp. 141	Bacteria	Bacillati	Actinomycetota	Actinomycetes	Mycobacteriales	Mycobacteriaceae	Mycobacterium	Mycobacterium sp. 141	WGS	141																				Good	2013-04-23T00:00:00Z			PRJNA187931	SAMN02441653	GCA_000382405.1	SRR1800308,SRR1800309	ARNS00000000	DOE Joint Genome Institute	WGS	Illumina HiSeq 2000	Unknown	Velvet v. 1.1.04; ALLPATHS v. r41043
1124626.3	Mycobacterium ulcerans subsp. shinshuense strain ATCC 33728		1124626	131567;2;1783272;201174;1760;85007;1762;1763;2993898;1809;1124626	cellular organisms;Bacteria;Bacillati;Actinomycetota;Actinomycetes;Mycobacteriales;Mycobacteriaceae;Mycobacterium;Mycobacterium ulcerans group;Mycobacterium ulcerans;Mycobacterium ulcerans subsp. shinshuense	Bacteria	Bacillati	Actinomycetota	Actinomycetes	Mycobacteriales	Mycobacteriaceae	Mycobacterium	Mycobacterium ulcerans	Complete	ATCC 33728																	ATCC:33728		Representative	Good	2016-08-05T00:00:00Z			PRJDB5034	SAMD00056531	GCA_002355775.1		AP017624,AP017625	National Institute of Infectious Diseases	Complete	454; Illumina; PacBio	55x	Newbler v. 2.6
1124626.4	Mycobacterium ulcerans subsp. shinshuense strain ATCC 33728		1124626	131567;2;1783272;201174;1760;85007;1762;1763;2993898;1809;1124626	cellular organisms;Bacteria;Bacillati;Actinomycetota;Actinomycetes;Mycobacteriales;Mycobacteriaceae;Mycobacterium;Mycobacterium ulcerans group;Mycobacterium ulcerans;Mycobacterium ulcerans subsp. shinshuense	Bacteria	Bacillati	Actinomycetota	Actinomycetes	Mycobacteriales	Mycobacteriaceae	Mycobacterium	Mycobacterium ulcerans	Complete	ATCC 33728																	ATCC:33728			Good	2016-08-27T00:00:00Z			PRJDB5111	SAMD00057810	GCA_002356495.1		AP017635	National Institute of Infectious Diseases	Complete	454; Illumina	25x	Newbler v. 2.6
1124626.5	Mycobacterium ulcerans subsp. shinshuense strain ATCC 33728		1124626	131567;2;1783272;201174;1760;85007;1762;1763;2993898;1809;1124626	cellular organisms;Bacteria;Bacillati;Actinomycetota;Actinomycetes;Mycobacteriales;Mycobacteriaceae;Mycobacterium;Mycobacterium ulcerans group;Mycobacterium ulcerans;Mycobacterium ulcerans subsp. shinshuense	Bacteria	Bacillati	Actinomycetota	Actinomycetes	Mycobacteriales	Mycobacteriaceae	Mycobacterium	Mycobacterium ulcerans	Plasmid	ATCC 33728																	ATCC:33728				2016-08-05T00:00:00Z			PRJDB5034	SAMD00056531	GCA_002355775.1		AP017625	National Institute of Infectious Diseases	Plasmid	454; Illumina; PacBio	55x	Newbler v. 2.6
1126682.4	Mycobacterium tuberculosis OSDD071		1126682	131567;2;1783272;201174;1760;85007;1762;1763;77643;1773;1126682	cellular organisms;Bacteria;Bacillati;Actinomycetota;Actinomycetes;Mycobacteriales;Mycobacteriaceae;Mycobacterium;Mycobacterium tuberculosis complex;Mycobacterium tuberculosis;Mycobacterium tuberculosis OSDD071	Bacteria	Bacillati	Actinomycetota	Actinomycetes	Mycobacteriales	Mycobacteriaceae	Mycobacterium	Mycobacterium tuberculosis	WGS																					Good	2011-12-28T00:00:00Z			PRJNA78807	SAMN02469671	GCA_000240245.2		AHHX00000000		WGS
1126683.4	Mycobacterium tuberculosis OSDD504		1126683	131567;2;1783272;201174;1760;85007;1762;1763;77643;1773;1126683	cellular organisms;Bacteria;Bacillati;Actinomycetota;Actinomycetes;Mycobacteriales;Mycobacteriaceae;Mycobacterium;Mycobacterium tuberculosis complex;Mycobacterium tuberculosis;Mycobacterium tuberculosis OSDD504	Bacteria	Bacillati	Actinomycetota	Actinomycetes	Mycobacteriales	Mycobacteriaceae	Mycobacterium	Mycobacterium tuberculosis	WGS																					Poor	2011-12-28T00:00:00Z			PRJNA78959	SAMN02469672	GCA_000240265.2		AHHY00000000		WGS
1126684.4	Mycobacterium tuberculosis OSDD518		1126684	131567;2;1783272;201174;1760;85007;1762;1763;77643;1773;1126684	cellular organisms;Bacteria;Bacillati;Actinomycetota;Actinomycetes;Mycobacteriales;Mycobacteriaceae;Mycobacterium;Mycobacterium tuberculosis complex;Mycobacterium tuberculosis;Mycobacterium tuberculosis OSDD518	Bacteria	Bacillati	Actinomycetota	Actinomycetes	Mycobacteriales	Mycobacteriaceae	Mycobacterium	Mycobacterium tuberculosis	WGS																					Good	2011-12-28T00:00:00Z			PRJNA78961	SAMN02469670	GCA_000240285.2		AHHZ00000000		WGS
1131442.3	Mycobacterium marinum E11		1131442	131567;2;1783272;201174;1760;85007;1762;1763;2993898;1781;1131442	cellular organisms;Bacteria;Bacillati;Actinomycetota;Actinomycetes;Mycobacteriales;Mycobacteriaceae;Mycobacterium;Mycobacterium ulcerans group;Mycobacterium marinum;Mycobacterium marinum E11	Bacteria	Bacillati	Actinomycetota	Actinomycetes	Mycobacteriales	Mycobacteriaceae	Mycobacterium	Mycobacterium marinum	Complete	E11																			Representative	Good	2014-05-27T00:00:00Z	-		PRJEB5070	SAMEA3139029	GCA_000723425.1		HG917972.1,HG917973.1	KAUST	Complete
1131442.6	Mycobacterium marinum E11		1131442	131567;2;1783272;201174;1760;85007;1762;1763;2993898;1781;1131442	cellular organisms;Bacteria;Bacillati;Actinomycetota;Actinomycetes;Mycobacteriales;Mycobacteriaceae;Mycobacterium;Mycobacterium ulcerans group;Mycobacterium marinum;Mycobacterium marinum E11	Bacteria	Bacillati	Actinomycetota	Actinomycetes	Mycobacteriales	Mycobacteriaceae	Mycobacterium	Mycobacterium marinum	Plasmid	E11																					2016-07-26T00:00:00Z			PRJEB5070	SAMEA3139029	GCA_000723425.2		HG917973	KAUST	Plasmid
1131442.8	Mycobacterium marinum E11		1131442	131567;2;1783272;201174;1760;85007;1762;1763;2993898;1781;1131442	cellular organisms;Bacteria;Bacillati;Actinomycetota;Actinomycetes;Mycobacteriales;Mycobacteriaceae;Mycobacterium;Mycobacterium ulcerans group;Mycobacterium marinum;Mycobacterium marinum E11	Bacteria	Bacillati	Actinomycetota	Actinomycetes	Mycobacteriales	Mycobacteriaceae	Mycobacterium	Mycobacterium marinum	WGS	E11																		Yes		Poor	2018-02-01T00:00:00Z			PRJNA431535	SAMN08394917	GCA_002911575.1		PQBN00000000	University of Birmingham	WGS	Illumina HiSeq 2500	54X	SPAdes v. 3.7
1136880.3	Mycobacterium pseudoshottsii L15		1136880	131567;2;1783272;201174;1760;85007;1762;1763;2993898;265949;1136880	cellular organisms;Bacteria;Bacillati;Actinomycetota;Actinomycetes;Mycobacteriales;Mycobacteriaceae;Mycobacterium;Mycobacterium ulcerans group;Mycobacterium pseudoshottsii;Mycobacterium pseudoshottsii JCM 15466	Bacteria	Bacillati	Actinomycetota	Actinomycetes	Mycobacteriales	Mycobacteriaceae	Mycobacterium	Mycobacterium pseudoshottsii	WGS	JCM 15466																	ATCC BAA-883	Yes		Poor	2015-12-19T00:00:00Z			PRJDB4345	SAMD00042842	GCA_001515365.1		BCND00000000	Waseda University, Research Organization for Nano and life Innovation	WGS	Miseq 500v2	155,325x	Platanus Genome Assembler v. 1.21
1136880.4	Mycobacterium pseudoshottsii JCM 15466		1136880	131567;2;1783272;201174;1760;85007;1762;1763;2993898;265949;1136880	cellular organisms;Bacteria;Bacillati;Actinomycetota;Actinomycetes;Mycobacteriales;Mycobacteriaceae;Mycobacterium;Mycobacterium ulcerans group;Mycobacterium pseudoshottsii;Mycobacterium pseudoshottsii JCM 15466	Bacteria	Bacillati	Actinomycetota	Actinomycetes	Mycobacteriales	Mycobacteriaceae	Mycobacterium	Mycobacterium pseudoshottsii	Complete	JCM 15466																	JCM:15466		Representative	Good	2017-11-14T00:00:00Z			PRJDB6390	SAMD00096819	GCA_003584745.1		AP018410	National Institute of Infectious Diseases	Complete	Illumina MiSeq; PacBio RSII	90x	canu v. 1.5
1138382.3	Mycobacterium intracellulare MOTT-02		1138382	131567;2;1783272;201174;1760;85007;1762;1763;120793;1767;1138382	cellular organisms;Bacteria;Bacillati;Actinomycetota;Actinomycetes;Mycobacteriales;Mycobacteriaceae;Mycobacterium;Mycobacterium avium complex (MAC);Mycobacterium intracellulare;Mycobacterium intracellulare MOTT-02	Bacteria	Bacillati	Actinomycetota	Actinomycetes	Mycobacteriales	Mycobacteriaceae	Mycobacterium	Mycobacterium intracellulare	Complete	MOTT-02																				Good	2012-02-29T00:00:00Z	22535946		PRJNA82153	SAMN02603184	GCA_000277145.1		CP003323.1	Department of Microbiology and Immunology, Seoul National University	Complete
1138383.15	Mycobacterium paraintracellulare strain JCM 30622		1138383	131567;2;1783272;201174;1760;85007;1762;1763;120793;1138383	cellular organisms;Bacteria;Bacillati;Actinomycetota;Actinomycetes;Mycobacteriales;Mycobacteriaceae;Mycobacterium;Mycobacterium avium complex (MAC);Mycobacterium paraintracellulare	Bacteria	Bacillati	Actinomycetota	Actinomycetes	Mycobacteriales	Mycobacteriaceae	Mycobacterium	Mycobacterium paraintracellulare	Complete	JCM 30622																	JCM:30622			Good	2020-02-06T00:00:00Z	31287781		PRJDB7717	SAMD00153220	GCA_010731935.1		AP022597	Department of Infection Metagenomics, Osaka University	Complete	Oxford Nanopore Technologies MinION;	239x	Canu v. 1.7
1138383.18	Mycobacterium paraintracellulare strain M012		1138383	131567;2;1783272;201174;1760;85007;1762;1763;120793;1138383	cellular organisms;Bacteria;Bacillati;Actinomycetota;Actinomycetes;Mycobacteriales;Mycobacteriaceae;Mycobacterium;Mycobacterium avium complex (MAC);Mycobacterium paraintracellulare	Bacteria	Bacillati	Actinomycetota	Actinomycetes	Mycobacteriales	Mycobacteriaceae	Mycobacterium	Mycobacterium paraintracellulare	WGS	M012																				Good	2020-12-23T00:00:00Z			PRJDB10771	SAMD00258751	GCA_016587595.1		BNTC00000000	Niigata University School of Medicine	WGS	Illumina MiSeq	58x	CLC Workbench v. 20.0.4
1138383.19	Mycobacterium paraintracellulare strain M017		1138383	131567;2;1783272;201174;1760;85007;1762;1763;120793;1138383	cellular organisms;Bacteria;Bacillati;Actinomycetota;Actinomycetes;Mycobacteriales;Mycobacteriaceae;Mycobacterium;Mycobacterium avium complex (MAC);Mycobacterium paraintracellulare	Bacteria	Bacillati	Actinomycetota	Actinomycetes	Mycobacteriales	Mycobacteriaceae	Mycobacterium	Mycobacterium paraintracellulare	WGS	M017																				Good	2020-12-23T00:00:00Z			PRJDB10771	SAMD00258748	GCA_016587655.1		BNTF00000000	Niigata University School of Medicine	WGS	Illumina MiSeq	125x	CLC Workbench v. 20.0.4
1138383.20	Mycobacterium paraintracellulare strain M027		1138383	131567;2;1783272;201174;1760;85007;1762;1763;120793;1138383	cellular organisms;Bacteria;Bacillati;Actinomycetota;Actinomycetes;Mycobacteriales;Mycobacteriaceae;Mycobacterium;Mycobacterium avium complex (MAC);Mycobacterium paraintracellulare	Bacteria	Bacillati	Actinomycetota	Actinomycetes	Mycobacteriales	Mycobacteriaceae	Mycobacterium	Mycobacterium paraintracellulare	WGS	M027																				Good	2020-12-23T00:00:00Z			PRJDB10771	SAMD00258750	GCA_016587715.1		BNTI00000000	Niigata University School of Medicine	WGS	Illumina MiSeq	91x	CLC Workbench v. 20.0.4
1138383.21	Mycobacterium paraintracellulare strain M029		1138383	131567;2;1783272;201174;1760;85007;1762;1763;120793;1138383	cellular organisms;Bacteria;Bacillati;Actinomycetota;Actinomycetes;Mycobacteriales;Mycobacteriaceae;Mycobacterium;Mycobacterium avium complex (MAC);Mycobacterium paraintracellulare	Bacteria	Bacillati	Actinomycetota	Actinomycetes	Mycobacteriales	Mycobacteriaceae	Mycobacterium	Mycobacterium paraintracellulare	WGS	M029																				Good	2020-12-23T00:00:00Z			PRJDB10771	SAMD00258749	GCA_016587755.1		BNTK00000000	Niigata University School of Medicine	WGS	Illumina MiSeq	61x	CLC Workbench v. 20.0.4
1138383.22	Mycobacterium paraintracellulare strain M021		1138383	131567;2;1783272;201174;1760;85007;1762;1763;120793;1138383	cellular organisms;Bacteria;Bacillati;Actinomycetota;Actinomycetes;Mycobacteriales;Mycobacteriaceae;Mycobacterium;Mycobacterium avium complex (MAC);Mycobacterium paraintracellulare	Bacteria	Bacillati	Actinomycetota	Actinomycetes	Mycobacteriales	Mycobacteriaceae	Mycobacterium	Mycobacterium paraintracellulare	Complete	M021																				Good	2020-12-26T00:00:00Z			PRJDB10771	SAMD00258723	GCA_016755955.1		AP024259	Niigata University School of Medicine	Complete	PacBio RS II	159x	RS_HGAP_Assembly.3 v. 2.3.0
1138383.23	Mycobacterium paraintracellulare strain M001		1138383	131567;2;1783272;201174;1760;85007;1762;1763;120793;1138383	cellular organisms;Bacteria;Bacillati;Actinomycetota;Actinomycetes;Mycobacteriales;Mycobacteriaceae;Mycobacterium;Mycobacterium avium complex (MAC);Mycobacterium paraintracellulare	Bacteria	Bacillati	Actinomycetota	Actinomycetes	Mycobacteriales	Mycobacteriaceae	Mycobacterium	Mycobacterium paraintracellulare	Complete	M001																				Good	2020-12-26T00:00:00Z			PRJDB10771	SAMD00258727	GCA_016756035.1		AP024240	Niigata University School of Medicine	Complete	PacBio RS II	61x	RS_HGAP_Assembly.3 v. 2.3.0
1138383.24	Mycobacterium paraintracellulare strain M019		1138383	131567;2;1783272;201174;1760;85007;1762;1763;120793;1138383	cellular organisms;Bacteria;Bacillati;Actinomycetota;Actinomycetes;Mycobacteriales;Mycobacteriaceae;Mycobacterium;Mycobacterium avium complex (MAC);Mycobacterium paraintracellulare	Bacteria	Bacillati	Actinomycetota	Actinomycetes	Mycobacteriales	Mycobacteriaceae	Mycobacterium	Mycobacterium paraintracellulare	Complete	M019																				Good	2020-12-26T00:00:00Z			PRJDB10771	SAMD00258726	GCA_016756015.1		AP024257	Niigata University School of Medicine	Complete	PacBio RS II	129x	RS_HGAP_Assembly.3 v. 2.3.0
1138383.25	Mycobacterium paraintracellulare strain M011		1138383	131567;2;1783272;201174;1760;85007;1762;1763;120793;1138383	cellular organisms;Bacteria;Bacillati;Actinomycetota;Actinomycetes;Mycobacteriales;Mycobacteriaceae;Mycobacterium;Mycobacterium avium complex (MAC);Mycobacterium paraintracellulare	Bacteria	Bacillati	Actinomycetota	Actinomycetes	Mycobacteriales	Mycobacteriaceae	Mycobacterium	Mycobacterium paraintracellulare	Complete	M011																			Representative	Good	2020-12-26T00:00:00Z			PRJDB10771	SAMD00258728	GCA_016756055.1		AP024251,AP024252	Niigata University School of Medicine	Complete	PacBio RS II	104x	RS_HGAP_Assembly.3 v. 2.3.0
1138383.26	Mycobacterium paraintracellulare strain M003		1138383	131567;2;1783272;201174;1760;85007;1762;1763;120793;1138383	cellular organisms;Bacteria;Bacillati;Actinomycetota;Actinomycetes;Mycobacteriales;Mycobacteriaceae;Mycobacterium;Mycobacterium avium complex (MAC);Mycobacterium paraintracellulare	Bacteria	Bacillati	Actinomycetota	Actinomycetes	Mycobacteriales	Mycobacteriaceae	Mycobacterium	Mycobacterium paraintracellulare	Complete	M003																				Good	2020-12-26T00:00:00Z			PRJDB10771	SAMD00258740	GCA_016756295.1		AP024243	Niigata University School of Medicine	Complete	PacBio RS II	103x	RS_HGAP_Assembly.3 v. 2.3.0
1138383.27	Mycobacterium paraintracellulare strain M020		1138383	131567;2;1783272;201174;1760;85007;1762;1763;120793;1138383	cellular organisms;Bacteria;Bacillati;Actinomycetota;Actinomycetes;Mycobacteriales;Mycobacteriaceae;Mycobacterium;Mycobacterium avium complex (MAC);Mycobacterium paraintracellulare	Bacteria	Bacillati	Actinomycetota	Actinomycetes	Mycobacteriales	Mycobacteriaceae	Mycobacterium	Mycobacterium paraintracellulare	Complete	M020																				Good	2020-12-26T00:00:00Z			PRJDB10771	SAMD00258739	GCA_016756275.1		AP024258	Niigata University School of Medicine	Complete	PacBio RS II	163x	RS_HGAP_Assembly.3 v. 2.3.0
1138383.28	Mycobacterium paraintracellulare strain M015		1138383	131567;2;1783272;201174;1760;85007;1762;1763;120793;1138383	cellular organisms;Bacteria;Bacillati;Actinomycetota;Actinomycetes;Mycobacteriales;Mycobacteriaceae;Mycobacterium;Mycobacterium avium complex (MAC);Mycobacterium paraintracellulare	Bacteria	Bacillati	Actinomycetota	Actinomycetes	Mycobacteriales	Mycobacteriaceae	Mycobacterium	Mycobacterium paraintracellulare	Complete	M015																				Good	2020-12-26T00:00:00Z			PRJDB10771	SAMD00258724	GCA_016755975.1		AP024253	Niigata University School of Medicine	Complete	PacBio RS II	98x	RS_HGAP_Assembly.3 v. 2.3.0
1138383.37	Mycobacterium paraintracellulare N6-8		1138383	131567;2;1783272;201174;1760;85007;1762;1763;120793;1138383	cellular organisms;Bacteria;Bacillati;Actinomycetota;Actinomycetes;Mycobacteriales;Mycobacteriaceae;Mycobacterium;Mycobacterium avium complex (MAC);Mycobacterium paraintracellulare	Bacteria	Bacillati	Actinomycetota	Actinomycetes	Mycobacteriales	Mycobacteriaceae	Mycobacterium	Mycobacterium paraintracellulare	WGS	N6-8																				Good	2022-02-17T00:00:00Z			PRJNA733007	SAMN19357345	GCA_022340085.1		JAHKND000000000		WGS	PacBio Sequel	104.88x	CANU v. 1.5
1138383.4	Mycobacterium intracellulare MOTT-64		1138383	131567;2;1783272;201174;1760;85007;1762;1763;120793;1138383	cellular organisms;Bacteria;Bacillati;Actinomycetota;Actinomycetes;Mycobacteriales;Mycobacteriaceae;Mycobacterium;Mycobacterium avium complex (MAC);Mycobacterium paraintracellulare	Bacteria	Bacillati	Actinomycetota	Actinomycetes	Mycobacteriales	Mycobacteriaceae	Mycobacterium	Mycobacterium paraintracellulare	Complete	MOTT-64																			Representative	Good	2012-02-29T00:00:00Z			PRJNA82155	SAMN02603185	GCA_000276825.1		CP003324.1	Department of Microbiology and Immunology, Seoul National University	Complete
1138383.42	Mycobacterium paraintracellulare NJH_HI03-2		1138383	131567;2;1783272;201174;1760;85007;1762;1763;120793;1138383	cellular organisms;Bacteria;Bacillati;Actinomycetota;Actinomycetes;Mycobacteriales;Mycobacteriaceae;Mycobacterium;Mycobacterium avium complex (MAC);Mycobacterium paraintracellulare	Bacteria	Bacillati	Actinomycetota	Actinomycetes	Mycobacteriales	Mycobacteriaceae	Mycobacterium	Mycobacterium paraintracellulare	Complete	NJH_HI03-2																				Good	2024-12-06T00:00:00Z			PRJNA718117	SAMN32713431			CP118870			Illumina, Oxford Nanopore MinION	120x	Unicycler v. 0.4.4
1138383.9	Mycobacterium paraintracellulare strain KCTC 29084		1138383	131567;2;1783272;201174;1760;85007;1762;1763;120793;1138383	cellular organisms;Bacteria;Bacillati;Actinomycetota;Actinomycetes;Mycobacteriales;Mycobacteriaceae;Mycobacterium;Mycobacterium avium complex (MAC);Mycobacterium paraintracellulare	Bacteria	Bacillati	Actinomycetota	Actinomycetes	Mycobacteriales	Mycobacteriaceae	Mycobacterium	Mycobacterium paraintracellulare	WGS	KCTC 29084																	KCTC:29084			Good	2017-04-21T00:00:00Z			PRJNA354248	SAMN06651659	GCA_002104735.1		NCXN00000000	San Raffaele Scientific Institute	WGS	Illumina	122.2x	SPAdes v. 3.9.1
1138871.10	Mycobacterium yongonense 05-1390		1138871	131567;2;1783272;201174;1760;85007;1762;1763;120793;1767;1203599;1138871	cellular organisms;Bacteria;Bacillati;Actinomycetota;Actinomycetes;Mycobacteriales;Mycobacteriaceae;Mycobacterium;Mycobacterium avium complex (MAC);Mycobacterium intracellulare;Mycobacterium intracellulare subsp. yongonense;Mycobacterium intracellulare subsp. yongonense 05-1390	Bacteria	Bacillati	Actinomycetota	Actinomycetes	Mycobacteriales	Mycobacteriaceae	Mycobacterium	Mycobacterium intracellulare	Plasmid	05-1390																	KCTC:19555				2016-07-26T00:00:00Z	23929490		PRJNA82265	SAMN02603187	GCA_000418535.2		JQ657805	Department of Microbiology and Immunology, Seoul National University	Plasmid
1138871.11	Mycobacterium yongonense 05-1390		1138871	131567;2;1783272;201174;1760;85007;1762;1763;120793;1767;1203599;1138871	cellular organisms;Bacteria;Bacillati;Actinomycetota;Actinomycetes;Mycobacteriales;Mycobacteriaceae;Mycobacterium;Mycobacterium avium complex (MAC);Mycobacterium intracellulare;Mycobacterium intracellulare subsp. yongonense;Mycobacterium intracellulare subsp. yongonense 05-1390	Bacteria	Bacillati	Actinomycetota	Actinomycetes	Mycobacteriales	Mycobacteriaceae	Mycobacterium	Mycobacterium intracellulare	Plasmid	05-1390																	KCTC:19555				2016-07-26T00:00:00Z	23929490		PRJNA82265	SAMN02603187	GCA_000418535.2		JQ657806	Department of Microbiology and Immunology, Seoul National University	Plasmid
1138871.3	Mycobacterium yongonense 05-1390		1138871	131567;2;1783272;201174;1760;85007;1762;1763;120793;1767;1203599;1138871	cellular organisms;Bacteria;Bacillati;Actinomycetota;Actinomycetes;Mycobacteriales;Mycobacteriaceae;Mycobacterium;Mycobacterium avium complex (MAC);Mycobacterium intracellulare;Mycobacterium intracellulare subsp. yongonense;Mycobacterium intracellulare subsp. yongonense 05-1390	Bacteria	Bacillati	Actinomycetota	Actinomycetes	Mycobacteriales	Mycobacteriaceae	Mycobacterium	Mycobacterium intracellulare	Complete	05-1390																				Good	2013-02-16T00:00:00Z			PRJNA82265	SAMN02603187	GCA_000418535.2		CP003347.1,JQ657805.1,JQ657806.1	Department of Microbiology and Immunology, Seoul National University	Complete
1138877.3	Mycobacterium tuberculosis 7199-99		1138877	131567;2;1783272;201174;1760;85007;1762;1763;77643;1773;1138877	cellular organisms;Bacteria;Bacillati;Actinomycetota;Actinomycetes;Mycobacteriales;Mycobacteriaceae;Mycobacterium;Mycobacterium tuberculosis complex;Mycobacterium tuberculosis;Mycobacterium tuberculosis 7199-99	Bacteria	Bacillati	Actinomycetota	Actinomycetes	Mycobacteriales	Mycobacteriaceae	Mycobacterium	Mycobacterium tuberculosis	Complete	7199-99																				Good	2013-01-07T00:00:00Z			PRJNA82273	SAMEA2272730	GCA_000331445.1		HE663067.1	Center for Biotechnology, Bielefeld University	Complete			1
1150591.3	Mycobacterium xenopi RIVM700367		1150591	131567;2;1783272;201174;1760;85007;1762;1763;1789;1150591	cellular organisms;Bacteria;Bacillati;Actinomycetota;Actinomycetes;Mycobacteriales;Mycobacteriaceae;Mycobacterium;Mycobacterium xenopi;Mycobacterium xenopi RIVM700367	Bacteria	Bacillati	Actinomycetota	Actinomycetes	Mycobacteriales	Mycobacteriaceae	Mycobacterium	Mycobacterium xenopi	WGS	RIVM700367																				Good	2012-04-05T00:00:00Z	22628510		PRJNA84345	SAMN02470128	GCA_000257745.1		AJFI00000000	KAUST	WGS
1151113.3	Mycobacterium tuberculosis XDR1219		1151113	131567;2;1783272;201174;1760;85007;1762;1763;77643;1773;1151113	cellular organisms;Bacteria;Bacillati;Actinomycetota;Actinomycetes;Mycobacteriales;Mycobacteriaceae;Mycobacterium;Mycobacterium tuberculosis complex;Mycobacterium tuberculosis;Mycobacterium tuberculosis XDR1219	Bacteria	Bacillati	Actinomycetota	Actinomycetes	Mycobacteriales	Mycobacteriaceae	Mycobacterium	Mycobacterium tuberculosis	WGS	XDR1219																				Good	2014-01-07T00:00:00Z	23801408		PRJNA85129	SAMN02597361	GCA_000516395.1		AJGO00000000	"State Key Lab of Genetic Engineering, College of Life Sciences, Fudan University, Shanghai 200433, P.R.China"	WGS	Illumina HiSeq2000	183x	SOAPdenovo v. 1.05
1157943.3	Mycobacterium sp. 155		1157943	131567;2;1783272;201174;1760;85007;1762;1763;2642494;1157943	cellular organisms;Bacteria;Bacillati;Actinomycetota;Actinomycetes;Mycobacteriales;Mycobacteriaceae;Mycobacterium;unclassified Mycobacterium;Mycobacterium sp. 155	Bacteria	Bacillati	Actinomycetota	Actinomycetes	Mycobacteriales	Mycobacteriaceae	Mycobacterium	Mycobacterium sp. 155	WGS	155																				Good	2013-04-19T00:00:00Z			PRJNA169802	SAMN02441709	GCA_000373905.1	SRR3951461,SRR3951462	AREU00000000	DOE Joint Genome Institute	WGS	Illumina	Unknown	ALLPATHS v. r41554
115862.11	Mycobacterium caprae strain ATCC BAA-824		115862	131567;2;1783272;201174;1760;85007;1762;1763;77643;1773;115862	cellular organisms;Bacteria;Bacillati;Actinomycetota;Actinomycetes;Mycobacteriales;Mycobacteriaceae;Mycobacterium;Mycobacterium tuberculosis complex;Mycobacterium tuberculosis;Mycobacterium tuberculosis variant caprae	Bacteria	Bacillati	Actinomycetota	Actinomycetes	Mycobacteriales	Mycobacteriaceae	Mycobacterium	Mycobacterium tuberculosis	WGS	ATCC BAA-824																	ATCC:BAA-824			Good	2018-03-08T00:00:00Z	29205127		PRJNA377261	SAMN06462279	GCA_002982225.1		MWXD00000000	ATCC	WGS	Illumina HiSeq	34.81x	Velvet v. 1.2.10
115862.23	Mycobacterium tuberculosis variant caprae strain NLA000701671		115862	131567;2;1783272;201174;1760;85007;1762;1763;77643;1773;115862	cellular organisms;Bacteria;Bacillati;Actinomycetota;Actinomycetes;Mycobacteriales;Mycobacteriaceae;Mycobacterium;Mycobacterium tuberculosis complex;Mycobacterium tuberculosis;Mycobacterium tuberculosis variant caprae	Bacteria	Bacillati	Actinomycetota	Actinomycetes	Mycobacteriales	Mycobacteriaceae	Mycobacterium	Mycobacterium tuberculosis	WGS	NLA000701671																				Good	2020-05-11T00:00:00Z			PRJNA625553	SAMN14602832			JABAJP000000000	Laboratory of Applied Research in Mycobacteria	WGS	Illumina NextSeq	35.0x	SPAdes v. 3.13.0
115862.25	Mycobacterium tuberculosis variant caprae strain NLA00020191		115862	131567;2;1783272;201174;1760;85007;1762;1763;77643;1773;115862	cellular organisms;Bacteria;Bacillati;Actinomycetota;Actinomycetes;Mycobacteriales;Mycobacteriaceae;Mycobacterium;Mycobacterium tuberculosis complex;Mycobacterium tuberculosis;Mycobacterium tuberculosis variant caprae	Bacteria	Bacillati	Actinomycetota	Actinomycetes	Mycobacteriales	Mycobacteriaceae	Mycobacterium	Mycobacterium tuberculosis	WGS	NLA00020191																				Good	2020-06-22T00:00:00Z			PRJNA638940	SAMN15216814	GCA_013366335.1		JABWPV000000000	University of Sao Paulo	WGS	Illumina NextSeq	107.0x	SPAdes v. 3.14.1
115862.26	Mycobacterium tuberculosis variant caprae strain NLA000201913		115862	131567;2;1783272;201174;1760;85007;1762;1763;77643;1773;115862	cellular organisms;Bacteria;Bacillati;Actinomycetota;Actinomycetes;Mycobacteriales;Mycobacteriaceae;Mycobacterium;Mycobacterium tuberculosis complex;Mycobacterium tuberculosis;Mycobacterium tuberculosis variant caprae	Bacteria	Bacillati	Actinomycetota	Actinomycetes	Mycobacteriales	Mycobacteriaceae	Mycobacterium	Mycobacterium tuberculosis	WGS	NLA000201913																				Good	1900-01-01T00:00:00Z			PRJNA655747	SAMN15753983	GCA_014489215.1		JACTAN000000000	University of Sao Paulo	WGS	Illumina NextSeq	150.0x	SPAdes v. 3.14.1
115862.3	Mycobacterium caprae strain MB2		115862	131567;2;1783272;201174;1760;85007;1762;1763;77643;1773;115862	cellular organisms;Bacteria;Bacillati;Actinomycetota;Actinomycetes;Mycobacteriales;Mycobacteriaceae;Mycobacterium;Mycobacterium tuberculosis complex;Mycobacterium tuberculosis;Mycobacterium tuberculosis variant caprae	Bacteria	Bacillati	Actinomycetota	Actinomycetes	Mycobacteriales	Mycobacteriaceae	Mycobacterium	Mycobacterium tuberculosis	WGS	MB2																				Good	2015-06-08T00:00:00Z			PRJEB7271	SAMEA2794673	GCF_001369315.1		CDHG00000000	ERA7	WGS
115862.34	Mycobacterium tuberculosis variant caprae 35018		115862	131567;2;1783272;201174;1760;85007;1762;1763;77643;1773;115862	cellular organisms;Bacteria;Bacillati;Actinomycetota;Actinomycetes;Mycobacteriales;Mycobacteriaceae;Mycobacterium;Mycobacterium tuberculosis complex;Mycobacterium tuberculosis;Mycobacterium tuberculosis variant caprae	Bacteria	Bacillati	Actinomycetota	Actinomycetes	Mycobacteriales	Mycobacteriaceae	Mycobacterium	Mycobacterium tuberculosis	WGS	35018																				Good	2024-02-12T00:00:00Z			PRJNA1071513	SAMN39692038	GCA_036553545.1		JAZHPN000000000			Illumina MiSeq	10.0x	SPAdes v. v3.13.0
115862.37	Mycobacterium tuberculosis variant caprae 300103		115862	131567;2;1783272;201174;1760;85007;1762;1763;77643;1773;115862	cellular organisms;Bacteria;Bacillati;Actinomycetota;Actinomycetes;Mycobacteriales;Mycobacteriaceae;Mycobacterium;Mycobacterium tuberculosis complex;Mycobacterium tuberculosis;Mycobacterium tuberculosis variant caprae	Bacteria	Bacillati	Actinomycetota	Actinomycetes	Mycobacteriales	Mycobacteriaceae	Mycobacterium	Mycobacterium tuberculosis	WGS	300103																				Good	2025-02-28T00:00:00Z			PRJNA1204945	SAMN46044141			JBKGTX000000000			Illumina MiSeq	68.05x	SPAdes v. 3.14.1
115862.9	Mycobacterium caprae strain Allgaeu		115862	131567;2;1783272;201174;1760;85007;1762;1763;77643;1773;115862	cellular organisms;Bacteria;Bacillati;Actinomycetota;Actinomycetes;Mycobacteriales;Mycobacteriaceae;Mycobacterium;Mycobacterium tuberculosis complex;Mycobacterium tuberculosis;Mycobacterium tuberculosis variant caprae	Bacteria	Bacillati	Actinomycetota	Actinomycetes	Mycobacteriales	Mycobacteriaceae	Mycobacterium	Mycobacterium tuberculosis	Complete	Allgaeu																				Good	2017-01-10T00:00:00Z			PRJNA326075	SAMN05257278	GCF_001941665.1		CP016401	Ludwig-Maximilians-University	Complete	Illumina	100.0x	SPAdes v. OCT-2015; Velvet v. OCT-2015
1160711.3	Mycobacterium avium subsp. hominissuis A5		1160711	131567;2;1783272;201174;1760;85007;1762;1763;120793;1764;439334;1160711	cellular organisms;Bacteria;Bacillati;Actinomycetota;Actinomycetes;Mycobacteriales;Mycobacteriaceae;Mycobacterium;Mycobacterium avium complex (MAC);Mycobacterium avium;Mycobacterium avium subsp. hominissuis;Mycobacterium avium subsp. hominissuis A5	Bacteria	Bacillati	Actinomycetota	Actinomycetes	Mycobacteriales	Mycobacteriaceae	Mycobacterium	Mycobacterium avium	WGS	A5																				Good	2014-06-02T00:00:00Z	-		PRJNA88487	SAMN02756836	GCA_000696715.1		AUZQ00000000	Oregon State University	WGS	Illumina HiSeq	100.0x	Velvet v. 1.2.09; Maq -reference
1160712.3	Mycobacterium avium subsp. hominissuis 3388		1160712	131567;2;1783272;201174;1760;85007;1762;1763;120793;1764;439334;1160712	cellular organisms;Bacteria;Bacillati;Actinomycetota;Actinomycetes;Mycobacteriales;Mycobacteriaceae;Mycobacterium;Mycobacterium avium complex (MAC);Mycobacterium avium;Mycobacterium avium subsp. hominissuis;Mycobacterium avium subsp. hominissuis 3388	Bacteria	Bacillati	Actinomycetota	Actinomycetes	Mycobacteriales	Mycobacteriaceae	Mycobacterium	Mycobacterium avium	WGS	3388																				Good	2014-06-02T00:00:00Z	-		PRJNA88489	SAMN02756837	GCA_000696775.1		AWNJ00000000	Oregon State University	WGS	Illumina HiSeq	100.0x	Velvet v. 1.2.09; Maq v. 0.7.1
1160714.3	Mycobacterium tuberculosis XDR1221		1160714	131567;2;1783272;201174;1760;85007;1762;1763;77643;1773;1160714	cellular organisms;Bacteria;Bacillati;Actinomycetota;Actinomycetes;Mycobacteriales;Mycobacteriaceae;Mycobacterium;Mycobacterium tuberculosis complex;Mycobacterium tuberculosis;Mycobacterium tuberculosis XDR1221	Bacteria	Bacillati	Actinomycetota	Actinomycetes	Mycobacteriales	Mycobacteriaceae	Mycobacterium	Mycobacterium tuberculosis	WGS	XDR1221																				Good	2014-01-07T00:00:00Z	23801408		PRJNA88523	SAMN02597360	GCA_000516435.1		AJGN00000000	Fudan University	WGS	454	22.2x	Newbler v. 2.3
1160715.3	Mycobacterium tuberculosis WX1		1160715	131567;2;1783272;201174;1760;85007;1762;1763;77643;1773;1160715	cellular organisms;Bacteria;Bacillati;Actinomycetota;Actinomycetes;Mycobacteriales;Mycobacteriaceae;Mycobacterium;Mycobacterium tuberculosis complex;Mycobacterium tuberculosis;Mycobacterium tuberculosis WX1	Bacteria	Bacillati	Actinomycetota	Actinomycetes	Mycobacteriales	Mycobacteriaceae	Mycobacterium	Mycobacterium tuberculosis	WGS	WX1																				Good	2014-01-07T00:00:00Z	23801408		PRJNA88525	SAMN02597359	GCA_000516455.1		AJGM00000000	Fudan University	WGS	454	28.4x	Newbler v. 2.3
1160716.3	Mycobacterium tuberculosis WX3		1160716	131567;2;1783272;201174;1760;85007;1762;1763;77643;1773;1160716	cellular organisms;Bacteria;Bacillati;Actinomycetota;Actinomycetes;Mycobacteriales;Mycobacteriaceae;Mycobacterium;Mycobacterium tuberculosis complex;Mycobacterium tuberculosis;Mycobacterium tuberculosis WX3	Bacteria	Bacillati	Actinomycetota	Actinomycetes	Mycobacteriales	Mycobacteriaceae	Mycobacterium	Mycobacterium tuberculosis	WGS	WX3																				Good	2014-01-07T00:00:00Z	23801408		PRJNA88527	SAMN02597358	GCA_000516415.1		AJGL00000000	Fudan University	WGS	454	28.5x	Newbler v. 2.3
1168287.3	Mycobacterium sp. MOTT36Y		1168287	131567;2;1783272;201174;1760;85007;1762;1763;2642494;1168287	cellular organisms;Bacteria;Bacillati;Actinomycetota;Actinomycetes;Mycobacteriales;Mycobacteriaceae;Mycobacterium;unclassified Mycobacterium;Mycobacterium sp. MOTT36Y	Bacteria	Bacillati	Actinomycetota	Actinomycetes	Mycobacteriales	Mycobacteriaceae	Mycobacterium	Mycobacterium sp. MOTT36Y	Complete	MOTT36Y																				Good	2012-05-09T00:00:00Z			PRJNA156947	SAMN02603851	GCA_000262165.1		CP003491.1	Seoul National University College of Medicine	Complete
1168287.5	Mycobacterium sp. MOTT36Y clonal population		1168287	131567;2;1783272;201174;1760;85007;1762;1763;2642494;1168287	cellular organisms;Bacteria;Bacillati;Actinomycetota;Actinomycetes;Mycobacteriales;Mycobacteriaceae;Mycobacterium;unclassified Mycobacterium;Mycobacterium sp. MOTT36Y	Bacteria	Bacillati	Actinomycetota	Actinomycetes	Mycobacteriales	Mycobacteriaceae	Mycobacterium	Mycobacterium sp. MOTT36Y	WGS	clonal population																				Good										WGS
1168287.6	Mycobacterium sp. MOTT36Y clonal population		1168287	131567;2;1783272;201174;1760;85007;1762;1763;2642494;1168287	cellular organisms;Bacteria;Bacillati;Actinomycetota;Actinomycetes;Mycobacteriales;Mycobacteriaceae;Mycobacterium;unclassified Mycobacterium;Mycobacterium sp. MOTT36Y	Bacteria	Bacillati	Actinomycetota	Actinomycetes	Mycobacteriales	Mycobacteriaceae	Mycobacterium	Mycobacterium sp. MOTT36Y	WGS	clonal population																				Good										WGS
1168287.7	Mycobacterium sp. MOTT36Y clonal population		1168287	131567;2;1783272;201174;1760;85007;1762;1763;2642494;1168287	cellular organisms;Bacteria;Bacillati;Actinomycetota;Actinomycetes;Mycobacteriales;Mycobacteriaceae;Mycobacterium;unclassified Mycobacterium;Mycobacterium sp. MOTT36Y	Bacteria	Bacillati	Actinomycetota	Actinomycetes	Mycobacteriales	Mycobacteriaceae	Mycobacterium	Mycobacterium sp. MOTT36Y	WGS	clonal population																				Good										WGS
1168287.8	Mycobacterium sp. MOTT36Y clonal population		1168287	131567;2;1783272;201174;1760;85007;1762;1763;2642494;1168287	cellular organisms;Bacteria;Bacillati;Actinomycetota;Actinomycetes;Mycobacteriales;Mycobacteriaceae;Mycobacterium;unclassified Mycobacterium;Mycobacterium sp. MOTT36Y	Bacteria	Bacillati	Actinomycetota	Actinomycetes	Mycobacteriales	Mycobacteriaceae	Mycobacterium	Mycobacterium sp. MOTT36Y	WGS	clonal population																				Good										WGS
1168288.3	Mycobacterium sp. H4Y		1168288	131567;2;1783272;201174;1760;85007;1762;1763;2642494;1168288	cellular organisms;Bacteria;Bacillati;Actinomycetota;Actinomycetes;Mycobacteriales;Mycobacteriaceae;Mycobacterium;unclassified Mycobacterium;Mycobacterium sp. H4Y	Bacteria	Bacillati	Actinomycetota	Actinomycetes	Mycobacteriales	Mycobacteriaceae	Mycobacterium	Mycobacterium sp. H4Y	WGS	H4Y																				Good	2013-01-17T00:00:00Z			PRJNA156949	SAMN02470905	GCA_000364405.1		AKIG00000000	Seoul National University College of Medicine	WGS	454	62.0x	Newbler v. 2.3
1172186.3	Mycobacterium sp. 360MFTsu5.1		1172186	131567;2;1783272;201174;1760;85007;1762;1763;2642494;1172186	cellular organisms;Bacteria;Bacillati;Actinomycetota;Actinomycetes;Mycobacteriales;Mycobacteriaceae;Mycobacterium;unclassified Mycobacterium;Mycobacterium sp. 360MFTsu5.1	Bacteria	Bacillati	Actinomycetota	Actinomycetes	Mycobacteriales	Mycobacteriaceae	Mycobacterium	Mycobacterium sp. 360MFTsu5.1	WGS	360MFTsu5.1																				Good	2013-04-26T00:00:00Z			PRJNA187944	SAMN02440518	GCA_000383495.1		ARTK00000000	DOE Joint Genome Institute	WGS	Illumina HiSeq 2000	Unknown	Velvet v. 1.1.04; ALLPATHS v. r42328
1187065.3	Mycobacterium sp. 012931		1187065	131567;2;1783272;201174;1760;85007;1762;1763;2642494;1187065	cellular organisms;Bacteria;Bacillati;Actinomycetota;Actinomycetes;Mycobacteriales;Mycobacteriaceae;Mycobacterium;unclassified Mycobacterium;Mycobacterium sp. 012931	Bacteria	Bacillati	Actinomycetota	Actinomycetes	Mycobacteriales	Mycobacteriaceae	Mycobacterium	Mycobacterium sp. 012931	WGS	12931																				Good	2013-07-08T00:00:00Z			PRJNA178079	SAMN02469866	GCA_000419295.1		AOPX00000000	Gyeongsang National University	WGS	454	23.1x	Newbler v. 2.6
1195237.3	Mycobacterium bovis BCG str. Frappier		1195237	131567;2;1783272;201174;1760;85007;1762;1763;77643;1773;1765;33892;1195237	cellular organisms;Bacteria;Bacillati;Actinomycetota;Actinomycetes;Mycobacteriales;Mycobacteriaceae;Mycobacterium;Mycobacterium tuberculosis complex;Mycobacterium tuberculosis;Mycobacterium tuberculosis variant bovis;Mycobacterium tuberculosis variant bovis BCG;Mycobacterium tuberculosis variant bovis BCG str. Frappier	Bacteria	Bacillati	Actinomycetota	Actinomycetes	Mycobacteriales	Mycobacteriaceae	Mycobacterium	Mycobacterium tuberculosis	WGS	Frappier																				Good	2013-08-30T00:00:00Z			PRJNA167545	SAMN02470646	GCA_000463175.1		AKYQ00000000	National Institute for Communicable Disease Control and Prevention, Chinese Center for Disease Control and Prevention/State Key Laboratory for Infectious Disease Prevention and Control, China	WGS	Illumina GAIIx	100.0x	Velvet v. 1.0.12
1195465.3	Mycobacterium bovis BCG str. Glaxo		1195465	131567;2;1783272;201174;1760;85007;1762;1763;77643;1773;1765;33892;1195465	cellular organisms;Bacteria;Bacillati;Actinomycetota;Actinomycetes;Mycobacteriales;Mycobacteriaceae;Mycobacterium;Mycobacterium tuberculosis complex;Mycobacterium tuberculosis;Mycobacterium tuberculosis variant bovis;Mycobacterium tuberculosis variant bovis BCG;Mycobacterium tuberculosis variant bovis BCG str. Glaxo	Bacteria	Bacillati	Actinomycetota	Actinomycetes	Mycobacteriales	Mycobacteriaceae	Mycobacterium	Mycobacterium tuberculosis	WGS	Glaxo																				Good	2013-08-30T00:00:00Z			PRJNA167549	SAMN02470641	GCA_000463195.1		AKYR00000000	National Institute for Communicable Disease Control and Prevention, Chinese Center for Disease Control and Prevention/State Key Laboratory for Infectious Disease Prevention and Control, China	WGS	Illumina GAIIx	100.0x	Newbler v. 1.0.12
1195466.3	Mycobacterium bovis BCG str. Moreau		1195466	131567;2;1783272;201174;1760;85007;1762;1763;77643;1773;1765;33892;1195466	cellular organisms;Bacteria;Bacillati;Actinomycetota;Actinomycetes;Mycobacteriales;Mycobacteriaceae;Mycobacterium;Mycobacterium tuberculosis complex;Mycobacterium tuberculosis;Mycobacterium tuberculosis variant bovis;Mycobacterium tuberculosis variant bovis BCG;Mycobacterium tuberculosis variant bovis BCG str. Moreau	Bacteria	Bacillati	Actinomycetota	Actinomycetes	Mycobacteriales	Mycobacteriaceae	Mycobacterium	Mycobacterium tuberculosis	WGS	Moreau																				Good	2013-08-30T00:00:00Z			PRJNA167550	SAMN02470645	GCA_000463215.1		AKYS00000000	National Institute for Communicable Disease Control and Prevention, Chinese Center for Disease Control and Prevention/State Key Laboratory for Infectious Disease Prevention and Control, China	WGS	Illumina GAIIx	100.0x	Velvet v. 1.0.12
1195467.3	Mycobacterium bovis BCG str. Phipps		1195467	131567;2;1783272;201174;1760;85007;1762;1763;77643;1773;1765;33892;1195467	cellular organisms;Bacteria;Bacillati;Actinomycetota;Actinomycetes;Mycobacteriales;Mycobacteriaceae;Mycobacterium;Mycobacterium tuberculosis complex;Mycobacterium tuberculosis;Mycobacterium tuberculosis variant bovis;Mycobacterium tuberculosis variant bovis BCG;Mycobacterium tuberculosis variant bovis BCG str. Phipps	Bacteria	Bacillati	Actinomycetota	Actinomycetes	Mycobacteriales	Mycobacteriaceae	Mycobacterium	Mycobacterium tuberculosis	WGS	Phipps																				Good	2013-08-30T00:00:00Z			PRJNA167551	SAMN02470644	GCA_000463235.1		AKYT00000000	National Institute for Communicable Disease Control and Prevention, Chinese Center for Disease Control and Prevention/State Key Laboratory for Infectious Disease Prevention and Control, China	WGS	Illumina GAIIx	100.0x	Velvet v. 1.0.12
1195468.3	Mycobacterium bovis BCG str. Prague		1195468	131567;2;1783272;201174;1760;85007;1762;1763;77643;1773;1765;33892;1195468	cellular organisms;Bacteria;Bacillati;Actinomycetota;Actinomycetes;Mycobacteriales;Mycobacteriaceae;Mycobacterium;Mycobacterium tuberculosis complex;Mycobacterium tuberculosis;Mycobacterium tuberculosis variant bovis;Mycobacterium tuberculosis variant bovis BCG;Mycobacterium tuberculosis variant bovis BCG str. Prague	Bacteria	Bacillati	Actinomycetota	Actinomycetes	Mycobacteriales	Mycobacteriaceae	Mycobacterium	Mycobacterium tuberculosis	WGS	Prague																				Good	2013-08-30T00:00:00Z			PRJNA167552	SAMN02470642	GCA_000463255.1		AKYU00000000	National Institute for Communicable Disease Control and Prevention, Chinese Center for Disease Control and Prevention/State Key Laboratory for Infectious Disease Prevention and Control, China	WGS	Illumina GAIIx	100.0x	Velvet v. 1.0.12
1195469.3	Mycobacterium bovis BCG str. Sweden		1195469	131567;2;1783272;201174;1760;85007;1762;1763;77643;1773;1765;33892;1195469	cellular organisms;Bacteria;Bacillati;Actinomycetota;Actinomycetes;Mycobacteriales;Mycobacteriaceae;Mycobacterium;Mycobacterium tuberculosis complex;Mycobacterium tuberculosis;Mycobacterium tuberculosis variant bovis;Mycobacterium tuberculosis variant bovis BCG;Mycobacterium tuberculosis variant bovis BCG str. Sweden	Bacteria	Bacillati	Actinomycetota	Actinomycetes	Mycobacteriales	Mycobacteriaceae	Mycobacterium	Mycobacterium tuberculosis	WGS	Sweden																				Poor	2013-08-30T00:00:00Z			PRJNA167553	SAMN02470643	GCA_000463275.1		AKYV00000000	National Institute for Communicable Disease Control and Prevention, Chinese Center for Disease Control and Prevention/State Key Laboratory for Infectious Disease Prevention and Control, China	WGS	Illumina GAIIx	100.0x	Velvet v. 1.0.12
1199187.3	Mycobacterium avium subsp. paratuberculosis MAP4		1199187	131567;2;1783272;201174;1760;85007;1762;1763;120793;1764;1770;1199187	cellular organisms;Bacteria;Bacillati;Actinomycetota;Actinomycetes;Mycobacteriales;Mycobacteriaceae;Mycobacterium;Mycobacterium avium complex (MAC);Mycobacterium avium;Mycobacterium avium subsp. paratuberculosis;Mycobacterium avium subsp. paratuberculosis MAP4	Bacteria	Bacillati	Actinomycetota	Actinomycetes	Mycobacteriales	Mycobacteriaceae	Mycobacterium	Mycobacterium avium	Complete	MAP4																				Good	2013-05-09T00:00:00Z			PRJNA168471	SAMN02603716	GCA_000390085.1		CP005928.1	Penn State University	Complete	Sanger dideoxy sequencing; 454	18x	DNAStar Lasergene v. 11
1200347.3	Mycobacterium tuberculosis NA-A0008		1200347	131567;2;1783272;201174;1760;85007;1762;1763;77643;1773;1200347	cellular organisms;Bacteria;Bacillati;Actinomycetota;Actinomycetes;Mycobacteriales;Mycobacteriaceae;Mycobacterium;Mycobacterium tuberculosis complex;Mycobacterium tuberculosis;Mycobacterium tuberculosis NA-A0008	Bacteria	Bacillati	Actinomycetota	Actinomycetes	Mycobacteriales	Mycobacteriaceae	Mycobacterium	Mycobacterium tuberculosis	WGS	NA-A0008																				Good	2012-09-11T00:00:00Z			PRJNA168604	SAMN02471802	GCA_000296175.1		ALYG00000000	University of Hyderabad	WGS	IonTorrent	89.0x	MIRA v. 2
1200348.3	Mycobacterium tuberculosis NA-A0009		1200348	131567;2;1783272;201174;1760;85007;1762;1763;77643;1773;1200348	cellular organisms;Bacteria;Bacillati;Actinomycetota;Actinomycetes;Mycobacteriales;Mycobacteriaceae;Mycobacterium;Mycobacterium tuberculosis complex;Mycobacterium tuberculosis;Mycobacterium tuberculosis NA-A0009	Bacteria	Bacillati	Actinomycetota	Actinomycetes	Mycobacteriales	Mycobacteriaceae	Mycobacterium	Mycobacterium tuberculosis	WGS	NA-A0009																				Poor	2012-09-11T00:00:00Z			PRJNA168605	SAMN02471797	GCA_000296155.1		ALYH00000000	University of Hyderabad	WGS	IonTorrent	93.0x	MIRA v. 2
1202450.10	Mycobacterium haemophilum DSM 44634 = ATCC 29548		1202450	131567;2;1783272;201174;1760;85007;1762;1763;29311;1202450	cellular organisms;Bacteria;Bacillati;Actinomycetota;Actinomycetes;Mycobacteriales;Mycobacteriaceae;Mycobacterium;Mycobacterium haemophilum;Mycobacterium haemophilum DSM 44634	Bacteria	Bacillati	Actinomycetota	Actinomycetes	Mycobacteriales	Mycobacteriaceae	Mycobacterium	Mycobacterium haemophilum	Deprecated	ATCC 29548																	ATCC:29548			Good	2015-10-30T00:00:00Z			PRJNA171821	SAMN01918491	GCF_000340435.2	SRR2064152,SRR2064165,SRR2064167,SRR2064214	ANHL00000000	Albert Einstein College of Medicine	Complete	Illumina; Pacific Biosciences	55x	ALLPATHS_LG v. 45837
1202450.12	Mycobacterium haemophilum DSM 44634		1202450	131567;2;1783272;201174;1760;85007;1762;1763;29311;1202450	cellular organisms;Bacteria;Bacillati;Actinomycetota;Actinomycetes;Mycobacteriales;Mycobacteriaceae;Mycobacterium;Mycobacterium haemophilum;Mycobacterium haemophilum DSM 44634	Bacteria	Bacillati	Actinomycetota	Actinomycetes	Mycobacteriales	Mycobacteriaceae	Mycobacterium	Mycobacterium haemophilum	WGS	DSM 44634																	DSM:44634			Good	2022-10-24T00:00:00Z	36243697		PRJNA646947	SAMN15568927	GCA_025823035.1		JACKVB000000000		WGS	Illumina	591x	A5-miseq v. 20140604
1202450.13	Mycobacterium haemophilum DSM 44634 ATCC 29548		1202450	131567;2;1783272;201174;1760;85007;1762;1763;29311;1202450	cellular organisms;Bacteria;Bacillati;Actinomycetota;Actinomycetes;Mycobacteriales;Mycobacteriaceae;Mycobacterium;Mycobacterium haemophilum;Mycobacterium haemophilum DSM 44634	Bacteria	Bacillati	Actinomycetota	Actinomycetes	Mycobacteriales	Mycobacteriaceae	Mycobacterium	Mycobacterium haemophilum	Complete	ATCC 29548																	ATCC:29548		Representative	Good	2015-10-30T00:00:00Z			PRJNA171821	SAMN01918491	GCA_000340435.3		ANHL00000000			Illumina; Pacific Biosciences	55x	ALLPATHS_LG v. 45837
1203599.10	Mycobacterium intracellulare subsp. yongonense strain RT 955-2015		1203599	131567;2;1783272;201174;1760;85007;1762;1763;120793;1767;1203599	cellular organisms;Bacteria;Bacillati;Actinomycetota;Actinomycetes;Mycobacteriales;Mycobacteriaceae;Mycobacterium;Mycobacterium avium complex (MAC);Mycobacterium intracellulare;Mycobacterium intracellulare subsp. yongonense	Bacteria	Bacillati	Actinomycetota	Actinomycetes	Mycobacteriales	Mycobacteriaceae	Mycobacterium	Mycobacterium intracellulare	WGS	RT 955-2015																				Good	2018-02-14T00:00:00Z			PRJNA433503	SAMN08498595	GCA_002927295.1		PSQD00000000	Nelson Mandela African Institution of Science and Technology	WGS	Illumina MiSeq	28.0x	SPAdes v. 3.9.1
1203599.3	Mycobacterium yongonense strain E3170		1203599	131567;2;1783272;201174;1760;85007;1762;1763;120793;1767;1203599	cellular organisms;Bacteria;Bacillati;Actinomycetota;Actinomycetes;Mycobacteriales;Mycobacteriaceae;Mycobacterium;Mycobacterium avium complex (MAC);Mycobacterium intracellulare;Mycobacterium intracellulare subsp. yongonense	Bacteria	Bacillati	Actinomycetota	Actinomycetes	Mycobacteriales	Mycobacteriaceae	Mycobacterium	Mycobacterium intracellulare	WGS	E3170																				Good	2016-07-15T00:00:00Z			PRJNA305922	SAMN04634227	GCF_001686645.1	SRR3392747,SRR3392753,SRR3392756,SRR3392757	MBDZ00000000	JCVI	WGS	Illumina NextSeq 500	328.63x	SPAdes v. 3.1.1
1203599.5	Mycobacterium yongonense strain 1099801.4		1203599	131567;2;1783272;201174;1760;85007;1762;1763;120793;1767;1203599	cellular organisms;Bacteria;Bacillati;Actinomycetota;Actinomycetes;Mycobacteriales;Mycobacteriaceae;Mycobacterium;Mycobacterium avium complex (MAC);Mycobacterium intracellulare;Mycobacterium intracellulare subsp. yongonense	Bacteria	Bacillati	Actinomycetota	Actinomycetes	Mycobacteriales	Mycobacteriaceae	Mycobacterium	Mycobacterium intracellulare	WGS	1099801.4																				Good	2016-07-15T00:00:00Z			PRJNA305922	SAMN04634182	GCF_001686655.1	SRR3391882,SRR3391885	MBDX00000000	JCVI	WGS	Illumina NextSeq 500	111.81x	SPAdes v. 3.1.1
1203599.6	Mycobacterium yongonense strain Asan 36527		1203599	131567;2;1783272;201174;1760;85007;1762;1763;120793;1767;1203599	cellular organisms;Bacteria;Bacillati;Actinomycetota;Actinomycetes;Mycobacteriales;Mycobacteriaceae;Mycobacterium;Mycobacterium avium complex (MAC);Mycobacterium intracellulare;Mycobacterium intracellulare subsp. yongonense	Bacteria	Bacillati	Actinomycetota	Actinomycetes	Mycobacteriales	Mycobacteriaceae	Mycobacterium	Mycobacterium intracellulare	Complete	Asan 36527																				Good	2017-05-17T00:00:00Z			PRJNA308265	SAMN04390159	GCA_002148195.1		CP015965	Seoul National University College of Medicine	Complete
1203599.7	Mycobacterium yongonense strain Asan 36912		1203599	131567;2;1783272;201174;1760;85007;1762;1763;120793;1767;1203599	cellular organisms;Bacteria;Bacillati;Actinomycetota;Actinomycetes;Mycobacteriales;Mycobacteriaceae;Mycobacterium;Mycobacterium avium complex (MAC);Mycobacterium intracellulare;Mycobacterium intracellulare subsp. yongonense	Bacteria	Bacillati	Actinomycetota	Actinomycetes	Mycobacteriales	Mycobacteriaceae	Mycobacterium	Mycobacterium intracellulare	Complete	Asan 36912																				Good	2017-05-17T00:00:00Z			PRJNA308264	SAMN04390158	GCA_002148175.1		CP015964	Seoul National University College of Medicine	Complete
1205674.3	Mycobacterium canettii CIPT 140070010		1205674	131567;2;1783272;201174;1760;85007;1762;1763;77643;78331;1205674	cellular organisms;Bacteria;Bacillati;Actinomycetota;Actinomycetes;Mycobacteriales;Mycobacteriaceae;Mycobacterium;Mycobacterium tuberculosis complex;Mycobacterium canetti;Mycobacterium canettii CIPT 140070010	Bacteria	Bacillati	Actinomycetota	Actinomycetes	Mycobacteriales	Mycobacteriaceae	Mycobacterium	Mycobacterium canetti	Complete	CIPT 140070010																				Good	2012-12-19T00:00:00Z	23291586		PRJNA184389	SAMEA2271950	GCA_000328785.1		FO203509.1	Genoscope CEA	Complete			1
1205675.3	Mycobacterium canettii CIPT 140070008		1205675	131567;2;1783272;201174;1760;85007;1762;1763;77643;78331;1205675	cellular organisms;Bacteria;Bacillati;Actinomycetota;Actinomycetes;Mycobacteriales;Mycobacteriaceae;Mycobacterium;Mycobacterium tuberculosis complex;Mycobacterium canetti;Mycobacterium canettii CIPT 140070008	Bacteria	Bacillati	Actinomycetota	Actinomycetes	Mycobacteriales	Mycobacteriaceae	Mycobacterium	Mycobacterium canetti	Complete	CIPT 140070008																				Good	2012-12-19T00:00:00Z	23291586		PRJNA184401	SAMEA2272599	GCA_000328845.1		FO203508.1	Genoscope CEA	Complete			1
1205676.3	Mycobacterium canettii CIPT 140060008		1205676	131567;2;1783272;201174;1760;85007;1762;1763;77643;78331;1205676	cellular organisms;Bacteria;Bacillati;Actinomycetota;Actinomycetes;Mycobacteriales;Mycobacteriaceae;Mycobacterium;Mycobacterium tuberculosis complex;Mycobacterium canetti;Mycobacterium canettii CIPT 140060008	Bacteria	Bacillati	Actinomycetota	Actinomycetes	Mycobacteriales	Mycobacteriaceae	Mycobacterium	Mycobacterium canetti	Complete	CIPT 140060008																				Good	2012-12-19T00:00:00Z	23291586		PRJNA184390	SAMEA2272709	GCA_000328805.1		FO203507.1	Genoscope CEA	Complete			1
1205677.3	Mycobacterium canettii CIPT 140070017		1205677	131567;2;1783272;201174;1760;85007;1762;1763;77643;78331;1205677	cellular organisms;Bacteria;Bacillati;Actinomycetota;Actinomycetes;Mycobacteriales;Mycobacteriaceae;Mycobacterium;Mycobacterium tuberculosis complex;Mycobacterium canetti;Mycobacterium canettii CIPT 140070017	Bacteria	Bacillati	Actinomycetota	Actinomycetes	Mycobacteriales	Mycobacteriaceae	Mycobacterium	Mycobacterium canetti	Complete	CIPT 140070017																				Good	2012-12-19T00:00:00Z	23291586		PRJNA184391	SAMEA2272217	GCA_000328825.1		FO203510.1	Genoscope CEA	Complete			1
1206780.3	Mycobacterium bovis BCG str. Korea 1168P		1206780	131567;2;1783272;201174;1760;85007;1762;1763;77643;1773;1765;33892;1206780	cellular organisms;Bacteria;Bacillati;Actinomycetota;Actinomycetes;Mycobacteriales;Mycobacteriaceae;Mycobacterium;Mycobacterium tuberculosis complex;Mycobacterium tuberculosis;Mycobacterium tuberculosis variant bovis;Mycobacterium tuberculosis variant bovis BCG;Mycobacterium tuberculosis variant bovis BCG str. Korea 1168P	Bacteria	Bacillati	Actinomycetota	Actinomycetes	Mycobacteriales	Mycobacteriaceae	Mycobacterium	Mycobacterium tuberculosis	Complete	BCG-Korea																				Good	2013-02-08T00:00:00Z			PRJNA170028	SAMN02603488	GCA_000338715.2		CP003900.2	Korean Institute of Tuberculosis	Complete
120959.18	Mycobacterium kubicae strain JCM 13573		120959	131567;2;1783272;201174;1760;85007;1762;1763;2249310;120959	cellular organisms;Bacteria;Bacillati;Actinomycetota;Actinomycetes;Mycobacteriales;Mycobacteriaceae;Mycobacterium;Mycobacterium simiae complex;Mycobacterium kubicae	Bacteria	Bacillati	Actinomycetota	Actinomycetes	Mycobacteriales	Mycobacteriaceae	Mycobacterium	Mycobacterium kubicae	WGS	JCM 13573																	JCM:13573			Good	2020-02-06T00:00:00Z	31287781		PRJDB7717	SAMD00153187	GCA_010723135.1		BLKU00000000	Department of Infection Metagenomics, Osaka University	WGS	Oxford Nanopore Technologies MinION;	196x	Canu v. 1.7
120959.22	Mycobacterium kubicae strain NJH_MKUB1		120959	131567;2;1783272;201174;1760;85007;1762;1763;2249310;120959	cellular organisms;Bacteria;Bacillati;Actinomycetota;Actinomycetes;Mycobacteriales;Mycobacteriaceae;Mycobacterium;Mycobacterium simiae complex;Mycobacterium kubicae	Bacteria	Bacillati	Actinomycetota	Actinomycetes	Mycobacteriales	Mycobacteriaceae	Mycobacterium	Mycobacterium kubicae	Complete	NJH_MKUB1																			Representative	Good	2020-08-21T00:00:00Z			PRJNA575747	SAMN12910285	GCA_014263315.1		CP045081,CP045082,CP045083	National Jewish Health	Complete	Oxford Nanopore MiniION; Illumina HiSeq	313x	Unicycler v. 0.4.4
120959.23	Mycobacterium kubicae strain NJH_MKUB2		120959	131567;2;1783272;201174;1760;85007;1762;1763;2249310;120959	cellular organisms;Bacteria;Bacillati;Actinomycetota;Actinomycetes;Mycobacteriales;Mycobacteriaceae;Mycobacterium;Mycobacterium simiae complex;Mycobacterium kubicae	Bacteria	Bacillati	Actinomycetota	Actinomycetes	Mycobacteriales	Mycobacteriaceae	Mycobacterium	Mycobacterium kubicae	Complete	NJH_MKUB2																				Good	2020-08-21T00:00:00Z			PRJNA575747	SAMN12910286	GCA_014263335.1		CP045075,CP045076,CP045077,CP045078,CP045079,CP045080	National Jewish Health	Complete	Oxford Nanopore MiniION; Illumina HiSeq	425x	Unicycler v. 0.4.4
120959.24	Mycobacterium kubicae strain JCM 13573		120959	131567;2;1783272;201174;1760;85007;1762;1763;2249310;120959	cellular organisms;Bacteria;Bacillati;Actinomycetota;Actinomycetes;Mycobacteriales;Mycobacteriaceae;Mycobacterium;Mycobacterium simiae complex;Mycobacterium kubicae	Bacteria	Bacillati	Actinomycetota	Actinomycetes	Mycobacteriales	Mycobacteriaceae	Mycobacterium	Mycobacterium kubicae	Complete	JCM 13573																	JCM:13573			Good	2020-11-25T00:00:00Z			PRJNA575747	SAMN16828374	GCA_015689175.1		CP065047,CP065048,CP065049	National Jewish Health	Complete	Illumina HiSeq; Oxford Nanopore MinION	196.0x	Unicycler v. 0.4.4
120959.28	Mycobacterium kubicae DSM 44627		120959	131567;2;1783272;201174;1760;85007;1762;1763;2249310;120959	cellular organisms;Bacteria;Bacillati;Actinomycetota;Actinomycetes;Mycobacteriales;Mycobacteriaceae;Mycobacterium;Mycobacterium simiae complex;Mycobacterium kubicae	Bacteria	Bacillati	Actinomycetota	Actinomycetes	Mycobacteriales	Mycobacteriaceae	Mycobacterium	Mycobacterium kubicae	WGS	DSM 44627																	DSM:44627			Good	2022-10-24T00:00:00Z	36243697		PRJNA646947	SAMN15568989	GCA_025821825.1		JACKSR000000000		WGS	Illumina	595x	A5-miseq v. 20140604
[truncated: 47,379 more rows]
[truncated: 40 more columns]

## Sheet: bvbrc_subset
Genome ID	NCBI Taxon ID	Species	BioSample Accession	Contigs	Size	MIC
1008298.3	1008298	Mycobacterium leprae	SAMD00011899	1	3268122
1010834.3	1010834	Mycobacterium tuberculosis	SAMN03081429	1	4407929	#N/A
[truncated: 47,496 more rows]

## Sheet: bvbrc_subset_dedup
Genome ID	NCBI Taxon ID	Species	BioSample Accession	Contigs	Size	MIC
[truncated: 8,439 more rows]

[truncated: 1 more sheets: info]
