# Supplementary material for: A Frameshift Mutation in the Methyltransferase rlmN Is Associated with Increased Linezolid Resistance in Mycobacterium tuberculosis
Source: Comput Struct Biotechnol J. 2026 May 11;35(1):0090. doi: 10.34133/csbj.0090 (PMC13158455; doi:10.34133/csbj.0090)
Supplement: Supplementary 1 — Data S1. BVBRC linezolid phenotype Data S2. RlmN CRyPTIC reuse table Data S3. rlmN supplementary file [file csbj.0090.f1.zip › Data S2. RlmN CRyPTIC reuse table.xlsx]

## Sheet: CRyPTIC_reuse_table_20240917
ENA_RUN	UNIQUEID	AMI_BINARY_PHENOTYPE	BDQ_BINARY_PHENOTYPE	CFZ_BINARY_PHENOTYPE	DLM_BINARY_PHENOTYPE	EMB_BINARY_PHENOTYPE	ETH_BINARY_PHENOTYPE	INH_BINARY_PHENOTYPE	KAN_BINARY_PHENOTYPE	LEV_BINARY_PHENOTYPE	LZD_BINARY_PHENOTYPE	MXF_BINARY_PHENOTYPE	RIF_BINARY_PHENOTYPE	RFB_BINARY_PHENOTYPE	AMI_MIC	BDQ_MIC	CFZ_MIC	DLM_MIC	EMB_MIC	ETH_MIC	INH_MIC	KAN_MIC	LEV_MIC	LZD_MIC	MXF_MIC	RIF_MIC	RFB_MIC	AMI_PHENOTYPE_QUALITY	BDQ_PHENOTYPE_QUALITY	CFZ_PHENOTYPE_QUALITY	DLM_PHENOTYPE_QUALITY	EMB_PHENOTYPE_QUALITY	ETH_PHENOTYPE_QUALITY	INH_PHENOTYPE_QUALITY	KAN_PHENOTYPE_QUALITY	LEV_PHENOTYPE_QUALITY	LZD_PHENOTYPE_QUALITY	MXF_PHENOTYPE_QUALITY	RIF_PHENOTYPE_QUALITY	RFB_PHENOTYPE_QUALITY	ENA_SAMPLE	VCF	REGENOTYPED_VCF
ERR4810489	site.02.subj.0001.lab.2014222001.iso.1	S	NA	S	S	S	S	S	S	S	S	S	S	S	<=0.25	NA	<=0.06	<=0.015	1	2	0.05	2	0.25	0.25	0.25	<=0.06	<=0.06	HIGH	NA	HIGH	HIGH	HIGH	HIGH	HIGH	HIGH	HIGH	HIGH	HIGH	HIGH	HIGH	ERS5298516	../reproducibility/00/01/08/61/10861/site.02.iso.1.subject.0001.lab_id.2014222001.seq_reps.14222001.masked.vcf.gz	../reproducibility/00/01/08/61/10861/site.02.iso.1.subject.0001.lab_id.2014222001.seq_reps.14222001.regeno.vcf.gz
ERR4810491	site.02.subj.0002.lab.2014222005.iso.1	S	S	S	S	S	S	S	S	S	S	S	S	S	<=0.25	0.06	<=0.06	<=0.015	1	1	<=0.025	2	0.25	0.5	0.25	<=0.06	<=0.06	HIGH	HIGH	HIGH	HIGH	HIGH	HIGH	HIGH	HIGH	HIGH	HIGH	LOW	HIGH	HIGH	ERS5298518	../reproducibility/00/01/08/63/10863/site.02.iso.1.subject.0002.lab_id.2014222005.seq_reps.14222005.masked.vcf.gz	../reproducibility/00/01/08/63/10863/site.02.iso.1.subject.0002.lab_id.2014222005.seq_reps.14222005.regeno.vcf.gz
ERR4810493	site.02.subj.0004.lab.2014222010.iso.1	S	S	S	NA	S	I	S	S	S	S	S	S	S	<=0.25	0.06	0.12	NA	2	4	0.05	2	1	0.5	0.25	0.12	<=0.06	HIGH	HIGH	HIGH	NA	HIGH	HIGH	HIGH	HIGH	HIGH	HIGH	HIGH	HIGH	HIGH	ERS5298520	../reproducibility/00/01/08/67/10867/site.02.iso.1.subject.0004.lab_id.2014222010.seq_reps.14222010.masked.vcf.gz	../reproducibility/00/01/08/67/10867/site.02.iso.1.subject.0004.lab_id.2014222010.seq_reps.14222010.regeno.vcf.gz
ERR4810494	site.02.subj.0005.lab.2014222011.iso.1	S	S	S	S	S	S	S	S	S	S	S	S	S	<=0.25	0.03	<=0.06	<=0.015	1	1	<=0.025	<=1	0.25	0.5	0.25	0.12	<=0.06	HIGH	HIGH	HIGH	HIGH	HIGH	HIGH	HIGH	HIGH	HIGH	HIGH	HIGH	HIGH	HIGH	ERS5298521	../reproducibility/00/01/08/68/10868/site.02.iso.1.subject.0005.lab_id.2014222011.seq_reps.14222011.masked.vcf.gz	../reproducibility/00/01/08/68/10868/site.02.iso.1.subject.0005.lab_id.2014222011.seq_reps.14222011.regeno.vcf.gz
ERR4810495	site.02.subj.0006.lab.2014222013.iso.1	S	S	S	S	S	S	S	S	S	S	S	S	S	<=0.25	0.25	0.12	<=0.015	2	1	0.05	2	0.5	0.5	0.5	0.12	<=0.06	HIGH	HIGH	HIGH	HIGH	HIGH	HIGH	HIGH	HIGH	HIGH	HIGH	HIGH	HIGH	HIGH	ERS5298522	../reproducibility/00/01/08/69/10869/site.02.iso.1.subject.0006.lab_id.2014222013.seq_reps.14222013.masked.vcf.gz	../reproducibility/00/01/08/69/10869/site.02.iso.1.subject.0006.lab_id.2014222013.seq_reps.14222013.regeno.vcf.gz
ERR4810497	site.02.subj.0007.lab.2014222016.iso.1	S	S	S	S	S	S	S	S	S	S	S	S	S	<=0.25	0.06	<=0.06	<=0.015	2	2	<=0.025	2	0.25	0.5	0.25	<=0.06	<=0.06	HIGH	HIGH	HIGH	HIGH	HIGH	HIGH	HIGH	HIGH	HIGH	HIGH	HIGH	HIGH	HIGH	ERS5298524	../reproducibility/00/01/08/71/10871/site.02.iso.1.subject.0007.lab_id.2014222016.seq_reps.14222016.masked.vcf.gz	../reproducibility/00/01/08/71/10871/site.02.iso.1.subject.0007.lab_id.2014222016.seq_reps.14222016.regeno.vcf.gz
ERR4810498	site.02.subj.0008.lab.2014222017.iso.1	S	S	S	S	S	S	S	S	S	S	S	S	S	<=0.25	0.06	<=0.06	<=0.015	1	1	<=0.025	<=1	0.25	0.5	0.25	<=0.06	<=0.06	HIGH	HIGH	HIGH	HIGH	HIGH	HIGH	HIGH	HIGH	HIGH	LOW	HIGH	HIGH	HIGH	ERS5298525	../reproducibility/00/01/08/72/10872/site.02.iso.1.subject.0008.lab_id.2014222017.seq_reps.14222017.masked.vcf.gz	../reproducibility/00/01/08/72/10872/site.02.iso.1.subject.0008.lab_id.2014222017.seq_reps.14222017.regeno.vcf.gz
ERR4810507	site.02.subj.0009.lab.2014222037.iso.1	S	S	S	S	S	S	S	S	S	S	S	S	S	<=0.25	0.06	<=0.06	<=0.015	2	2	<=0.025	<=1	0.25	0.5	0.25	<=0.06	<=0.06	HIGH	HIGH	HIGH	HIGH	HIGH	HIGH	HIGH	HIGH	HIGH	HIGH	HIGH	HIGH	HIGH	ERS5298534	../reproducibility/00/01/08/82/10882/site.02.iso.1.subject.0009.lab_id.2014222037.seq_reps.14222037.masked.vcf.gz	../reproducibility/00/01/08/82/10882/site.02.iso.1.subject.0009.lab_id.2014222037.seq_reps.14222037.regeno.vcf.gz
ERR4810509	site.02.subj.0010.lab.2014222040.iso.1	S	S	S	S	S	S	S	S	S	S	S	S	S	<=0.25	0.06	<=0.06	<=0.015	1	2	<=0.025	<=1	0.25	0.25	0.25	<=0.06	<=0.06	HIGH	HIGH	HIGH	HIGH	HIGH	HIGH	HIGH	HIGH	HIGH	HIGH	HIGH	HIGH	HIGH	ERS5298536	../reproducibility/00/01/08/84/10884/site.02.iso.1.subject.0010.lab_id.2014222040.seq_reps.14222040.masked.vcf.gz	../reproducibility/00/01/08/84/10884/site.02.iso.1.subject.0010.lab_id.2014222040.seq_reps.14222040.regeno.vcf.gz
ERR4810512	site.02.subj.0011.lab.2014222046.iso.1	S	S	S	S	S	S	S	S	S	S	S	S	S	<=0.25	0.06	0.12	<=0.015	2	1	0.05	2	0.25	0.5	0.25	<=0.06	<=0.06	HIGH	HIGH	LOW	HIGH	HIGH	HIGH	HIGH	HIGH	HIGH	HIGH	HIGH	HIGH	HIGH	ERS5298539	../reproducibility/00/01/08/87/10887/site.02.iso.1.subject.0011.lab_id.2014222046.seq_reps.14222046.masked.vcf.gz	../reproducibility/00/01/08/87/10887/site.02.iso.1.subject.0011.lab_id.2014222046.seq_reps.14222046.regeno.vcf.gz
ERR4810516	site.02.subj.0012.lab.2014222053.iso.1	S	S	S	S	S	S	S	S	S	S	S	S	S	<=0.25	0.25	0.25	<=0.015	2	1	0.05	2	0.5	0.5	0.5	<=0.06	<=0.06	HIGH	HIGH	HIGH	HIGH	HIGH	HIGH	HIGH	HIGH	HIGH	HIGH	HIGH	HIGH	HIGH	ERS5298543	../reproducibility/00/01/08/91/10891/site.02.iso.1.subject.0012.lab_id.2014222053.seq_reps.14222053.masked.vcf.gz	../reproducibility/00/01/08/91/10891/site.02.iso.1.subject.0012.lab_id.2014222053.seq_reps.14222053.regeno.vcf.gz
ERR4810518	site.02.subj.0013.lab.2014222055.iso.1	S	S	S	S	S	S	S	S	S	S	S	S	S	<=0.25	0.06	0.12	<=0.015	2	2	<=0.025	2	<=0.12	0.5	0.12	0.12	<=0.06	HIGH	HIGH	HIGH	HIGH	HIGH	HIGH	HIGH	HIGH	HIGH	HIGH	HIGH	HIGH	HIGH	ERS5298545	../reproducibility/00/01/08/93/10893/site.02.iso.1.subject.0013.lab_id.2014222055.seq_reps.14222055.masked.vcf.gz	../reproducibility/00/01/08/93/10893/site.02.iso.1.subject.0013.lab_id.2014222055.seq_reps.14222055.regeno.vcf.gz
ERR4810520	site.02.subj.0015.lab.2014231003.iso.1	S	S	S	S	S	S	S	S	S	S	S	S	S	<=0.25	0.03	<=0.06	<=0.015	1	2	<=0.025	<=1	0.25	0.25	0.25	<=0.06	<=0.06	HIGH	HIGH	HIGH	HIGH	HIGH	HIGH	HIGH	HIGH	HIGH	HIGH	HIGH	HIGH	HIGH	ERS5298547	../reproducibility/00/01/08/95/10895/site.02.iso.1.subject.0015.lab_id.2014231003.seq_reps.14231003.masked.vcf.gz	../reproducibility/00/01/08/95/10895/site.02.iso.1.subject.0015.lab_id.2014231003.seq_reps.14231003.regeno.vcf.gz
ERR4810522	site.02.subj.0016.lab.2014231005.iso.1	S	S	S	S	S	S	S	S	S	S	S	S	S	<=0.25	0.03	<=0.06	<=0.015	1	2	<=0.025	<=1	0.25	0.5	0.12	<=0.06	<=0.06	HIGH	HIGH	HIGH	HIGH	HIGH	HIGH	HIGH	HIGH	HIGH	HIGH	HIGH	HIGH	HIGH	ERS5298549	../reproducibility/00/01/08/97/10897/site.02.iso.1.subject.0016.lab_id.2014231005.seq_reps.14231005.masked.vcf.gz	../reproducibility/00/01/08/97/10897/site.02.iso.1.subject.0016.lab_id.2014231005.seq_reps.14231005.regeno.vcf.gz
ERR4810524	site.02.subj.0017.lab.2014231009.iso.1	S	S	S	S	S	S	S	S	S	S	S	S	S	<=0.25	0.06	<=0.06	<=0.015	2	1	<=0.025	2	0.25	0.5	0.25	<=0.06	<=0.06	HIGH	LOW	HIGH	HIGH	HIGH	HIGH	HIGH	HIGH	HIGH	HIGH	HIGH	HIGH	HIGH	ERS5298551	../reproducibility/00/01/08/99/10899/site.02.iso.1.subject.0017.lab_id.2014231009.seq_reps.14231009.masked.vcf.gz	../reproducibility/00/01/08/99/10899/site.02.iso.1.subject.0017.lab_id.2014231009.seq_reps.14231009.regeno.vcf.gz
ERR4810526	site.02.subj.0018.lab.2014231011.iso.1	S	S	S	S	S	S	S	S	S	S	S	S	S	<=0.25	0.06	0.12	<=0.015	1	2	0.05	2	0.25	0.25	0.25	<=0.06	<=0.06	HIGH	HIGH	HIGH	HIGH	LOW	HIGH	HIGH	HIGH	HIGH	HIGH	HIGH	HIGH	HIGH	ERS5298553	../reproducibility/00/01/09/01/10901/site.02.iso.1.subject.0018.lab_id.2014231011.seq_reps.14231011.masked.vcf.gz	../reproducibility/00/01/09/01/10901/site.02.iso.1.subject.0018.lab_id.2014231011.seq_reps.14231011.regeno.vcf.gz
ERR4811002	site.02.subj.0019.lab.2014231015.iso.1	S	S	S	S	S	S	S	S	S	S	S	R	R	<=0.25	0.03	<=0.06	<=0.015	2	1	<=0.025	<=1	0.5	0.25	0.5	>4	>2	HIGH	HIGH	HIGH	HIGH	LOW	HIGH	HIGH	HIGH	HIGH	HIGH	HIGH	HIGH	HIGH	ERS5300720	../reproducibility/00/01/25/77/12577/site.02.iso.1.subject.0019.lab_id.2014231015.seq_reps.14231015.masked.vcf.gz	../reproducibility/00/01/25/77/12577/site.02.iso.1.subject.0019.lab_id.2014231015.seq_reps.14231015.regeno.vcf.gz
ERR4810529	site.02.subj.0020.lab.2014231019.iso.1	S	S	S	S	S	S	S	S	S	S	S	S	S	<=0.25	0.06	<=0.06	<=0.015	2	2	<=0.025	2	0.25	0.25	0.25	0.12	<=0.06	HIGH	HIGH	HIGH	HIGH	HIGH	HIGH	HIGH	LOW	HIGH	HIGH	HIGH	HIGH	HIGH	ERS5298556	../reproducibility/00/01/09/05/10905/site.02.iso.1.subject.0020.lab_id.2014231019.seq_reps.14231019.masked.vcf.gz	../reproducibility/00/01/09/05/10905/site.02.iso.1.subject.0020.lab_id.2014231019.seq_reps.14231019.regeno.vcf.gz
ERR4811003	site.02.subj.0021.lab.2014232001.iso.1	S	S	S	S	S	R	R	S	S	S	S	S	S	<=0.25	0.03	<=0.06	<=0.015	2	>8	0.2	2	0.5	0.5	0.25	<=0.06	<=0.06	HIGH	HIGH	HIGH	HIGH	HIGH	HIGH	HIGH	HIGH	LOW	HIGH	HIGH	HIGH	HIGH	ERS5300721	../reproducibility/00/01/25/78/12578/site.02.iso.1.subject.0021.lab_id.2014232001.seq_reps.14232001.masked.vcf.gz	../reproducibility/00/01/25/78/12578/site.02.iso.1.subject.0021.lab_id.2014232001.seq_reps.14232001.regeno.vcf.gz
ERR4810531	site.02.subj.0022.lab.2014232005.iso.1	S	S	S	S	S	S	S	S	S	S	S	S	S	<=0.25	0.06	0.12	<=0.015	2	2	<=0.025	<=1	0.25	0.25	0.25	<=0.06	<=0.06	HIGH	LOW	HIGH	HIGH	HIGH	HIGH	HIGH	HIGH	HIGH	HIGH	HIGH	HIGH	HIGH	ERS5298558	../reproducibility/00/01/09/08/10908/site.02.iso.1.subject.0022.lab_id.2014232005.seq_reps.14232005.masked.vcf.gz	../reproducibility/00/01/09/08/10908/site.02.iso.1.subject.0022.lab_id.2014232005.seq_reps.14232005.regeno.vcf.gz
ERR4810533	site.02.subj.0023.lab.2014232007.iso.1	S	S	S	S	S	S	S	S	S	S	S	S	S	<=0.25	0.06	0.12	<=0.015	0.5	1	<=0.025	2	0.25	0.25	0.25	<=0.06	<=0.06	HIGH	HIGH	HIGH	HIGH	HIGH	HIGH	HIGH	HIGH	HIGH	HIGH	HIGH	HIGH	HIGH	ERS5298560	../reproducibility/00/01/09/10/10910/site.02.iso.1.subject.0023.lab_id.2014232007.seq_reps.14232007.masked.vcf.gz	../reproducibility/00/01/09/10/10910/site.02.iso.1.subject.0023.lab_id.2014232007.seq_reps.14232007.regeno.vcf.gz
ERR4810535	site.02.subj.0024.lab.2014232009.iso.1	S	S	S	S	S	S	S	S	S	S	S	S	S	<=0.25	0.06	<=0.06	<=0.015	1	2	0.05	<=1	0.25	0.5	0.12	<=0.06	<=0.06	HIGH	HIGH	HIGH	HIGH	HIGH	HIGH	HIGH	HIGH	HIGH	HIGH	HIGH	HIGH	HIGH	ERS5298562	../reproducibility/00/01/09/12/10912/site.02.iso.1.subject.0024.lab_id.2014232009.seq_reps.14232009.masked.vcf.gz	../reproducibility/00/01/09/12/10912/site.02.iso.1.subject.0024.lab_id.2014232009.seq_reps.14232009.regeno.vcf.gz
ERR4810536	site.02.subj.0025.lab.2014232010.iso.1	S	S	S	S	S	S	S	S	S	S	S	S	S	<=0.25	0.06	<=0.06	<=0.015	1	1	<=0.025	<=1	0.5	0.5	0.5	0.12	<=0.06	HIGH	HIGH	HIGH	HIGH	HIGH	HIGH	HIGH	HIGH	LOW	HIGH	HIGH	HIGH	HIGH	ERS5298563	../reproducibility/00/01/09/13/10913/site.02.iso.1.subject.0025.lab_id.2014232010.seq_reps.14232010.masked.vcf.gz	../reproducibility/00/01/09/13/10913/site.02.iso.1.subject.0025.lab_id.2014232010.seq_reps.14232010.regeno.vcf.gz
ERR4810549	site.02.subj.0026.lab.2014233007.iso.1	S	S	S	S	S	S	S	S	S	S	S	S	S	<=0.25	0.06	<=0.06	<=0.015	1	2	<=0.025	2	0.25	0.5	0.5	0.12	<=0.06	HIGH	LOW	HIGH	HIGH	LOW	HIGH	HIGH	HIGH	HIGH	HIGH	LOW	HIGH	HIGH	ERS5298576	../reproducibility/00/01/09/27/10927/site.02.iso.1.subject.0026.lab_id.2014233007.seq_reps.14233007.masked.vcf.gz	../reproducibility/00/01/09/27/10927/site.02.iso.1.subject.0026.lab_id.2014233007.seq_reps.14233007.regeno.vcf.gz
ERR4810550	site.02.subj.0027.lab.2014233008.iso.1	S	S	S	S	S	I	S	S	S	S	S	S	S	<=0.25	0.03	<=0.06	<=0.015	2	4	0.05	<=1	0.25	0.25	0.25	<=0.06	<=0.06	HIGH	HIGH	HIGH	HIGH	HIGH	HIGH	HIGH	HIGH	HIGH	HIGH	HIGH	HIGH	HIGH	ERS5298577	../reproducibility/00/01/09/28/10928/site.02.iso.1.subject.0027.lab_id.2014233008.seq_reps.14233008.masked.vcf.gz	../reproducibility/00/01/09/28/10928/site.02.iso.1.subject.0027.lab_id.2014233008.seq_reps.14233008.regeno.vcf.gz
ERR4810552	site.02.subj.0028.lab.2014233011.iso.1	S	S	S	S	S	S	S	S	S	S	S	S	S	<=0.25	0.06	0.12	<=0.015	2	1	0.05	2	0.5	0.5	0.25	<=0.06	<=0.06	HIGH	HIGH	HIGH	HIGH	HIGH	HIGH	HIGH	HIGH	HIGH	LOW	HIGH	HIGH	HIGH	ERS5298579	../reproducibility/00/01/09/30/10930/site.02.iso.1.subject.0028.lab_id.2014233011.seq_reps.14233011.masked.vcf.gz	../reproducibility/00/01/09/30/10930/site.02.iso.1.subject.0028.lab_id.2014233011.seq_reps.14233011.regeno.vcf.gz
ERR4810553	site.02.subj.0029.lab.2014233012.iso.1	S	S	S	S	S	S	S	S	S	S	S	S	S	<=0.25	0.03	0.12	<=0.015	2	2	0.05	<=1	0.25	0.5	0.25	<=0.06	<=0.06	HIGH	HIGH	HIGH	HIGH	HIGH	HIGH	HIGH	HIGH	HIGH	HIGH	HIGH	HIGH	HIGH	ERS5298580	../reproducibility/00/01/09/31/10931/site.02.iso.1.subject.0029.lab_id.2014233012.seq_reps.14233012.masked.vcf.gz	../reproducibility/00/01/09/31/10931/site.02.iso.1.subject.0029.lab_id.2014233012.seq_reps.14233012.regeno.vcf.gz
ERR4810563	site.02.subj.0030.lab.2014234014.iso.1	S	S	S	S	S	S	S	S	S	S	S	S	S	<=0.25	0.06	0.12	<=0.015	1	1	<=0.025	2	0.25	0.5	0.12	<=0.06	<=0.06	MEDIUM	MEDIUM	MEDIUM	MEDIUM	MEDIUM	MEDIUM	MEDIUM	MEDIUM	MEDIUM	MEDIUM	MEDIUM	MEDIUM	MEDIUM	ERS5298590	../reproducibility/00/01/09/42/10942/site.02.iso.1.subject.0030.lab_id.2014234014.seq_reps.14234014.masked.vcf.gz	../reproducibility/00/01/09/42/10942/site.02.iso.1.subject.0030.lab_id.2014234014.seq_reps.14234014.regeno.vcf.gz
ERR4810570	site.02.subj.0031.lab.2014234024.iso.1	S	S	S	S	S	S	S	S	S	S	S	S	S	<=0.25	0.06	0.12	0.03	1	1	<=0.025	<=1	0.25	0.5	0.25	<=0.06	<=0.06	HIGH	HIGH	HIGH	HIGH	HIGH	HIGH	HIGH	HIGH	HIGH	HIGH	HIGH	HIGH	HIGH	ERS5298597	../reproducibility/00/01/09/50/10950/site.02.iso.1.subject.0031.lab_id.2014234024.seq_reps.14234024.masked.vcf.gz	../reproducibility/00/01/09/50/10950/site.02.iso.1.subject.0031.lab_id.2014234024.seq_reps.14234024.regeno.vcf.gz
ERR4810584	site.02.subj.0032.lab.2014234059.iso.1	S	S	S	S	S	S	S	S	S	S	S	S	S	<=0.25	0.03	<=0.06	<=0.015	2	2	0.05	<=1	0.25	0.5	0.25	<=0.06	<=0.06	HIGH	HIGH	HIGH	HIGH	HIGH	HIGH	HIGH	HIGH	HIGH	HIGH	HIGH	HIGH	HIGH	ERS5298611	../reproducibility/00/01/09/64/10964/site.02.iso.1.subject.0032.lab_id.2014234059.seq_reps.14234059.masked.vcf.gz	../reproducibility/00/01/09/64/10964/site.02.iso.1.subject.0032.lab_id.2014234059.seq_reps.14234059.regeno.vcf.gz
ERR4810616	site.02.subj.0033.lab.2014235050.iso.1	S	S	S	S	S	S	S	S	S	S	S	S	S	<=0.25	0.03	<=0.06	<=0.015	1	2	<=0.025	<=1	0.25	0.25	0.25	<=0.06	<=0.06	HIGH	HIGH	HIGH	HIGH	HIGH	HIGH	HIGH	HIGH	LOW	HIGH	HIGH	HIGH	HIGH	ERS5298643	../reproducibility/00/01/09/96/10996/site.02.iso.1.subject.0033.lab_id.2014235050.seq_reps.14235050.masked.vcf.gz	../reproducibility/00/01/09/96/10996/site.02.iso.1.subject.0033.lab_id.2014235050.seq_reps.14235050.regeno.vcf.gz
ERR4810487	site.02.subj.0034.lab.2014221009.iso.1	S	S	S	S	S	S	S	S	S	S	S	S	S	0.5	0.06	0.12	<=0.015	1	2	0.05	2	0.25	0.5	0.25	<=0.06	<=0.06	MEDIUM	MEDIUM	MEDIUM	MEDIUM	MEDIUM	MEDIUM	MEDIUM	MEDIUM	MEDIUM	MEDIUM	MEDIUM	MEDIUM	MEDIUM	ERS5298514	../reproducibility/00/01/08/59/10859/site.02.iso.1.subject.0034.lab_id.2014221009.seq_reps.14221009.masked.vcf.gz	../reproducibility/00/01/08/59/10859/site.02.iso.1.subject.0034.lab_id.2014221009.seq_reps.14221009.regeno.vcf.gz
ERR4810488	site.02.subj.0035.lab.2014221019.iso.1	S	S	S	S	S	S	S	S	S	S	S	S	S	<=0.25	0.06	0.25	<=0.015	1	2	<=0.025	2	0.5	0.5	0.25	0.12	<=0.06	MEDIUM	MEDIUM	MEDIUM	MEDIUM	MEDIUM	MEDIUM	MEDIUM	MEDIUM	MEDIUM	MEDIUM	MEDIUM	MEDIUM	MEDIUM	ERS5298515	../reproducibility/00/01/08/60/10860/site.02.iso.1.subject.0035.lab_id.2014221019.seq_reps.14221019.masked.vcf.gz	../reproducibility/00/01/08/60/10860/site.02.iso.1.subject.0035.lab_id.2014221019.seq_reps.14221019.regeno.vcf.gz
ERR4810492	site.02.subj.0036.lab.2014222006.iso.1	S	S	S	S	S	S	S	S	S	S	S	S	S	<=0.25	<=0.015	0.12	<=0.015	0.5	1	<=0.025	<=1	0.5	0.5	0.25	<=0.06	0.12	HIGH	LOW	HIGH	HIGH	HIGH	HIGH	HIGH	HIGH	HIGH	HIGH	HIGH	HIGH	HIGH	ERS5298519	../reproducibility/00/01/08/64/10864/site.02.iso.1.subject.0036.lab_id.2014222006.seq_reps.14222006.masked.vcf.gz	../reproducibility/00/01/08/64/10864/site.02.iso.1.subject.0036.lab_id.2014222006.seq_reps.14222006.regeno.vcf.gz
ERR4810786	site.02.subj.0037.lab.2014251029.iso.1	S	S	S	S	S	S	S	S	S	S	S	S	S	<=0.25	0.06	<=0.06	<=0.015	1	1	<=0.025	2	0.25	0.5	0.25	<=0.06	<=0.06	HIGH	HIGH	HIGH	HIGH	LOW	HIGH	HIGH	HIGH	HIGH	HIGH	HIGH	HIGH	HIGH	ERS5298813	../reproducibility/00/01/12/03/11203/site.02.iso.1.subject.0037.lab_id.2014251029.seq_reps.14251029.masked.vcf.gz	../reproducibility/00/01/12/03/11203/site.02.iso.1.subject.0037.lab_id.2014251029.seq_reps.14251029.regeno.vcf.gz
ERR4811109	site.02.subj.0038.lab.2015235078.iso.1	S	S	S	S	S	S	S	S	S	S	S	S	S	<=0.25	0.06	<=0.06	<=0.015	2	2	0.05	<=1	0.25	0.5	0.25	<=0.06	<=0.06	HIGH	HIGH	HIGH	HIGH	HIGH	HIGH	HIGH	HIGH	HIGH	HIGH	HIGH	HIGH	HIGH	ERS5300827	../reproducibility/00/01/26/84/12684/site.02.iso.1.subject.0038.lab_id.2015235078.seq_reps.15235078.masked.vcf.gz	../reproducibility/00/01/26/84/12684/site.02.iso.1.subject.0038.lab_id.2015235078.seq_reps.15235078.regeno.vcf.gz
ERR4811137	site.02.subj.0039.lab.2015235174.iso.1	S	S	S	S	S	S	S	S	R	S	R	S	S	<=0.25	0.06	0.12	<=0.015	2	2	0.05	2	2	0.5	2	0.12	<=0.06	HIGH	HIGH	HIGH	HIGH	HIGH	HIGH	HIGH	HIGH	HIGH	HIGH	HIGH	HIGH	HIGH	ERS5300855	../reproducibility/00/01/27/12/12712/site.02.iso.1.subject.0039.lab_id.2015235174.seq_reps.15235174.masked.vcf.gz	../reproducibility/00/01/27/12/12712/site.02.iso.1.subject.0039.lab_id.2015235174.seq_reps.15235174.regeno.vcf.gz
ERR4811141	site.02.subj.0040.lab.2015235180.iso.1	S	S	S	S	S	S	S	S	S	S	S	S	S	<=0.25	0.06	0.12	<=0.015	2	1	<=0.025	<=1	0.25	0.25	0.25	<=0.06	<=0.06	HIGH	HIGH	HIGH	HIGH	HIGH	HIGH	HIGH	HIGH	HIGH	HIGH	HIGH	HIGH	HIGH	ERS5300859	../reproducibility/00/01/27/16/12716/site.02.iso.1.subject.0040.lab_id.2015235180.seq_reps.15235180.masked.vcf.gz	../reproducibility/00/01/27/16/12716/site.02.iso.1.subject.0040.lab_id.2015235180.seq_reps.15235180.regeno.vcf.gz
ERR4811135	site.02.subj.0041.lab.2015235168.iso.1	S	S	S	S	S	I	S	S	S	S	S	S	S	<=0.25	0.06	0.25	<=0.015	2	4	0.05	2	<=0.12	1	0.12	0.12	<=0.06	HIGH	LOW	HIGH	HIGH	HIGH	HIGH	HIGH	HIGH	HIGH	HIGH	HIGH	HIGH	HIGH	ERS5300853	../reproducibility/00/01/27/10/12710/site.02.iso.1.subject.0041.lab_id.2015235168.seq_reps.15235168.masked.vcf.gz	../reproducibility/00/01/27/10/12710/site.02.iso.1.subject.0041.lab_id.2015235168.seq_reps.15235168.regeno.vcf.gz
ERR4811047	site.02.subj.0042.lab.2015231006.iso.1	S	S	S	S	S	I	S	S	S	S	S	S	S	<=0.25	0.06	0.12	<=0.015	1	4	0.05	2	0.25	0.25	0.25	<=0.06	<=0.06	HIGH	HIGH	HIGH	HIGH	HIGH	HIGH	HIGH	HIGH	HIGH	HIGH	HIGH	HIGH	HIGH	ERS5300765	../reproducibility/00/01/26/22/12622/site.02.iso.1.subject.0042.lab_id.2015231006.seq_reps.15231006.masked.vcf.gz	../reproducibility/00/01/26/22/12622/site.02.iso.1.subject.0042.lab_id.2015231006.seq_reps.15231006.regeno.vcf.gz
ERR4811048	site.02.subj.0043.lab.2015231007.iso.1	S	S	S	S	S	S	S	S	S	S	S	S	S	<=0.25	0.06	<=0.06	<=0.015	2	2	0.1	<=1	0.25	0.5	0.25	<=0.06	<=0.06	HIGH	HIGH	HIGH	HIGH	HIGH	HIGH	HIGH	HIGH	HIGH	HIGH	HIGH	HIGH	HIGH	ERS5300766	../reproducibility/00/01/26/23/12623/site.02.iso.1.subject.0043.lab_id.2015231007.seq_reps.15231007.masked.vcf.gz	../reproducibility/00/01/26/23/12623/site.02.iso.1.subject.0043.lab_id.2015231007.seq_reps.15231007.regeno.vcf.gz
ERR4811049	site.02.subj.0044.lab.2015231009.iso.1	S	S	S	S	S	S	S	S	S	S	S	S	S	<=0.25	0.03	<=0.06	<=0.015	1	1	0.05	<=1	0.25	0.25	0.25	<=0.06	<=0.06	HIGH	HIGH	HIGH	HIGH	HIGH	HIGH	HIGH	HIGH	HIGH	HIGH	HIGH	HIGH	HIGH	ERS5300767	../reproducibility/00/01/26/24/12624/site.02.iso.1.subject.0044.lab_id.2015231009.seq_reps.15231009.masked.vcf.gz	../reproducibility/00/01/26/24/12624/site.02.iso.1.subject.0044.lab_id.2015231009.seq_reps.15231009.regeno.vcf.gz
ERR4811050	site.02.subj.0045.lab.2015231012.iso.1	S	S	S	S	S	S	S	S	S	S	S	S	S	1	0.06	0.12	<=0.015	1	1	0.05	2	0.5	0.5	0.5	<=0.06	<=0.06	MEDIUM	MEDIUM	MEDIUM	MEDIUM	MEDIUM	MEDIUM	MEDIUM	MEDIUM	MEDIUM	MEDIUM	MEDIUM	MEDIUM	MEDIUM	ERS5300768	../reproducibility/00/01/26/25/12625/site.02.iso.1.subject.0045.lab_id.2015231012.seq_reps.15231012.masked.vcf.gz	../reproducibility/00/01/26/25/12625/site.02.iso.1.subject.0045.lab_id.2015231012.seq_reps.15231012.regeno.vcf.gz
ERR4811053	site.02.subj.0046.lab.2015231016.iso.1	S	S	S	S	S	S	S	S	S	S	S	S	S	<=0.25	0.06	<=0.06	<=0.015	1	2	0.05	<=1	0.25	0.25	0.25	<=0.06	<=0.06	HIGH	HIGH	HIGH	HIGH	HIGH	HIGH	HIGH	HIGH	HIGH	HIGH	HIGH	HIGH	HIGH	ERS5300771	../reproducibility/00/01/26/28/12628/site.02.iso.1.subject.0046.lab_id.2015231016.seq_reps.15231016.masked.vcf.gz	../reproducibility/00/01/26/28/12628/site.02.iso.1.subject.0046.lab_id.2015231016.seq_reps.15231016.regeno.vcf.gz
ERR4811054	site.02.subj.0047.lab.2015231017.iso.1	S	S	S	S	S	S	S	S	S	S	S	S	S	<=0.25	0.03	<=0.06	<=0.015	2	2	<=0.025	<=1	0.25	0.25	0.25	<=0.06	<=0.06	HIGH	HIGH	HIGH	HIGH	HIGH	HIGH	HIGH	HIGH	HIGH	HIGH	HIGH	HIGH	HIGH	ERS5300772	../reproducibility/00/01/26/29/12629/site.02.iso.1.subject.0047.lab_id.2015231017.seq_reps.15231017.masked.vcf.gz	../reproducibility/00/01/26/29/12629/site.02.iso.1.subject.0047.lab_id.2015231017.seq_reps.15231017.regeno.vcf.gz
ERR4811063	site.02.subj.0048.lab.2015232018.iso.1	S	S	S	S	S	S	S	S	R	S	R	S	S	<=0.25	0.06	0.12	<=0.015	1	2	<=0.025	2	8	0.5	4	<=0.06	<=0.06	HIGH	LOW	HIGH	HIGH	HIGH	HIGH	HIGH	HIGH	HIGH	HIGH	HIGH	HIGH	HIGH	ERS5300781	../reproducibility/00/01/26/38/12638/site.02.iso.1.subject.0048.lab_id.2015232018.seq_reps.15232018.masked.vcf.gz	../reproducibility/00/01/26/38/12638/site.02.iso.1.subject.0048.lab_id.2015232018.seq_reps.15232018.regeno.vcf.gz
ERR4811065	site.02.subj.0049.lab.2015232027.iso.1	S	S	S	S	S	S	S	S	S	S	S	S	S	<=0.25	0.03	<=0.06	<=0.015	1	2	<=0.025	<=1	0.25	0.5	0.12	<=0.06	<=0.06	HIGH	HIGH	HIGH	HIGH	LOW	HIGH	HIGH	HIGH	HIGH	HIGH	HIGH	HIGH	HIGH	ERS5300783	../reproducibility/00/01/26/40/12640/site.02.iso.1.subject.0049.lab_id.2015232027.seq_reps.15232027.masked.vcf.gz	../reproducibility/00/01/26/40/12640/site.02.iso.1.subject.0049.lab_id.2015232027.seq_reps.15232027.regeno.vcf.gz
ERR4811066	site.02.subj.0050.lab.2015232028.iso.1	S	S	S	S	I	S	R	S	S	S	S	R	R	<=0.25	0.06	0.12	<=0.015	4	2	>1.6	<=1	0.25	0.5	0.12	>4	>2	HIGH	HIGH	HIGH	HIGH	HIGH	HIGH	HIGH	HIGH	HIGH	HIGH	HIGH	HIGH	HIGH	ERS5300784	../reproducibility/00/01/26/41/12641/site.02.iso.1.subject.0050.lab_id.2015232028.seq_reps.15232028.masked.vcf.gz	../reproducibility/00/01/26/41/12641/site.02.iso.1.subject.0050.lab_id.2015232028.seq_reps.15232028.regeno.vcf.gz
ERR4810461	site.02.subj.0051.lab.22A001.iso.1	S	S	S	S	R	S	R	S	R	S	S	R	R	<=0.25	0.06	0.25	<=0.015	>8	2	1.6	2	2	0.5	1	>4	>2	HIGH	HIGH	HIGH	HIGH	HIGH	HIGH	HIGH	HIGH	HIGH	LOW	HIGH	HIGH	HIGH	ERS5298488	../reproducibility/00/01/08/33/10833/site.02.iso.1.subject.0051.lab_id.22A001.seq_reps.1.masked.vcf.gz	../reproducibility/00/01/08/33/10833/site.02.iso.1.subject.0051.lab_id.22A001.seq_reps.1.regeno.vcf.gz
ERR4810793	site.02.subj.0052.lab.22A002.iso.1	S	S	R	S	R	S	R	S	R	S	R	R	R	0.5	0.06	0.5	<=0.015	>8	2	>1.6	2	8	0.5	>4	>4	0.5	LOW	HIGH	LOW	HIGH	HIGH	HIGH	HIGH	HIGH	HIGH	HIGH	HIGH	HIGH	HIGH	ERS5298820	../reproducibility/00/01/13/21/11321/site.02.iso.1.subject.0052.lab_id.22A002.seq_reps.2.masked.vcf.gz	../reproducibility/00/01/13/21/11321/site.02.iso.1.subject.0052.lab_id.22A002.seq_reps.2.regeno.vcf.gz
ERR4810929	site.02.subj.0053.lab.22A003.iso.1	R	S	S	S	R	R	R	R	R	S	R	R	R	>8	0.03	0.12	<=0.015	8	>8	>1.6	>16	8	0.5	>4	>4	>2	HIGH	HIGH	HIGH	HIGH	HIGH	HIGH	HIGH	HIGH	HIGH	HIGH	HIGH	HIGH	HIGH	ERS5300647	../reproducibility/00/01/14/57/11457/site.02.iso.1.subject.0053.lab_id.22A003.seq_reps.3.masked.vcf.gz	../reproducibility/00/01/14/57/11457/site.02.iso.1.subject.0053.lab_id.22A003.seq_reps.3.regeno.vcf.gz
ERR4810939	site.02.subj.0054.lab.22A004.iso.1	S	S	S	S	S	S	R	S	S	S	S	R	R	0.5	0.06	0.25	<=0.015	2	1	>1.6	2	0.5	1	0.5	>4	>2	HIGH	HIGH	HIGH	LOW	HIGH	LOW	HIGH	HIGH	HIGH	HIGH	HIGH	HIGH	HIGH	ERS5300657	../reproducibility/00/01/14/67/11467/site.02.iso.1.subject.0054.lab_id.22A004.seq_reps.4.masked.vcf.gz	../reproducibility/00/01/14/67/11467/site.02.iso.1.subject.0054.lab_id.22A004.seq_reps.4.regeno.vcf.gz
ERR4810950	site.02.subj.0055.lab.22A005.iso.1	R	S	S	S	R	S	R	R	R	S	R	R	R	>8	0.03	0.12	<=0.015	>8	2	>1.6	>16	>8	0.5	>4	>4	2	HIGH	HIGH	HIGH	HIGH	HIGH	HIGH	HIGH	HIGH	HIGH	LOW	HIGH	HIGH	HIGH	ERS5300668	../reproducibility/00/01/14/78/11478/site.02.iso.1.subject.0055.lab_id.22A005.seq_reps.5.masked.vcf.gz	../reproducibility/00/01/14/78/11478/site.02.iso.1.subject.0055.lab_id.22A005.seq_reps.5.regeno.vcf.gz
ERR4810959	site.02.subj.0056.lab.22A006.iso.1	S	S	S	NA	R	S	R	S	S	S	S	R	R	1	0.06	0.25	NA	8	0.5	>1.6	2	0.5	0.5	0.5	>4	>2	HIGH	HIGH	LOW	NA	LOW	HIGH	HIGH	HIGH	HIGH	HIGH	HIGH	HIGH	HIGH	ERS5300677	../reproducibility/00/01/14/87/11487/site.02.iso.1.subject.0056.lab_id.22A006.seq_reps.6.masked.vcf.gz	../reproducibility/00/01/14/87/11487/site.02.iso.1.subject.0056.lab_id.22A006.seq_reps.6.regeno.vcf.gz
ERR4810970	site.02.subj.0057.lab.22A007.iso.1	S	S	S	S	R	R	R	S	R	S	R	R	R	0.5	0.06	0.12	<=0.015	>8	8	>1.6	2	8	0.5	>4	>4	>2	HIGH	HIGH	HIGH	HIGH	HIGH	HIGH	HIGH	HIGH	HIGH	HIGH	HIGH	HIGH	HIGH	ERS5300688	../reproducibility/00/01/14/98/11498/site.02.iso.1.subject.0057.lab_id.22A007.seq_reps.7.masked.vcf.gz	../reproducibility/00/01/14/98/11498/site.02.iso.1.subject.0057.lab_id.22A007.seq_reps.7.regeno.vcf.gz
ERR4810981	site.02.subj.0058.lab.22A008.iso.1	S	S	S	S	R	S	R	S	R	S	R	R	R	0.5	0.06	0.25	<=0.015	8	1	>1.6	2	8	0.5	>4	>4	>2	HIGH	HIGH	HIGH	HIGH	HIGH	HIGH	HIGH	HIGH	HIGH	LOW	HIGH	HIGH	HIGH	ERS5300699	../reproducibility/00/01/15/09/11509/site.02.iso.1.subject.0058.lab_id.22A008.seq_reps.8.masked.vcf.gz	../reproducibility/00/01/15/09/11509/site.02.iso.1.subject.0058.lab_id.22A008.seq_reps.8.regeno.vcf.gz
ERR4810991	site.02.subj.0059.lab.22A009.iso.1	S	S	S	S	R	S	R	S	S	S	S	R	R	0.5	0.06	0.25	0.06	8	1	>1.6	2	0.25	0.5	0.25	>4	>2	HIGH	HIGH	HIGH	HIGH	HIGH	HIGH	HIGH	HIGH	HIGH	HIGH	HIGH	HIGH	HIGH	ERS5300709	../reproducibility/00/01/15/19/11519/site.02.iso.1.subject.0059.lab_id.22A009.seq_reps.9.masked.vcf.gz	../reproducibility/00/01/15/19/11519/site.02.iso.1.subject.0059.lab_id.22A009.seq_reps.9.regeno.vcf.gz
ERR4810467	site.02.subj.0061.lab.22A011.iso.1	S	S	S	S	R	R	R	S	R	S	R	R	R	0.5	0.06	0.12	<=0.015	8	8	>1.6	2	8	0.5	>4	>4	>2	HIGH	HIGH	HIGH	HIGH	HIGH	LOW	HIGH	HIGH	HIGH	HIGH	HIGH	HIGH	HIGH	ERS5298494	../reproducibility/00/01/08/39/10839/site.02.iso.1.subject.0061.lab_id.22A011.seq_reps.11.masked.vcf.gz	../reproducibility/00/01/08/39/10839/site.02.iso.1.subject.0061.lab_id.22A011.seq_reps.11.regeno.vcf.gz
ERR4810478	site.02.subj.0062.lab.22A012.iso.1	S	S	S	S	R	R	R	S	R	S	R	R	R	0.5	0.06	0.12	<=0.015	>8	>8	>1.6	2	8	0.5	>4	>4	>2	HIGH	HIGH	HIGH	HIGH	HIGH	HIGH	HIGH	HIGH	HIGH	HIGH	HIGH	HIGH	HIGH	ERS5298505	../reproducibility/00/01/08/50/10850/site.02.iso.1.subject.0062.lab_id.22A012.seq_reps.12.masked.vcf.gz	../reproducibility/00/01/08/50/10850/site.02.iso.1.subject.0062.lab_id.22A012.seq_reps.12.regeno.vcf.gz
ERR4810485	site.02.subj.0063.lab.22A013.iso.1	S	S	S	S	R	S	R	S	S	S	S	R	R	0.5	0.03	0.12	<=0.015	>8	1	>1.6	2	0.25	1	0.25	4	0.5	HIGH	HIGH	HIGH	HIGH	HIGH	HIGH	HIGH	HIGH	HIGH	HIGH	HIGH	LOW	HIGH	ERS5298512	../reproducibility/00/01/08/57/10857/site.02.iso.1.subject.0063.lab_id.22A013.seq_reps.13.masked.vcf.gz	../reproducibility/00/01/08/57/10857/site.02.iso.1.subject.0063.lab_id.22A013.seq_reps.13.regeno.vcf.gz
ERR4810486	site.02.subj.0064.lab.22A014.iso.1	S	S	S	S	R	S	R	S	R	S	R	R	R	<=0.25	0.06	0.12	<=0.015	>8	2	>1.6	<=1	2	0.5	2	>4	0.25	HIGH	HIGH	HIGH	HIGH	HIGH	HIGH	HIGH	HIGH	HIGH	HIGH	HIGH	HIGH	HIGH	ERS5298513	../reproducibility/00/01/08/58/10858/site.02.iso.1.subject.0064.lab_id.22A014.seq_reps.14.masked.vcf.gz	../reproducibility/00/01/08/58/10858/site.02.iso.1.subject.0064.lab_id.22A014.seq_reps.14.regeno.vcf.gz
ERR4811045	site.02.subj.0065.lab.22A015.iso.1	S	S	S	S	R	S	R	S	S	S	S	R	R	1	0.06	0.25	<=0.015	8	1	>1.6	2	1	1	0.5	>4	>2	LOW	HIGH	LOW	HIGH	HIGH	HIGH	HIGH	HIGH	LOW	HIGH	LOW	HIGH	HIGH	ERS5300763	../reproducibility/00/01/26/20/12620/site.02.iso.1.subject.0065.lab_id.22A015.seq_reps.15.masked.vcf.gz	../reproducibility/00/01/26/20/12620/site.02.iso.1.subject.0065.lab_id.22A015.seq_reps.15.regeno.vcf.gz
ERR4810789	site.02.subj.0066.lab.22A016.iso.1	S	S	S	S	R	S	R	S	S	S	S	R	R	1	0.06	0.25	<=0.015	8	2	>1.6	2	<=0.12	1	0.5	>4	>2	LOW	LOW	LOW	HIGH	HIGH	HIGH	HIGH	HIGH	HIGH	LOW	LOW	HIGH	HIGH	ERS5298816	../reproducibility/00/01/13/17/11317/site.02.iso.1.subject.0066.lab_id.22A016.seq_reps.16.masked.vcf.gz	../reproducibility/00/01/13/17/11317/site.02.iso.1.subject.0066.lab_id.22A016.seq_reps.16.regeno.vcf.gz
ERR4810790	site.02.subj.0067.lab.22A017.iso.1	S	S	S	S	R	S	R	S	R	S	R	R	R	<=0.25	0.06	0.12	<=0.015	>8	1	>1.6	<=1	8	0.5	4	>4	>2	HIGH	HIGH	HIGH	HIGH	HIGH	HIGH	HIGH	HIGH	HIGH	HIGH	HIGH	HIGH	HIGH	ERS5298817	../reproducibility/00/01/13/18/11318/site.02.iso.1.subject.0067.lab_id.22A017.seq_reps.17.masked.vcf.gz	../reproducibility/00/01/13/18/11318/site.02.iso.1.subject.0067.lab_id.22A017.seq_reps.17.regeno.vcf.gz
ERR4810791	site.02.subj.0068.lab.22A018.iso.1	S	S	R	S	R	I	R	S	R	R	S	R	R	0.5	0.06	0.5	<=0.015	>8	4	>1.6	<=1	2	2	1	>4	1	HIGH	HIGH	LOW	HIGH	HIGH	HIGH	HIGH	HIGH	LOW	LOW	HIGH	HIGH	HIGH	ERS5298818	../reproducibility/00/01/13/19/11319/site.02.iso.1.subject.0068.lab_id.22A018.seq_reps.18.masked.vcf.gz	../reproducibility/00/01/13/19/11319/site.02.iso.1.subject.0068.lab_id.22A018.seq_reps.18.regeno.vcf.gz
ERR4810792	site.02.subj.0069.lab.22A019.iso.1	S	S	S	S	R	S	R	S	R	S	R	R	R	0.5	0.06	0.25	<=0.015	8	1	>1.6	2	4	0.5	4	>4	>2	HIGH	HIGH	HIGH	HIGH	HIGH	HIGH	HIGH	HIGH	HIGH	HIGH	HIGH	HIGH	HIGH	ERS5298819	../reproducibility/00/01/13/20/11320/site.02.iso.1.subject.0069.lab_id.22A019.seq_reps.19.masked.vcf.gz	../reproducibility/00/01/13/20/11320/site.02.iso.1.subject.0069.lab_id.22A019.seq_reps.19.regeno.vcf.gz
ERR4810865	site.02.subj.0070.lab.22A021.iso.1	S	S	S	S	R	S	R	R	R	S	R	R	R	0.5	0.03	0.25	<=0.015	8	0.5	1.6	16	4	0.5	>4	4	0.5	LOW	HIGH	HIGH	HIGH	LOW	HIGH	HIGH	LOW	HIGH	HIGH	HIGH	LOW	LOW	ERS5300583	../reproducibility/00/01/13/93/11393/site.02.iso.1.subject.0070.lab_id.22A021.seq_reps.21.masked.vcf.gz	../reproducibility/00/01/13/93/11393/site.02.iso.1.subject.0070.lab_id.22A021.seq_reps.21.regeno.vcf.gz
ERR4810866	site.02.subj.0071.lab.22A022.iso.1	S	S	S	S	I	S	R	S	R	S	R	R	R	<=0.25	0.06	0.12	<=0.015	4	1	1.6	<=1	4	0.5	4	>4	>2	HIGH	HIGH	HIGH	HIGH	HIGH	HIGH	HIGH	HIGH	LOW	HIGH	HIGH	HIGH	HIGH	ERS5300584	../reproducibility/00/01/13/94/11394/site.02.iso.1.subject.0071.lab_id.22A022.seq_reps.22.masked.vcf.gz	../reproducibility/00/01/13/94/11394/site.02.iso.1.subject.0071.lab_id.22A022.seq_reps.22.regeno.vcf.gz
ERR4810867	site.02.subj.0072.lab.22A023.iso.1	S	S	S	S	R	S	R	S	S	S	S	R	R	0.5	0.06	0.25	<=0.015	8	2	1.6	<=1	0.5	1	0.25	>4	0.5	HIGH	HIGH	HIGH	HIGH	HIGH	HIGH	HIGH	HIGH	HIGH	HIGH	HIGH	HIGH	HIGH	ERS5300585	../reproducibility/00/01/13/95/11395/site.02.iso.1.subject.0072.lab_id.22A023.seq_reps.23.masked.vcf.gz	../reproducibility/00/01/13/95/11395/site.02.iso.1.subject.0072.lab_id.22A023.seq_reps.23.regeno.vcf.gz
ERR4810924	site.02.subj.0073.lab.22A025.iso.1	S	S	S	S	R	S	R	S	S	S	S	R	R	<=0.25	0.06	0.12	<=0.015	8	1	1.6	2	0.25	0.5	0.12	>4	>2	HIGH	HIGH	HIGH	HIGH	HIGH	HIGH	HIGH	HIGH	HIGH	HIGH	HIGH	HIGH	HIGH	ERS5300642	../reproducibility/00/01/14/52/11452/site.02.iso.1.subject.0073.lab_id.22A025.seq_reps.25.masked.vcf.gz	../reproducibility/00/01/14/52/11452/site.02.iso.1.subject.0073.lab_id.22A025.seq_reps.25.regeno.vcf.gz
ERR4810925	site.02.subj.0074.lab.22A026.iso.1	S	S	S	S	I	S	R	S	R	S	R	R	R	0.5	0.03	<=0.06	<=0.015	4	2	1.6	4	8	1	>4	>4	1	LOW	LOW	HIGH	HIGH	HIGH	HIGH	HIGH	HIGH	LOW	HIGH	HIGH	HIGH	LOW	ERS5300643	../reproducibility/00/01/14/53/11453/site.02.iso.1.subject.0074.lab_id.22A026.seq_reps.26.masked.vcf.gz	../reproducibility/00/01/14/53/11453/site.02.iso.1.subject.0074.lab_id.22A026.seq_reps.26.regeno.vcf.gz
ERR4810926	site.02.subj.0075.lab.22A027.iso.1	S	S	S	S	R	S	R	S	S	S	S	R	R	<=0.25	0.06	0.12	<=0.015	8	2	>1.6	<=1	0.5	0.5	0.25	>4	>2	HIGH	HIGH	HIGH	HIGH	HIGH	HIGH	HIGH	HIGH	HIGH	HIGH	HIGH	HIGH	HIGH	ERS5300644	../reproducibility/00/01/14/54/11454/site.02.iso.1.subject.0075.lab_id.22A027.seq_reps.27.masked.vcf.gz	../reproducibility/00/01/14/54/11454/site.02.iso.1.subject.0075.lab_id.22A027.seq_reps.27.regeno.vcf.gz
ERR4810927	site.02.subj.0076.lab.22A028.iso.1	S	S	S	S	R	S	R	S	S	S	S	R	R	<=0.25	<=0.015	<=0.06	<=0.015	>8	2	>1.6	<=1	0.5	0.25	0.5	>4	>2	HIGH	HIGH	HIGH	HIGH	HIGH	HIGH	HIGH	HIGH	HIGH	HIGH	HIGH	HIGH	HIGH	ERS5300645	../reproducibility/00/01/14/55/11455/site.02.iso.1.subject.0076.lab_id.22A028.seq_reps.28.masked.vcf.gz	../reproducibility/00/01/14/55/11455/site.02.iso.1.subject.0076.lab_id.22A028.seq_reps.28.regeno.vcf.gz
ERR4810928	site.02.subj.0077.lab.22A029.iso.1	R	S	S	S	R	R	R	R	R	S	R	R	R	>8	<=0.015	0.12	<=0.015	>8	>8	>1.6	>16	8	0.25	>4	>4	2	HIGH	HIGH	HIGH	HIGH	HIGH	HIGH	HIGH	HIGH	HIGH	HIGH	HIGH	HIGH	HIGH	ERS5300646	../reproducibility/00/01/14/56/11456/site.02.iso.1.subject.0077.lab_id.22A029.seq_reps.29.masked.vcf.gz	../reproducibility/00/01/14/56/11456/site.02.iso.1.subject.0077.lab_id.22A029.seq_reps.29.regeno.vcf.gz
ERR4810930	site.02.subj.0078.lab.22A030.iso.1	S	S	S	S	R	S	R	S	R	S	R	R	R	<=0.25	0.06	0.25	<=0.015	8	2	>1.6	<=1	2	0.5	2	>4	>2	HIGH	HIGH	LOW	HIGH	HIGH	HIGH	HIGH	HIGH	HIGH	HIGH	HIGH	HIGH	HIGH	ERS5300648	../reproducibility/00/01/14/58/11458/site.02.iso.1.subject.0078.lab_id.22A030.seq_reps.30.masked.vcf.gz	../reproducibility/00/01/14/58/11458/site.02.iso.1.subject.0078.lab_id.22A030.seq_reps.30.regeno.vcf.gz
ERR4810931	site.02.subj.0079.lab.22A031.iso.1	R	S	S	S	R	S	R	R	S	S	S	R	R	>8	0.03	<=0.06	<=0.015	>8	1	>1.6	>16	1	0.5	0.25	>4	0.5	HIGH	LOW	HIGH	HIGH	HIGH	HIGH	HIGH	HIGH	LOW	HIGH	HIGH	HIGH	HIGH	ERS5300649	../reproducibility/00/01/14/59/11459/site.02.iso.1.subject.0079.lab_id.22A031.seq_reps.31.masked.vcf.gz	../reproducibility/00/01/14/59/11459/site.02.iso.1.subject.0079.lab_id.22A031.seq_reps.31.regeno.vcf.gz
ERR4810794	site.02.subj.0080.lab.22A020.iso.1	R	S	S	S	R	R	R	R	R	S	R	R	R	>8	0.03	0.12	<=0.015	8	>8	>1.6	>16	>8	0.5	>4	>4	>2	HIGH	HIGH	HIGH	HIGH	HIGH	HIGH	HIGH	HIGH	LOW	LOW	HIGH	HIGH	HIGH	ERS5298821	../reproducibility/00/01/13/22/11322/site.02.iso.1.subject.0080.lab_id.22A020.seq_reps.20.masked.vcf.gz	../reproducibility/00/01/13/22/11322/site.02.iso.1.subject.0080.lab_id.22A020.seq_reps.20.regeno.vcf.gz
ERR4810932	site.02.subj.0081.lab.22A032.iso.1	R	S	S	S	R	R	R	R	R	S	R	R	R	>8	0.06	0.12	<=0.015	8	8	>1.6	>16	8	0.5	>4	>4	0.5	HIGH	HIGH	HIGH	HIGH	HIGH	HIGH	HIGH	HIGH	HIGH	HIGH	HIGH	HIGH	HIGH	ERS5300650	../reproducibility/00/01/14/60/11460/site.02.iso.1.subject.0081.lab_id.22A032.seq_reps.32.masked.vcf.gz	../reproducibility/00/01/14/60/11460/site.02.iso.1.subject.0081.lab_id.22A032.seq_reps.32.regeno.vcf.gz
ERR4810933	site.02.subj.0082.lab.22A033.iso.1	S	S	S	S	R	S	R	S	S	S	S	R	R	0.5	0.06	0.12	<=0.015	>8	2	>1.6	<=1	0.5	0.5	0.25	>4	0.25	HIGH	HIGH	HIGH	HIGH	HIGH	HIGH	HIGH	HIGH	LOW	HIGH	HIGH	HIGH	HIGH	ERS5300651	../reproducibility/00/01/14/61/11461/site.02.iso.1.subject.0082.lab_id.22A033.seq_reps.33.masked.vcf.gz	../reproducibility/00/01/14/61/11461/site.02.iso.1.subject.0082.lab_id.22A033.seq_reps.33.regeno.vcf.gz
ERR4810934	site.02.subj.0083.lab.22A034.iso.1	S	S	S	S	R	S	R	S	S	S	S	R	R	0.5	0.06	0.25	<=0.015	>8	2	>1.6	2	0.5	1	0.5	4	2	HIGH	HIGH	HIGH	HIGH	HIGH	HIGH	HIGH	HIGH	HIGH	HIGH	HIGH	HIGH	LOW	ERS5300652	../reproducibility/00/01/14/62/11462/site.02.iso.1.subject.0083.lab_id.22A034.seq_reps.34.masked.vcf.gz	../reproducibility/00/01/14/62/11462/site.02.iso.1.subject.0083.lab_id.22A034.seq_reps.34.regeno.vcf.gz
ERR4810935	site.02.subj.0084.lab.22A035.iso.1	S	S	S	S	S	S	R	S	S	S	S	R	R	<=0.25	0.06	0.25	<=0.015	1	0.5	1.6	2	0.5	0.5	0.25	>4	>2	HIGH	HIGH	HIGH	HIGH	HIGH	HIGH	HIGH	HIGH	LOW	HIGH	HIGH	HIGH	HIGH	ERS5300653	../reproducibility/00/01/14/63/11463/site.02.iso.1.subject.0084.lab_id.22A035.seq_reps.35.masked.vcf.gz	../reproducibility/00/01/14/63/11463/site.02.iso.1.subject.0084.lab_id.22A035.seq_reps.35.regeno.vcf.gz
ERR4810936	site.02.subj.0085.lab.22A036.iso.1	S	S	S	S	R	R	R	S	R	S	R	R	R	0.5	0.03	0.12	<=0.015	8	>8	>1.6	2	4	0.5	2	>4	1	LOW	HIGH	HIGH	HIGH	LOW	HIGH	HIGH	HIGH	LOW	LOW	HIGH	HIGH	LOW	ERS5300654	../reproducibility/00/01/14/64/11464/site.02.iso.1.subject.0085.lab_id.22A036.seq_reps.36.masked.vcf.gz	../reproducibility/00/01/14/64/11464/site.02.iso.1.subject.0085.lab_id.22A036.seq_reps.36.regeno.vcf.gz
ERR4810937	site.02.subj.0086.lab.22A038.iso.1	S	S	S	S	R	I	R	S	R	S	R	R	R	0.5	0.03	<=0.06	<=0.015	8	4	>1.6	2	>8	0.5	>4	>4	0.5	LOW	HIGH	HIGH	HIGH	HIGH	HIGH	HIGH	HIGH	HIGH	HIGH	HIGH	HIGH	HIGH	ERS5300655	../reproducibility/00/01/14/65/11465/site.02.iso.1.subject.0086.lab_id.22A038.seq_reps.38.masked.vcf.gz	../reproducibility/00/01/14/65/11465/site.02.iso.1.subject.0086.lab_id.22A038.seq_reps.38.regeno.vcf.gz
ERR4810938	site.02.subj.0087.lab.22A039.iso.1	S	S	S	S	R	S	R	S	S	S	S	R	R	<=0.25	0.06	0.12	<=0.015	>8	2	>1.6	<=1	0.25	0.5	0.25	>4	>2	HIGH	HIGH	HIGH	HIGH	LOW	HIGH	HIGH	HIGH	HIGH	HIGH	HIGH	HIGH	HIGH	ERS5300656	../reproducibility/00/01/14/66/11466/site.02.iso.1.subject.0087.lab_id.22A039.seq_reps.39.masked.vcf.gz	../reproducibility/00/01/14/66/11466/site.02.iso.1.subject.0087.lab_id.22A039.seq_reps.39.regeno.vcf.gz
ERR4810940	site.02.subj.0088.lab.22A040.iso.1	S	S	S	S	S	S	R	S	S	S	S	R	R	0.5	0.06	0.12	<=0.015	1	2	1.6	2	0.5	1	0.25	>4	>2	HIGH	HIGH	HIGH	HIGH	LOW	LOW	HIGH	HIGH	LOW	HIGH	HIGH	HIGH	HIGH	ERS5300658	../reproducibility/00/01/14/68/11468/site.02.iso.1.subject.0088.lab_id.22A040.seq_reps.40.masked.vcf.gz	../reproducibility/00/01/14/68/11468/site.02.iso.1.subject.0088.lab_id.22A040.seq_reps.40.regeno.vcf.gz
ERR4810941	site.02.subj.0089.lab.22A041.iso.1	S	S	S	S	R	S	R	S	S	S	S	R	R	0.5	0.06	0.12	<=0.015	8	2	>1.6	2	0.5	0.5	0.5	>4	>2	HIGH	HIGH	HIGH	HIGH	HIGH	HIGH	HIGH	LOW	HIGH	HIGH	HIGH	HIGH	HIGH	ERS5300659	../reproducibility/00/01/14/69/11469/site.02.iso.1.subject.0089.lab_id.22A041.seq_reps.41.masked.vcf.gz	../reproducibility/00/01/14/69/11469/site.02.iso.1.subject.0089.lab_id.22A041.seq_reps.41.regeno.vcf.gz
ERR4810942	site.02.subj.0090.lab.22A042.iso.1	S	S	S	S	R	R	R	S	S	S	S	R	R	0.5	0.06	0.12	<=0.015	8	8	>1.6	2	0.25	0.5	0.25	>4	>2	HIGH	HIGH	HIGH	HIGH	HIGH	HIGH	HIGH	HIGH	HIGH	LOW	HIGH	HIGH	HIGH	ERS5300660	../reproducibility/00/01/14/70/11470/site.02.iso.1.subject.0090.lab_id.22A042.seq_reps.42.masked.vcf.gz	../reproducibility/00/01/14/70/11470/site.02.iso.1.subject.0090.lab_id.22A042.seq_reps.42.regeno.vcf.gz
ERR4810943	site.02.subj.0091.lab.22A043.iso.1	S	S	S	S	R	R	R	S	R	R	R	R	R	0.5	0.03	<=0.06	<=0.015	8	8	>1.6	2	2	>2	2	>4	>2	HIGH	HIGH	HIGH	HIGH	HIGH	HIGH	HIGH	HIGH	HIGH	LOW	HIGH	HIGH	HIGH	ERS5300661	../reproducibility/00/01/14/71/11471/site.02.iso.1.subject.0091.lab_id.22A043.seq_reps.43.masked.vcf.gz	../reproducibility/00/01/14/71/11471/site.02.iso.1.subject.0091.lab_id.22A043.seq_reps.43.regeno.vcf.gz
ERR4810944	site.02.subj.0092.lab.22A044.iso.1	S	S	S	S	S	S	R	S	S	S	S	R	R	1	0.03	0.25	<=0.015	2	2	>1.6	2	0.5	0.5	0.5	>4	>2	HIGH	HIGH	HIGH	HIGH	HIGH	HIGH	HIGH	LOW	HIGH	LOW	HIGH	HIGH	HIGH	ERS5300662	../reproducibility/00/01/14/72/11472/site.02.iso.1.subject.0092.lab_id.22A044.seq_reps.44.masked.vcf.gz	../reproducibility/00/01/14/72/11472/site.02.iso.1.subject.0092.lab_id.22A044.seq_reps.44.regeno.vcf.gz
ERR4810945	site.02.subj.0093.lab.22A045.iso.1	S	S	S	S	S	S	R	S	S	S	S	R	R	0.5	0.06	0.12	<=0.015	2	1	>1.6	2	0.5	0.5	0.5	>4	>2	HIGH	HIGH	HIGH	HIGH	HIGH	HIGH	HIGH	HIGH	HIGH	HIGH	HIGH	HIGH	HIGH	ERS5300663	../reproducibility/00/01/14/73/11473/site.02.iso.1.subject.0093.lab_id.22A045.seq_reps.45.masked.vcf.gz	../reproducibility/00/01/14/73/11473/site.02.iso.1.subject.0093.lab_id.22A045.seq_reps.45.regeno.vcf.gz
ERR4810946	site.02.subj.0094.lab.22A046.iso.1	S	S	S	S	R	S	R	S	S	S	S	R	R	0.5	0.06	0.12	0.12	8	2	>1.6	2	0.5	0.12	0.5	>4	>2	HIGH	HIGH	HIGH	LOW	HIGH	HIGH	HIGH	HIGH	HIGH	LOW	HIGH	HIGH	HIGH	ERS5300664	../reproducibility/00/01/14/74/11474/site.02.iso.1.subject.0094.lab_id.22A046.seq_reps.46.masked.vcf.gz	../reproducibility/00/01/14/74/11474/site.02.iso.1.subject.0094.lab_id.22A046.seq_reps.46.regeno.vcf.gz
ERR4810947	site.02.subj.0095.lab.22A047.iso.1	S	S	R	S	R	R	R	S	R	S	R	R	R	0.5	0.06	0.5	<=0.015	8	>8	>1.6	2	>8	0.25	>4	>4	>2	HIGH	HIGH	HIGH	HIGH	HIGH	HIGH	HIGH	HIGH	HIGH	HIGH	HIGH	HIGH	HIGH	ERS5300665	../reproducibility/00/01/14/75/11475/site.02.iso.1.subject.0095.lab_id.22A047.seq_reps.47.masked.vcf.gz	../reproducibility/00/01/14/75/11475/site.02.iso.1.subject.0095.lab_id.22A047.seq_reps.47.regeno.vcf.gz
ERR4810948	site.02.subj.0096.lab.22A048.iso.1	S	R	R	S	R	R	R	S	R	S	S	R	R	1	0.5	2	<=0.015	>8	8	>1.6	2	2	0.5	1	>4	2	HIGH	HIGH	LOW	HIGH	HIGH	HIGH	HIGH	HIGH	HIGH	HIGH	HIGH	HIGH	HIGH	ERS5300666	../reproducibility/00/01/14/76/11476/site.02.iso.1.subject.0096.lab_id.22A048.seq_reps.48.masked.vcf.gz	../reproducibility/00/01/14/76/11476/site.02.iso.1.subject.0096.lab_id.22A048.seq_reps.48.regeno.vcf.gz
ERR4810949	site.02.subj.0097.lab.22A049.iso.1	R	S	R	S	R	R	R	R	R	S	R	R	R	>8	0.03	0.5	0.03	>8	>8	>1.6	>16	8	0.5	4	>4	>2	HIGH	HIGH	LOW	HIGH	HIGH	HIGH	HIGH	HIGH	HIGH	LOW	HIGH	HIGH	HIGH	ERS5300667	../reproducibility/00/01/14/77/11477/site.02.iso.1.subject.0097.lab_id.22A049.seq_reps.49.masked.vcf.gz	../reproducibility/00/01/14/77/11477/site.02.iso.1.subject.0097.lab_id.22A049.seq_reps.49.regeno.vcf.gz
ERR4810951	site.02.subj.0098.lab.22A050.iso.1	S	R	R	S	R	R	R	S	R	S	R	R	R	0.5	0.5	1	<=0.015	>8	>8	>1.6	2	>8	0.5	>4	>4	2	HIGH	HIGH	LOW	HIGH	HIGH	HIGH	HIGH	LOW	HIGH	HIGH	HIGH	HIGH	LOW	ERS5300669	../reproducibility/00/01/14/79/11479/site.02.iso.1.subject.0098.lab_id.22A050.seq_reps.50.masked.vcf.gz	../reproducibility/00/01/14/79/11479/site.02.iso.1.subject.0098.lab_id.22A050.seq_reps.50.regeno.vcf.gz
ERR4810952	site.02.subj.0099.lab.22A051.iso.1	S	S	S	S	I	S	R	S	R	S	S	R	R	0.5	0.06	<=0.06	0.03	4	1	1.6	2	2	0.5	1	>4	>2	LOW	LOW	HIGH	HIGH	HIGH	HIGH	HIGH	HIGH	LOW	HIGH	LOW	HIGH	HIGH	ERS5300670	../reproducibility/00/01/14/80/11480/site.02.iso.1.subject.0099.lab_id.22A051.seq_reps.51.masked.vcf.gz	../reproducibility/00/01/14/80/11480/site.02.iso.1.subject.0099.lab_id.22A051.seq_reps.51.regeno.vcf.gz
ERR4810953	site.02.subj.0100.lab.22A052.iso.1	S	S	S	S	R	S	R	S	S	S	S	R	R	<=0.25	0.03	0.25	<=0.015	8	2	1.6	<=1	0.5	0.25	0.25	>4	>2	HIGH	HIGH	HIGH	HIGH	HIGH	HIGH	HIGH	HIGH	HIGH	HIGH	HIGH	HIGH	HIGH	ERS5300671	../reproducibility/00/01/14/81/11481/site.02.iso.1.subject.0100.lab_id.22A052.seq_reps.52.masked.vcf.gz	../reproducibility/00/01/14/81/11481/site.02.iso.1.subject.0100.lab_id.22A052.seq_reps.52.regeno.vcf.gz
ERR4810954	site.02.subj.0101.lab.22A054.iso.1	S	S	S	S	S	S	R	S	S	S	S	R	R	<=0.25	0.06	0.25	<=0.015	2	2	>1.6	2	0.5	0.5	0.5	>4	>2	HIGH	HIGH	HIGH	HIGH	HIGH	HIGH	HIGH	HIGH	HIGH	HIGH	HIGH	HIGH	HIGH	ERS5300672	../reproducibility/00/01/14/82/11482/site.02.iso.1.subject.0101.lab_id.22A054.seq_reps.54.masked.vcf.gz	../reproducibility/00/01/14/82/11482/site.02.iso.1.subject.0101.lab_id.22A054.seq_reps.54.regeno.vcf.gz
ERR4810955	site.02.subj.0102.lab.22A055.iso.1	S	S	S	S	S	S	R	S	S	S	S	R	R	1	0.12	0.25	<=0.015	2	1	>1.6	2	0.5	1	0.5	>4	>2	HIGH	HIGH	HIGH	HIGH	LOW	HIGH	HIGH	HIGH	HIGH	HIGH	HIGH	HIGH	HIGH	ERS5300673	../reproducibility/00/01/14/83/11483/site.02.iso.1.subject.0102.lab_id.22A055.seq_reps.55.masked.vcf.gz	../reproducibility/00/01/14/83/11483/site.02.iso.1.subject.0102.lab_id.22A055.seq_reps.55.regeno.vcf.gz
ERR4810956	site.02.subj.0103.lab.22A056.iso.1	S	S	S	S	R	S	R	S	R	S	S	R	R	0.5	0.06	0.25	<=0.015	>8	2	>1.6	2	2	0.5	0.5	>4	0.5	LOW	HIGH	HIGH	HIGH	HIGH	HIGH	HIGH	HIGH	HIGH	HIGH	LOW	HIGH	HIGH	ERS5300674	../reproducibility/00/01/14/84/11484/site.02.iso.1.subject.0103.lab_id.22A056.seq_reps.56.masked.vcf.gz	../reproducibility/00/01/14/84/11484/site.02.iso.1.subject.0103.lab_id.22A056.seq_reps.56.regeno.vcf.gz
ERR4810957	site.02.subj.0104.lab.22A057.iso.1	S	S	S	R	R	S	R	S	R	S	R	R	R	<=0.25	0.03	0.12	>1	>8	2	>1.6	<=1	2	0.5	2	>4	>2	HIGH	HIGH	HIGH	HIGH	HIGH	HIGH	HIGH	HIGH	HIGH	LOW	LOW	HIGH	HIGH	ERS5300675	../reproducibility/00/01/14/85/11485/site.02.iso.1.subject.0104.lab_id.22A057.seq_reps.57.masked.vcf.gz	../reproducibility/00/01/14/85/11485/site.02.iso.1.subject.0104.lab_id.22A057.seq_reps.57.regeno.vcf.gz
ERR4810958	site.02.subj.0105.lab.22A058.iso.1	S	S	S	S	R	S	R	S	S	S	S	R	R	0.5	0.06	<=0.06	0.03	8	1	1.6	4	1	0.5	0.5	>4	>2	HIGH	HIGH	HIGH	HIGH	HIGH	HIGH	HIGH	HIGH	LOW	LOW	HIGH	HIGH	HIGH	ERS5300676	../reproducibility/00/01/14/86/11486/site.02.iso.1.subject.0105.lab_id.22A058.seq_reps.58.masked.vcf.gz	../reproducibility/00/01/14/86/11486/site.02.iso.1.subject.0105.lab_id.22A058.seq_reps.58.regeno.vcf.gz
ERR4810960	site.02.subj.0106.lab.22A060.iso.1	S	S	S	S	R	S	R	S	S	S	S	R	R	0.5	0.03	0.25	<=0.015	8	2	>1.6	2	<=0.12	0.5	0.12	>4	>2	HIGH	HIGH	HIGH	HIGH	HIGH	HIGH	HIGH	HIGH	HIGH	HIGH	HIGH	HIGH	HIGH	ERS5300678	../reproducibility/00/01/14/88/11488/site.02.iso.1.subject.0106.lab_id.22A060.seq_reps.60.masked.vcf.gz	../reproducibility/00/01/14/88/11488/site.02.iso.1.subject.0106.lab_id.22A060.seq_reps.60.regeno.vcf.gz
ERR4810961	site.02.subj.0107.lab.22A061.iso.1	S	S	S	S	R	S	R	S	S	S	S	R	R	0.5	0.06	0.12	<=0.015	8	1	1.6	2	0.5	0.5	0.25	>4	>2	HIGH	LOW	HIGH	HIGH	LOW	HIGH	HIGH	HIGH	LOW	LOW	LOW	HIGH	HIGH	ERS5300679	../reproducibility/00/01/14/89/11489/site.02.iso.1.subject.0107.lab_id.22A061.seq_reps.61.masked.vcf.gz	../reproducibility/00/01/14/89/11489/site.02.iso.1.subject.0107.lab_id.22A061.seq_reps.61.regeno.vcf.gz
ERR4810962	site.02.subj.0108.lab.22A062.iso.1	S	S	S	S	R	S	R	S	S	S	S	R	R	<=0.25	0.25	0.25	<=0.015	8	2	>1.6	<=1	0.25	0.5	0.25	>4	0.25	HIGH	HIGH	HIGH	HIGH	HIGH	HIGH	HIGH	HIGH	HIGH	HIGH	HIGH	HIGH	HIGH	ERS5300680	../reproducibility/00/01/14/90/11490/site.02.iso.1.subject.0108.lab_id.22A062.seq_reps.62.masked.vcf.gz	../reproducibility/00/01/14/90/11490/site.02.iso.1.subject.0108.lab_id.22A062.seq_reps.62.regeno.vcf.gz
ERR4810963	site.02.subj.0109.lab.22A063.iso.1	S	S	S	S	NA	S	R	NA	S	S	S	R	R	<=0.25	0.03	0.12	<=0.015	NA	2	>1.6	NA	0.25	0.5	0.12	4	0.25	HIGH	HIGH	HIGH	HIGH	NA	HIGH	LOW	NA	HIGH	HIGH	HIGH	HIGH	HIGH	ERS5300681	../reproducibility/00/01/14/91/11491/site.02.iso.1.subject.0109.lab_id.22A063.seq_reps.63.masked.vcf.gz	../reproducibility/00/01/14/91/11491/site.02.iso.1.subject.0109.lab_id.22A063.seq_reps.63.regeno.vcf.gz
ERR4810964	site.02.subj.0110.lab.22A064.iso.1	S	S	S	S	I	S	R	S	S	S	S	R	R	0.5	<=0.015	0.25	<=0.015	4	2	>1.6	2	1	0.5	1	>4	>2	HIGH	HIGH	LOW	HIGH	HIGH	HIGH	HIGH	HIGH	HIGH	HIGH	HIGH	HIGH	HIGH	ERS5300682	../reproducibility/00/01/14/92/11492/site.02.iso.1.subject.0110.lab_id.22A064.seq_reps.64.masked.vcf.gz	../reproducibility/00/01/14/92/11492/site.02.iso.1.subject.0110.lab_id.22A064.seq_reps.64.regeno.vcf.gz
ERR4810965	site.02.subj.0111.lab.22A065.iso.1	S	S	S	S	R	S	R	S	S	S	S	R	R	<=0.25	0.06	0.12	<=0.015	>8	1	>1.6	<=1	0.5	1	0.25	>4	>2	HIGH	HIGH	HIGH	HIGH	HIGH	HIGH	HIGH	HIGH	LOW	LOW	LOW	HIGH	HIGH	ERS5300683	../reproducibility/00/01/14/93/11493/site.02.iso.1.subject.0111.lab_id.22A065.seq_reps.65.masked.vcf.gz	../reproducibility/00/01/14/93/11493/site.02.iso.1.subject.0111.lab_id.22A065.seq_reps.65.regeno.vcf.gz
ERR4810966	site.02.subj.0112.lab.22A066.iso.1	S	S	S	S	R	S	R	S	S	R	S	R	R	<=0.25	0.06	0.12	<=0.015	8	2	>1.6	<=1	0.5	>2	0.5	>4	>2	HIGH	HIGH	HIGH	HIGH	HIGH	HIGH	HIGH	HIGH	HIGH	LOW	HIGH	HIGH	HIGH	ERS5300684	../reproducibility/00/01/14/94/11494/site.02.iso.1.subject.0112.lab_id.22A066.seq_reps.66.masked.vcf.gz	../reproducibility/00/01/14/94/11494/site.02.iso.1.subject.0112.lab_id.22A066.seq_reps.66.regeno.vcf.gz
ERR4810967	site.02.subj.0113.lab.22A067.iso.1	S	S	S	S	S	S	R	S	S	S	S	R	R	0.5	0.12	0.12	<=0.015	1	1	1.6	4	0.5	0.5	0.25	>4	>2	HIGH	LOW	HIGH	HIGH	LOW	HIGH	HIGH	HIGH	HIGH	LOW	HIGH	HIGH	HIGH	ERS5300685	../reproducibility/00/01/14/95/11495/site.02.iso.1.subject.0113.lab_id.22A067.seq_reps.67.masked.vcf.gz	../reproducibility/00/01/14/95/11495/site.02.iso.1.subject.0113.lab_id.22A067.seq_reps.67.regeno.vcf.gz
ERR4810968	site.02.subj.0114.lab.22A068.iso.1	S	S	S	S	R	S	R	S	R	S	R	R	R	<=0.25	0.06	0.12	<=0.015	8	1	>1.6	<=1	8	0.5	>4	>4	2	HIGH	HIGH	HIGH	HIGH	HIGH	HIGH	HIGH	HIGH	HIGH	HIGH	HIGH	HIGH	HIGH	ERS5300686	../reproducibility/00/01/14/96/11496/site.02.iso.1.subject.0114.lab_id.22A068.seq_reps.68.masked.vcf.gz	../reproducibility/00/01/14/96/11496/site.02.iso.1.subject.0114.lab_id.22A068.seq_reps.68.regeno.vcf.gz
ERR4810969	site.02.subj.0115.lab.22A069.iso.1	S	S	S	S	R	S	R	S	S	S	S	R	R	0.5	0.06	0.25	<=0.015	8	2	>1.6	2	0.5	1	0.5	>4	>2	HIGH	HIGH	HIGH	HIGH	HIGH	HIGH	HIGH	HIGH	HIGH	LOW	HIGH	HIGH	HIGH	ERS5300687	../reproducibility/00/01/14/97/11497/site.02.iso.1.subject.0115.lab_id.22A069.seq_reps.69.masked.vcf.gz	../reproducibility/00/01/14/97/11497/site.02.iso.1.subject.0115.lab_id.22A069.seq_reps.69.regeno.vcf.gz
ERR4810971	site.02.subj.0116.lab.22A070.iso.1	S	S	R	S	I	R	NA	S	R	S	R	R	R	0.5	0.06	1	<=0.015	4	>8	NA	2	8	0.5	>4	>4	>2	HIGH	HIGH	HIGH	HIGH	HIGH	HIGH	NA	HIGH	HIGH	HIGH	HIGH	HIGH	HIGH	ERS5300689	../reproducibility/00/01/14/99/11499/site.02.iso.1.subject.0116.lab_id.22A070.seq_reps.70.masked.vcf.gz	../reproducibility/00/01/14/99/11499/site.02.iso.1.subject.0116.lab_id.22A070.seq_reps.70.regeno.vcf.gz
ERR4810972	site.02.subj.0117.lab.22A071.iso.1	R	S	S	NA	R	S	R	R	R	S	R	R	R	>8	0.06	0.25	NA	>8	1	>1.6	>16	8	0.5	>4	>4	>2	HIGH	HIGH	HIGH	NA	HIGH	HIGH	HIGH	HIGH	HIGH	HIGH	HIGH	HIGH	HIGH	ERS5300690	../reproducibility/00/01/15/00/11500/site.02.iso.1.subject.0117.lab_id.22A071.seq_reps.71.masked.vcf.gz	../reproducibility/00/01/15/00/11500/site.02.iso.1.subject.0117.lab_id.22A071.seq_reps.71.regeno.vcf.gz
ERR4810973	site.02.subj.0118.lab.22A072.iso.1	S	S	S	S	S	S	R	S	S	S	S	R	R	0.5	0.06	0.25	<=0.015	2	1	1.6	2	0.5	0.5	0.5	>4	>2	HIGH	HIGH	HIGH	HIGH	HIGH	HIGH	HIGH	HIGH	HIGH	HIGH	HIGH	HIGH	HIGH	ERS5300691	../reproducibility/00/01/15/01/11501/site.02.iso.1.subject.0118.lab_id.22A072.seq_reps.72.masked.vcf.gz	../reproducibility/00/01/15/01/11501/site.02.iso.1.subject.0118.lab_id.22A072.seq_reps.72.regeno.vcf.gz
ERR4810974	site.02.subj.0119.lab.22A073.iso.1	S	S	R	S	R	S	R	S	S	S	S	R	R	1	0.12	2	<=0.015	8	2	1.6	2	0.5	0.5	0.5	>4	>2	HIGH	HIGH	HIGH	HIGH	HIGH	HIGH	HIGH	HIGH	LOW	LOW	LOW	HIGH	HIGH	ERS5300692	../reproducibility/00/01/15/02/11502/site.02.iso.1.subject.0119.lab_id.22A073.seq_reps.73.masked.vcf.gz	../reproducibility/00/01/15/02/11502/site.02.iso.1.subject.0119.lab_id.22A073.seq_reps.73.regeno.vcf.gz
ERR4810975	site.02.subj.0120.lab.22A074.iso.1	S	S	S	S	I	S	R	S	S	S	S	R	R	0.5	0.06	0.25	0.06	4	1	>1.6	2	0.25	0.5	0.25	>4	>2	HIGH	HIGH	LOW	LOW	LOW	HIGH	LOW	LOW	HIGH	LOW	HIGH	HIGH	HIGH	ERS5300693	../reproducibility/00/01/15/03/11503/site.02.iso.1.subject.0120.lab_id.22A074.seq_reps.74.masked.vcf.gz	../reproducibility/00/01/15/03/11503/site.02.iso.1.subject.0120.lab_id.22A074.seq_reps.74.regeno.vcf.gz
ERR4810976	site.02.subj.0121.lab.22A075.iso.1	S	S	R	S	R	R	R	S	R	S	R	R	R	0.5	0.06	0.5	<=0.015	8	8	>1.6	2	8	0.5	>4	>4	>2	LOW	HIGH	LOW	HIGH	HIGH	LOW	HIGH	HIGH	HIGH	LOW	HIGH	HIGH	HIGH	ERS5300694	../reproducibility/00/01/15/04/11504/site.02.iso.1.subject.0121.lab_id.22A075.seq_reps.75.masked.vcf.gz	../reproducibility/00/01/15/04/11504/site.02.iso.1.subject.0121.lab_id.22A075.seq_reps.75.regeno.vcf.gz
ERR4810977	site.02.subj.0122.lab.22A076.iso.1	S	S	R	S	I	S	R	S	R	S	R	R	R	<=0.25	0.12	0.5	<=0.015	4	2	0.8	2	4	0.5	4	4	0.5	HIGH	HIGH	HIGH	HIGH	HIGH	HIGH	HIGH	HIGH	HIGH	HIGH	LOW	HIGH	HIGH	ERS5300695	../reproducibility/00/01/15/05/11505/site.02.iso.1.subject.0122.lab_id.22A076.seq_reps.76.masked.vcf.gz	../reproducibility/00/01/15/05/11505/site.02.iso.1.subject.0122.lab_id.22A076.seq_reps.76.regeno.vcf.gz
ERR4810978	site.02.subj.0123.lab.22A077.iso.1	S	S	S	S	R	S	R	S	S	S	S	R	R	0.5	0.12	0.25	<=0.015	8	2	>1.6	2	1	0.5	1	>4	>2	HIGH	HIGH	LOW	HIGH	HIGH	HIGH	HIGH	HIGH	LOW	LOW	HIGH	HIGH	HIGH	ERS5300696	../reproducibility/00/01/15/06/11506/site.02.iso.1.subject.0123.lab_id.22A077.seq_reps.77.masked.vcf.gz	../reproducibility/00/01/15/06/11506/site.02.iso.1.subject.0123.lab_id.22A077.seq_reps.77.regeno.vcf.gz
ERR4810979	site.02.subj.0124.lab.22A078.iso.1	S	S	S	S	R	S	R	S	R	S	R	R	R	0.5	0.06	<=0.06	<=0.015	8	2	>1.6	2	4	0.5	4	>4	>2	HIGH	HIGH	HIGH	LOW	LOW	HIGH	HIGH	HIGH	HIGH	HIGH	HIGH	HIGH	HIGH	ERS5300697	../reproducibility/00/01/15/07/11507/site.02.iso.1.subject.0124.lab_id.22A078.seq_reps.78.masked.vcf.gz	../reproducibility/00/01/15/07/11507/site.02.iso.1.subject.0124.lab_id.22A078.seq_reps.78.regeno.vcf.gz
ERR4810980	site.02.subj.0125.lab.22A079.iso.1	S	S	R	S	R	S	R	S	R	S	R	R	R	<=0.25	0.12	0.5	<=0.015	>8	1	>1.6	2	4	0.5	2	4	1	HIGH	HIGH	HIGH	HIGH	HIGH	HIGH	HIGH	HIGH	HIGH	HIGH	LOW	HIGH	HIGH	ERS5300698	../reproducibility/00/01/15/08/11508/site.02.iso.1.subject.0125.lab_id.22A079.seq_reps.79.masked.vcf.gz	../reproducibility/00/01/15/08/11508/site.02.iso.1.subject.0125.lab_id.22A079.seq_reps.79.regeno.vcf.gz
ERR4810982	site.02.subj.0126.lab.22A080.iso.1	S	S	R	S	I	R	R	S	R	S	R	R	R	<=0.25	0.25	0.5	<=0.015	4	8	>1.6	2	4	0.5	4	4	1	HIGH	HIGH	HIGH	HIGH	HIGH	HIGH	HIGH	HIGH	HIGH	HIGH	HIGH	HIGH	HIGH	ERS5300700	../reproducibility/00/01/15/10/11510/site.02.iso.1.subject.0126.lab_id.22A080.seq_reps.80.masked.vcf.gz	../reproducibility/00/01/15/10/11510/site.02.iso.1.subject.0126.lab_id.22A080.seq_reps.80.regeno.vcf.gz
ERR4810983	site.02.subj.0127.lab.22A082.iso.1	R	S	S	S	R	S	R	R	R	S	S	R	R	>8	0.03	0.12	<=0.015	>8	1	>1.6	>16	2	0.5	0.25	>4	1	HIGH	HIGH	HIGH	HIGH	HIGH	HIGH	HIGH	HIGH	HIGH	HIGH	HIGH	HIGH	HIGH	ERS5300701	../reproducibility/00/01/15/11/11511/site.02.iso.1.subject.0127.lab_id.22A082.seq_reps.82.masked.vcf.gz	../reproducibility/00/01/15/11/11511/site.02.iso.1.subject.0127.lab_id.22A082.seq_reps.82.regeno.vcf.gz
ERR4810985	site.02.subj.0129.lab.22A084.iso.1	S	S	S	S	R	S	R	S	S	S	S	R	R	0.5	<=0.015	0.25	<=0.015	>8	2	>1.6	4	1	1	0.25	>4	1	HIGH	HIGH	HIGH	HIGH	HIGH	HIGH	HIGH	HIGH	LOW	HIGH	HIGH	HIGH	HIGH	ERS5300703	../reproducibility/00/01/15/13/11513/site.02.iso.1.subject.0129.lab_id.22A084.seq_reps.84.masked.vcf.gz	../reproducibility/00/01/15/13/11513/site.02.iso.1.subject.0129.lab_id.22A084.seq_reps.84.regeno.vcf.gz
ERR4810986	site.02.subj.0130.lab.22A085.iso.1	S	S	S	S	R	S	R	S	S	S	S	R	R	1	0.06	0.25	<=0.015	8	1	>1.6	2	0.5	1	0.5	>4	>2	LOW	HIGH	HIGH	HIGH	LOW	HIGH	HIGH	HIGH	LOW	LOW	LOW	HIGH	HIGH	ERS5300704	../reproducibility/00/01/15/14/11514/site.02.iso.1.subject.0130.lab_id.22A085.seq_reps.85.masked.vcf.gz	../reproducibility/00/01/15/14/11514/site.02.iso.1.subject.0130.lab_id.22A085.seq_reps.85.regeno.vcf.gz
ERR4810987	site.02.subj.0131.lab.22A086.iso.1	S	S	S	S	I	S	R	S	S	S	S	R	R	0.5	0.06	0.25	<=0.015	4	1	1.6	2	0.5	0.5	0.5	>4	>2	HIGH	HIGH	HIGH	HIGH	HIGH	HIGH	HIGH	HIGH	HIGH	LOW	HIGH	HIGH	HIGH	ERS5300705	../reproducibility/00/01/15/15/11515/site.02.iso.1.subject.0131.lab_id.22A086.seq_reps.86.masked.vcf.gz	../reproducibility/00/01/15/15/11515/site.02.iso.1.subject.0131.lab_id.22A086.seq_reps.86.regeno.vcf.gz
ERR4810988	site.02.subj.0132.lab.22A087.iso.1	S	S	S	S	R	S	R	S	R	S	S	R	R	1	0.06	0.12	<=0.015	8	2	>1.6	2	2	0.5	1	>4	>2	LOW	LOW	LOW	HIGH	LOW	HIGH	HIGH	HIGH	HIGH	HIGH	HIGH	HIGH	HIGH	ERS5300706	../reproducibility/00/01/15/16/11516/site.02.iso.1.subject.0132.lab_id.22A087.seq_reps.87.masked.vcf.gz	../reproducibility/00/01/15/16/11516/site.02.iso.1.subject.0132.lab_id.22A087.seq_reps.87.regeno.vcf.gz
ERR4810989	site.02.subj.0133.lab.22A088.iso.1	S	S	S	S	R	I	R	S	S	S	S	R	R	0.5	0.06	0.12	<=0.015	>8	4	>1.6	2	0.5	0.5	0.12	>4	0.5	HIGH	HIGH	HIGH	LOW	HIGH	HIGH	HIGH	HIGH	HIGH	HIGH	HIGH	HIGH	HIGH	ERS5300707	../reproducibility/00/01/15/17/11517/site.02.iso.1.subject.0133.lab_id.22A088.seq_reps.88.masked.vcf.gz	../reproducibility/00/01/15/17/11517/site.02.iso.1.subject.0133.lab_id.22A088.seq_reps.88.regeno.vcf.gz
ERR4810990	site.02.subj.0134.lab.22A089.iso.1	R	S	S	S	R	I	R	R	R	S	R	R	R	>8	<=0.015	0.12	<=0.015	>8	4	>1.6	>16	>8	0.5	>4	>4	1	HIGH	HIGH	HIGH	HIGH	HIGH	LOW	HIGH	HIGH	HIGH	HIGH	HIGH	HIGH	HIGH	ERS5300708	../reproducibility/00/01/15/18/11518/site.02.iso.1.subject.0134.lab_id.22A089.seq_reps.89.masked.vcf.gz	../reproducibility/00/01/15/18/11518/site.02.iso.1.subject.0134.lab_id.22A089.seq_reps.89.regeno.vcf.gz
ERR4810992	site.02.subj.0135.lab.22A090.iso.1	R	S	S	S	R	R	R	R	R	S	R	R	R	>8	0.03	0.12	<=0.015	8	>8	>1.6	>16	8	0.5	>4	>4	>2	HIGH	HIGH	HIGH	HIGH	LOW	HIGH	HIGH	HIGH	HIGH	HIGH	HIGH	HIGH	HIGH	ERS5300710	../reproducibility/00/01/15/20/11520/site.02.iso.1.subject.0135.lab_id.22A090.seq_reps.90.masked.vcf.gz	../reproducibility/00/01/15/20/11520/site.02.iso.1.subject.0135.lab_id.22A090.seq_reps.90.regeno.vcf.gz
ERR4810993	site.02.subj.0136.lab.22A091.iso.1	S	S	S	S	R	R	R	S	S	R	S	R	R	0.5	0.06	0.12	<=0.015	>8	>8	>1.6	2	0.5	2	0.5	>4	>2	HIGH	HIGH	HIGH	HIGH	LOW	HIGH	HIGH	HIGH	LOW	LOW	LOW	HIGH	HIGH	ERS5300711	../reproducibility/00/01/15/21/11521/site.02.iso.1.subject.0136.lab_id.22A091.seq_reps.91.masked.vcf.gz	../reproducibility/00/01/15/21/11521/site.02.iso.1.subject.0136.lab_id.22A091.seq_reps.91.regeno.vcf.gz
ERR4810994	site.02.subj.0137.lab.22A093.iso.1	S	S	S	S	R	S	R	S	S	S	S	R	R	0.5	0.06	0.12	<=0.015	>8	2	>1.6	2	0.5	0.5	0.5	>4	>2	HIGH	HIGH	HIGH	HIGH	HIGH	HIGH	HIGH	LOW	HIGH	HIGH	HIGH	HIGH	HIGH	ERS5300712	../reproducibility/00/01/15/22/11522/site.02.iso.1.subject.0137.lab_id.22A093.seq_reps.93.masked.vcf.gz	../reproducibility/00/01/15/22/11522/site.02.iso.1.subject.0137.lab_id.22A093.seq_reps.93.regeno.vcf.gz
ERR4810995	site.02.subj.0138.lab.22A094.iso.1	S	S	S	S	R	S	R	S	S	S	S	R	R	0.5	0.06	0.25	<=0.015	>8	2	>1.6	2	0.5	0.5	0.5	>4	1	HIGH	HIGH	HIGH	HIGH	HIGH	HIGH	HIGH	HIGH	HIGH	HIGH	HIGH	HIGH	LOW	ERS5300713	../reproducibility/00/01/15/23/11523/site.02.iso.1.subject.0138.lab_id.22A094.seq_reps.94.masked.vcf.gz	../reproducibility/00/01/15/23/11523/site.02.iso.1.subject.0138.lab_id.22A094.seq_reps.94.regeno.vcf.gz
ERR4810996	site.02.subj.0139.lab.22A095.iso.1	S	S	S	S	S	S	R	S	S	S	S	R	R	0.5	0.03	0.12	<=0.015	1	2	>1.6	2	0.5	0.5	0.5	>4	>2	LOW	HIGH	LOW	HIGH	HIGH	HIGH	HIGH	HIGH	HIGH	HIGH	HIGH	HIGH	HIGH	ERS5300714	../reproducibility/00/01/15/24/11524/site.02.iso.1.subject.0139.lab_id.22A095.seq_reps.95.masked.vcf.gz	../reproducibility/00/01/15/24/11524/site.02.iso.1.subject.0139.lab_id.22A095.seq_reps.95.regeno.vcf.gz
ERR4810997	site.02.subj.0140.lab.22A096.iso.1	S	S	S	S	R	S	R	S	R	S	R	R	R	<=0.25	0.06	0.25	<=0.015	8	2	>1.6	<=1	4	0.5	4	>4	>2	HIGH	LOW	LOW	HIGH	HIGH	HIGH	HIGH	HIGH	HIGH	LOW	HIGH	HIGH	HIGH	ERS5300715	../reproducibility/00/01/15/25/11525/site.02.iso.1.subject.0140.lab_id.22A096.seq_reps.96.masked.vcf.gz	../reproducibility/00/01/15/25/11525/site.02.iso.1.subject.0140.lab_id.22A096.seq_reps.96.regeno.vcf.gz
ERR4810898	site.02.subj.0141.lab.2013232142.iso.1	S	S	S	S	R	S	R	S	R	S	S	R	R	<=0.25	0.25	0.12	<=0.015	8	0.5	1.6	<=1	2	1	0.5	2	1	HIGH	HIGH	HIGH	HIGH	LOW	HIGH	HIGH	HIGH	LOW	LOW	HIGH	HIGH	HIGH	ERS5300616	../reproducibility/00/01/14/26/11426/site.02.iso.1.subject.0141.lab_id.2013232142.seq_reps.232142.masked.vcf.gz	../reproducibility/00/01/14/26/11426/site.02.iso.1.subject.0141.lab_id.2013232142.seq_reps.232142.regeno.vcf.gz
ERR4810897	site.02.subj.0142.lab.2013232136.iso.1	S	S	S	S	S	S	S	S	S	S	S	S	S	<=0.25	0.03	<=0.06	<=0.015	1	1	<=0.025	2	0.5	0.5	0.5	0.12	<=0.06	HIGH	HIGH	HIGH	HIGH	LOW	HIGH	HIGH	HIGH	HIGH	HIGH	HIGH	HIGH	HIGH	ERS5300615	../reproducibility/00/01/14/25/11425/site.02.iso.1.subject.0142.lab_id.2013232136.seq_reps.232136.masked.vcf.gz	../reproducibility/00/01/14/25/11425/site.02.iso.1.subject.0142.lab_id.2013232136.seq_reps.232136.regeno.vcf.gz
ERR4810896	site.02.subj.0143.lab.2013232134.iso.1	S	S	S	S	S	S	S	S	S	S	S	S	S	0.5	0.06	0.25	<=0.015	1	0.5	0.05	2	0.5	0.5	0.25	0.25	<=0.06	HIGH	HIGH	LOW	HIGH	LOW	HIGH	HIGH	HIGH	HIGH	HIGH	HIGH	HIGH	HIGH	ERS5300614	../reproducibility/00/01/14/24/11424/site.02.iso.1.subject.0143.lab_id.2013232134.seq_reps.232134.masked.vcf.gz	../reproducibility/00/01/14/24/11424/site.02.iso.1.subject.0143.lab_id.2013232134.seq_reps.232134.regeno.vcf.gz
ERR4810895	site.02.subj.0144.lab.2013232128.iso.1	S	S	S	S	S	S	S	S	S	S	S	S	S	<=0.25	0.03	0.25	<=0.015	2	0.5	<=0.025	2	0.5	0.5	0.25	<=0.06	<=0.06	HIGH	HIGH	LOW	HIGH	LOW	HIGH	HIGH	HIGH	LOW	HIGH	HIGH	HIGH	HIGH	ERS5300613	../reproducibility/00/01/14/23/11423/site.02.iso.1.subject.0144.lab_id.2013232128.seq_reps.232128.masked.vcf.gz	../reproducibility/00/01/14/23/11423/site.02.iso.1.subject.0144.lab_id.2013232128.seq_reps.232128.regeno.vcf.gz
ERR4810894	site.02.subj.0145.lab.2013232124.iso.1	S	S	S	S	S	S	S	S	S	S	S	S	S	<=0.25	0.03	<=0.06	<=0.015	1	0.5	<=0.025	2	0.5	0.5	0.25	<=0.06	<=0.06	HIGH	HIGH	HIGH	HIGH	HIGH	HIGH	HIGH	HIGH	HIGH	HIGH	HIGH	HIGH	HIGH	ERS5300612	../reproducibility/00/01/14/22/11422/site.02.iso.1.subject.0145.lab_id.2013232124.seq_reps.232124.masked.vcf.gz	../reproducibility/00/01/14/22/11422/site.02.iso.1.subject.0145.lab_id.2013232124.seq_reps.232124.regeno.vcf.gz
ERR4810893	site.02.subj.0146.lab.2013232121.iso.1	S	S	S	S	S	S	R	S	S	S	S	R	R	<=0.25	0.03	<=0.06	<=0.015	1	<=0.25	>1.6	<=1	0.25	0.5	0.25	>4	>2	HIGH	HIGH	HIGH	HIGH	HIGH	HIGH	LOW	HIGH	HIGH	HIGH	HIGH	HIGH	HIGH	ERS5300611	../reproducibility/00/01/14/21/11421/site.02.iso.1.subject.0146.lab_id.2013232121.seq_reps.232121.masked.vcf.gz	../reproducibility/00/01/14/21/11421/site.02.iso.1.subject.0146.lab_id.2013232121.seq_reps.232121.regeno.vcf.gz
ERR4810892	site.02.subj.0147.lab.2013232118.iso.1	S	S	S	S	S	S	S	S	S	S	S	S	S	<=0.25	0.06	<=0.06	<=0.015	1	0.5	<=0.025	2	0.5	0.5	0.5	<=0.06	<=0.06	HIGH	HIGH	HIGH	HIGH	HIGH	HIGH	HIGH	HIGH	HIGH	LOW	HIGH	HIGH	HIGH	ERS5300610	../reproducibility/00/01/14/20/11420/site.02.iso.1.subject.0147.lab_id.2013232118.seq_reps.232118.masked.vcf.gz	../reproducibility/00/01/14/20/11420/site.02.iso.1.subject.0147.lab_id.2013232118.seq_reps.232118.regeno.vcf.gz
ERR4810891	site.02.subj.0148.lab.2013232067.iso.1	S	S	S	S	I	S	R	S	S	S	S	S	S	0.5	0.06	0.25	<=0.015	4	1	>1.6	2	0.5	0.5	0.25	0.25	<=0.06	HIGH	HIGH	HIGH	HIGH	HIGH	HIGH	HIGH	HIGH	HIGH	HIGH	HIGH	HIGH	HIGH	ERS5300609	../reproducibility/00/01/14/19/11419/site.02.iso.1.subject.0148.lab_id.2013232067.seq_reps.232067.masked.vcf.gz	../reproducibility/00/01/14/19/11419/site.02.iso.1.subject.0148.lab_id.2013232067.seq_reps.232067.regeno.vcf.gz
ERR4810890	site.02.subj.0149.lab.2013232062.iso.1	S	S	S	S	S	S	S	S	S	S	S	S	S	<=0.25	0.03	0.12	<=0.015	1	2	0.1	2	0.5	0.25	0.5	0.25	<=0.06	HIGH	HIGH	HIGH	HIGH	HIGH	HIGH	LOW	HIGH	HIGH	HIGH	HIGH	HIGH	HIGH	ERS5300608	../reproducibility/00/01/14/18/11418/site.02.iso.1.subject.0149.lab_id.2013232062.seq_reps.232062.masked.vcf.gz	../reproducibility/00/01/14/18/11418/site.02.iso.1.subject.0149.lab_id.2013232062.seq_reps.232062.regeno.vcf.gz
ERR4810889	site.02.subj.0150.lab.2013232061.iso.1	S	S	S	S	S	I	R	S	S	S	S	R	R	<=0.25	0.03	0.12	<=0.015	2	4	1.6	2	1	0.25	1	>4	>2	HIGH	HIGH	HIGH	HIGH	HIGH	HIGH	HIGH	HIGH	HIGH	HIGH	HIGH	HIGH	HIGH	ERS5300607	../reproducibility/00/01/14/17/11417/site.02.iso.1.subject.0150.lab_id.2013232061.seq_reps.232061.masked.vcf.gz	../reproducibility/00/01/14/17/11417/site.02.iso.1.subject.0150.lab_id.2013232061.seq_reps.232061.regeno.vcf.gz
ERR4810888	site.02.subj.0151.lab.2013232055.iso.1	S	S	S	S	S	S	S	S	S	S	S	S	S	<=0.25	0.03	<=0.06	<=0.015	0.5	1	0.05	2	0.5	0.25	0.25	0.12	<=0.06	HIGH	HIGH	HIGH	HIGH	HIGH	HIGH	HIGH	HIGH	LOW	HIGH	HIGH	HIGH	HIGH	ERS5300606	../reproducibility/00/01/14/16/11416/site.02.iso.1.subject.0151.lab_id.2013232055.seq_reps.232055.masked.vcf.gz	../reproducibility/00/01/14/16/11416/site.02.iso.1.subject.0151.lab_id.2013232055.seq_reps.232055.regeno.vcf.gz
ERR4810887	site.02.subj.0152.lab.2013232054.iso.1	S	S	S	S	S	S	S	S	S	S	S	S	S	<=0.25	0.03	0.12	<=0.015	1	1	0.05	2	0.5	0.5	0.12	0.12	<=0.06	HIGH	HIGH	HIGH	HIGH	HIGH	HIGH	HIGH	HIGH	HIGH	HIGH	HIGH	HIGH	HIGH	ERS5300605	../reproducibility/00/01/14/15/11415/site.02.iso.1.subject.0152.lab_id.2013232054.seq_reps.232054.masked.vcf.gz	../reproducibility/00/01/14/15/11415/site.02.iso.1.subject.0152.lab_id.2013232054.seq_reps.232054.regeno.vcf.gz
ERR4810886	site.02.subj.0153.lab.2013232053.iso.1	S	S	S	S	S	S	S	S	S	S	S	S	S	1	0.06	0.25	<=0.015	2	0.5	0.05	4	0.5	1	0.5	<=0.06	<=0.06	HIGH	HIGH	HIGH	HIGH	HIGH	HIGH	HIGH	HIGH	HIGH	HIGH	HIGH	HIGH	HIGH	ERS5300604	../reproducibility/00/01/14/14/11414/site.02.iso.1.subject.0153.lab_id.2013232053.seq_reps.232053.masked.vcf.gz	../reproducibility/00/01/14/14/11414/site.02.iso.1.subject.0153.lab_id.2013232053.seq_reps.232053.regeno.vcf.gz
ERR4810885	site.02.subj.0154.lab.2013232052.iso.1	S	R	R	S	S	S	S	S	S	S	S	R	S	<=0.25	2	4	<=0.015	1	1	<=0.025	2	0.5	0.5	0.25	4	<=0.06	HIGH	LOW	LOW	HIGH	HIGH	HIGH	HIGH	HIGH	LOW	LOW	LOW	LOW	HIGH	ERS5300603	../reproducibility/00/01/14/13/11413/site.02.iso.1.subject.0154.lab_id.2013232052.seq_reps.232052.masked.vcf.gz	../reproducibility/00/01/14/13/11413/site.02.iso.1.subject.0154.lab_id.2013232052.seq_reps.232052.regeno.vcf.gz
ERR4810883	site.02.subj.0155.lab.2013232045.iso.1	S	S	S	S	S	S	S	S	S	S	S	S	S	<=0.25	0.03	0.12	<=0.015	1	2	0.1	2	1	0.5	1	0.12	<=0.06	HIGH	HIGH	HIGH	HIGH	LOW	HIGH	LOW	HIGH	HIGH	LOW	LOW	HIGH	HIGH	ERS5300601	../reproducibility/00/01/14/11/11411/site.02.iso.1.subject.0155.lab_id.2013232045.seq_reps.232045.masked.vcf.gz	../reproducibility/00/01/14/11/11411/site.02.iso.1.subject.0155.lab_id.2013232045.seq_reps.232045.regeno.vcf.gz
ERR4810882	site.02.subj.0156.lab.2013232044.iso.1	S	S	S	S	S	S	S	S	S	S	S	S	S	<=0.25	0.03	0.25	<=0.015	1	2	0.05	2	0.5	0.25	0.25	0.25	<=0.06	HIGH	HIGH	HIGH	HIGH	HIGH	HIGH	HIGH	HIGH	HIGH	HIGH	HIGH	HIGH	HIGH	ERS5300600	../reproducibility/00/01/14/10/11410/site.02.iso.1.subject.0156.lab_id.2013232044.seq_reps.232044.masked.vcf.gz	../reproducibility/00/01/14/10/11410/site.02.iso.1.subject.0156.lab_id.2013232044.seq_reps.232044.regeno.vcf.gz
ERR4810881	site.02.subj.0157.lab.2013232029.iso.1	S	S	S	S	S	S	S	S	S	S	S	S	S	<=0.25	0.03	0.12	<=0.015	2	1	<=0.025	4	0.5	0.5	0.25	0.12	<=0.06	HIGH	HIGH	LOW	HIGH	HIGH	HIGH	HIGH	HIGH	HIGH	HIGH	HIGH	HIGH	HIGH	ERS5300599	../reproducibility/00/01/14/09/11409/site.02.iso.1.subject.0157.lab_id.2013232029.seq_reps.232029.masked.vcf.gz	../reproducibility/00/01/14/09/11409/site.02.iso.1.subject.0157.lab_id.2013232029.seq_reps.232029.regeno.vcf.gz
ERR4810880	site.02.subj.0158.lab.2013232028.iso.1	S	S	S	S	S	S	S	S	S	S	S	S	S	<=0.25	0.03	<=0.06	<=0.015	1	1	<=0.025	2	0.5	0.5	0.25	<=0.06	<=0.06	HIGH	HIGH	HIGH	HIGH	HIGH	HIGH	HIGH	HIGH	HIGH	HIGH	HIGH	HIGH	HIGH	ERS5300598	../reproducibility/00/01/14/08/11408/site.02.iso.1.subject.0158.lab_id.2013232028.seq_reps.232028.masked.vcf.gz	../reproducibility/00/01/14/08/11408/site.02.iso.1.subject.0158.lab_id.2013232028.seq_reps.232028.regeno.vcf.gz
ERR4810879	site.02.subj.0159.lab.2013232027.iso.1	S	S	S	S	S	S	S	S	S	S	S	S	S	0.5	0.06	0.12	<=0.015	1	2	0.05	2	0.5	0.5	0.25	0.25	<=0.06	HIGH	HIGH	LOW	HIGH	HIGH	HIGH	HIGH	HIGH	HIGH	HIGH	HIGH	HIGH	HIGH	ERS5300597	../reproducibility/00/01/14/07/11407/site.02.iso.1.subject.0159.lab_id.2013232027.seq_reps.232027.masked.vcf.gz	../reproducibility/00/01/14/07/11407/site.02.iso.1.subject.0159.lab_id.2013232027.seq_reps.232027.regeno.vcf.gz
ERR4810878	site.02.subj.0160.lab.2013232023.iso.1	S	S	S	S	S	S	S	S	S	S	S	S	S	<=0.25	0.03	<=0.06	<=0.015	1	2	0.05	2	0.25	0.5	0.25	0.12	<=0.06	HIGH	HIGH	HIGH	HIGH	HIGH	HIGH	HIGH	HIGH	HIGH	HIGH	HIGH	HIGH	HIGH	ERS5300596	../reproducibility/00/01/14/06/11406/site.02.iso.1.subject.0160.lab_id.2013232023.seq_reps.232023.masked.vcf.gz	../reproducibility/00/01/14/06/11406/site.02.iso.1.subject.0160.lab_id.2013232023.seq_reps.232023.regeno.vcf.gz
ERR4810877	site.02.subj.0161.lab.2013232021.iso.1	S	S	S	S	S	S	S	S	S	S	S	S	S	<=0.25	0.06	0.12	<=0.015	1	2	0.05	2	0.5	0.5	0.25	0.12	<=0.06	HIGH	HIGH	HIGH	HIGH	HIGH	HIGH	HIGH	HIGH	HIGH	HIGH	HIGH	HIGH	HIGH	ERS5300595	../reproducibility/00/01/14/05/11405/site.02.iso.1.subject.0161.lab_id.2013232021.seq_reps.232021.masked.vcf.gz	../reproducibility/00/01/14/05/11405/site.02.iso.1.subject.0161.lab_id.2013232021.seq_reps.232021.regeno.vcf.gz
ERR4810876	site.02.subj.0162.lab.2013232019.iso.1	S	S	S	S	S	S	S	S	S	S	S	S	S	<=0.25	0.03	<=0.06	<=0.015	2	1	<=0.025	2	0.5	0.5	0.25	0.12	<=0.06	HIGH	HIGH	HIGH	LOW	HIGH	HIGH	HIGH	HIGH	HIGH	HIGH	HIGH	HIGH	HIGH	ERS5300594	../reproducibility/00/01/14/04/11404/site.02.iso.1.subject.0162.lab_id.2013232019.seq_reps.232019.masked.vcf.gz	../reproducibility/00/01/14/04/11404/site.02.iso.1.subject.0162.lab_id.2013232019.seq_reps.232019.regeno.vcf.gz
ERR4810875	site.02.subj.0163.lab.2013232018.iso.1	S	S	S	S	S	S	S	S	S	S	S	S	S	<=0.25	0.06	<=0.06	<=0.015	1	1	<=0.025	2	0.5	0.5	0.25	0.12	<=0.06	HIGH	HIGH	HIGH	HIGH	HIGH	HIGH	HIGH	HIGH	HIGH	HIGH	HIGH	HIGH	HIGH	ERS5300593	../reproducibility/00/01/14/03/11403/site.02.iso.1.subject.0163.lab_id.2013232018.seq_reps.232018.masked.vcf.gz	../reproducibility/00/01/14/03/11403/site.02.iso.1.subject.0163.lab_id.2013232018.seq_reps.232018.regeno.vcf.gz
ERR4810874	site.02.subj.0164.lab.2013232013.iso.1	S	S	S	S	S	S	S	S	S	S	S	S	S	<=0.25	0.06	0.25	<=0.015	2	0.5	0.05	2	1	0.5	0.5	<=0.06	<=0.06	HIGH	HIGH	HIGH	HIGH	HIGH	HIGH	HIGH	HIGH	HIGH	HIGH	HIGH	HIGH	HIGH	ERS5300592	../reproducibility/00/01/14/02/11402/site.02.iso.1.subject.0164.lab_id.2013232013.seq_reps.232013.masked.vcf.gz	../reproducibility/00/01/14/02/11402/site.02.iso.1.subject.0164.lab_id.2013232013.seq_reps.232013.regeno.vcf.gz
ERR4810872	site.02.subj.0165.lab.2013232011.iso.1	S	S	S	S	S	S	R	S	S	S	S	S	S	<=0.25	0.03	<=0.06	<=0.015	1	1	>1.6	<=1	0.25	0.5	0.25	<=0.06	<=0.06	HIGH	HIGH	HIGH	HIGH	HIGH	HIGH	HIGH	HIGH	HIGH	HIGH	HIGH	HIGH	HIGH	ERS5300590	../reproducibility/00/01/14/00/11400/site.02.iso.1.subject.0165.lab_id.2013232011.seq_reps.232011.masked.vcf.gz	../reproducibility/00/01/14/00/11400/site.02.iso.1.subject.0165.lab_id.2013232011.seq_reps.232011.regeno.vcf.gz
ERR4810871	site.02.subj.0166.lab.2013232010.iso.1	S	S	S	S	S	S	S	S	S	S	S	S	S	0.5	0.06	0.12	<=0.015	2	1	<=0.025	2	0.5	0.5	0.5	<=0.06	<=0.06	HIGH	HIGH	HIGH	HIGH	HIGH	HIGH	HIGH	HIGH	HIGH	HIGH	HIGH	HIGH	HIGH	ERS5300589	../reproducibility/00/01/13/99/11399/site.02.iso.1.subject.0166.lab_id.2013232010.seq_reps.232010.masked.vcf.gz	../reproducibility/00/01/13/99/11399/site.02.iso.1.subject.0166.lab_id.2013232010.seq_reps.232010.regeno.vcf.gz
ERR4810869	site.02.subj.0167.lab.2013232005.iso.1	S	S	S	S	S	S	S	S	S	S	S	S	S	0.5	0.03	<=0.06	<=0.015	1	1	0.05	2	0.5	1	0.25	0.12	<=0.06	HIGH	HIGH	HIGH	HIGH	HIGH	HIGH	HIGH	HIGH	LOW	HIGH	HIGH	HIGH	HIGH	ERS5300587	../reproducibility/00/01/13/97/11397/site.02.iso.1.subject.0167.lab_id.2013232005.seq_reps.232005.masked.vcf.gz	../reproducibility/00/01/13/97/11397/site.02.iso.1.subject.0167.lab_id.2013232005.seq_reps.232005.regeno.vcf.gz
ERR4810868	site.02.subj.0168.lab.2013232003.iso.1	S	S	R	S	R	S	R	S	S	S	S	R	R	1	0.12	0.5	<=0.015	8	0.5	1.6	2	0.5	0.5	0.25	2	0.5	LOW	HIGH	LOW	HIGH	LOW	HIGH	HIGH	HIGH	HIGH	HIGH	HIGH	LOW	HIGH	ERS5300586	../reproducibility/00/01/13/96/11396/site.02.iso.1.subject.0168.lab_id.2013232003.seq_reps.232003.masked.vcf.gz	../reproducibility/00/01/13/96/11396/site.02.iso.1.subject.0168.lab_id.2013232003.seq_reps.232003.regeno.vcf.gz
ERR4810864	site.02.subj.0169.lab.2013232002.iso.1	S	S	S	S	S	S	S	S	S	S	S	S	S	<=0.25	0.06	0.12	<=0.015	1	1	0.05	2	0.5	0.5	0.25	0.12	<=0.06	HIGH	HIGH	HIGH	HIGH	HIGH	HIGH	HIGH	HIGH	HIGH	HIGH	HIGH	HIGH	HIGH	ERS5300582	../reproducibility/00/01/13/92/11392/site.02.iso.1.subject.0169.lab_id.2013232002.seq_reps.2013232002.masked.vcf.gz	../reproducibility/00/01/13/92/11392/site.02.iso.1.subject.0169.lab_id.2013232002.seq_reps.2013232002.regeno.vcf.gz
ERR4810863	site.02.subj.0170.lab.2013232001.iso.1	S	S	S	S	S	S	R	S	S	S	S	S	S	<=0.25	0.12	0.25	<=0.015	2	1	0.2	<=1	1	0.5	0.5	0.25	<=0.06	HIGH	LOW	LOW	LOW	LOW	HIGH	LOW	HIGH	LOW	LOW	LOW	LOW	HIGH	ERS5300581	../reproducibility/00/01/13/91/11391/site.02.iso.1.subject.0170.lab_id.2013232001.seq_reps.2013232001.masked.vcf.gz	../reproducibility/00/01/13/91/11391/site.02.iso.1.subject.0170.lab_id.2013232001.seq_reps.2013232001.regeno.vcf.gz
ERR4810862	site.02.subj.0171.lab.2013231104.iso.1	S	S	S	S	S	S	S	S	S	S	S	S	S	<=0.25	0.03	0.12	<=0.015	1	0.5	<=0.025	2	0.5	0.5	0.25	<=0.06	<=0.06	HIGH	HIGH	LOW	LOW	HIGH	HIGH	HIGH	HIGH	LOW	LOW	LOW	HIGH	HIGH	ERS5300580	../reproducibility/00/01/13/90/11390/site.02.iso.1.subject.0171.lab_id.2013231104.seq_reps.2013231104.masked.vcf.gz	../reproducibility/00/01/13/90/11390/site.02.iso.1.subject.0171.lab_id.2013231104.seq_reps.2013231104.regeno.vcf.gz
ERR4810861	site.02.subj.0172.lab.2013231099.iso.1	S	S	S	S	S	S	S	S	R	S	R	S	S	<=0.25	0.06	<=0.06	<=0.015	1	1	0.05	2	8	0.5	>4	0.12	<=0.06	HIGH	HIGH	HIGH	HIGH	HIGH	HIGH	HIGH	HIGH	HIGH	HIGH	HIGH	HIGH	HIGH	ERS5300579	../reproducibility/00/01/13/89/11389/site.02.iso.1.subject.0172.lab_id.2013231099.seq_reps.2013231099.masked.vcf.gz	../reproducibility/00/01/13/89/11389/site.02.iso.1.subject.0172.lab_id.2013231099.seq_reps.2013231099.regeno.vcf.gz
ERR4810860	site.02.subj.0173.lab.2013231098.iso.1	S	S	S	S	S	S	S	S	S	S	S	S	S	<=0.25	0.03	0.12	<=0.015	2	1	0.05	2	0.5	0.5	0.25	<=0.06	<=0.06	HIGH	HIGH	HIGH	HIGH	HIGH	HIGH	HIGH	HIGH	HIGH	LOW	HIGH	HIGH	HIGH	ERS5300578	../reproducibility/00/01/13/88/11388/site.02.iso.1.subject.0173.lab_id.2013231098.seq_reps.2013231098.masked.vcf.gz	../reproducibility/00/01/13/88/11388/site.02.iso.1.subject.0173.lab_id.2013231098.seq_reps.2013231098.regeno.vcf.gz
ERR4810859	site.02.subj.0174.lab.2013231094.iso.1	S	S	S	S	S	S	S	S	S	S	S	S	S	<=0.25	0.03	0.12	<=0.015	2	1	<=0.025	2	0.5	0.5	0.25	<=0.06	<=0.06	HIGH	HIGH	HIGH	HIGH	HIGH	HIGH	HIGH	HIGH	HIGH	HIGH	HIGH	HIGH	HIGH	ERS5300577	../reproducibility/00/01/13/87/11387/site.02.iso.1.subject.0174.lab_id.2013231094.seq_reps.2013231094.masked.vcf.gz	../reproducibility/00/01/13/87/11387/site.02.iso.1.subject.0174.lab_id.2013231094.seq_reps.2013231094.regeno.vcf.gz
ERR4810858	site.02.subj.0175.lab.2013231090.iso.1	S	S	S	S	S	S	S	S	S	S	S	S	S	<=0.25	0.03	<=0.06	<=0.015	1	1	0.05	2	0.5	0.5	0.25	<=0.06	<=0.06	HIGH	HIGH	HIGH	HIGH	HIGH	HIGH	HIGH	HIGH	HIGH	HIGH	HIGH	HIGH	HIGH	ERS5300576	../reproducibility/00/01/13/86/11386/site.02.iso.1.subject.0175.lab_id.2013231090.seq_reps.2013231090.masked.vcf.gz	../reproducibility/00/01/13/86/11386/site.02.iso.1.subject.0175.lab_id.2013231090.seq_reps.2013231090.regeno.vcf.gz
ERR4810857	site.02.subj.0176.lab.2013231083.iso.1	S	S	S	S	I	S	R	S	S	S	S	R	R	0.5	0.06	0.25	<=0.015	4	1	1.6	2	0.5	0.5	0.5	>4	>2	HIGH	HIGH	HIGH	HIGH	HIGH	HIGH	HIGH	HIGH	HIGH	LOW	HIGH	HIGH	HIGH	ERS5300575	../reproducibility/00/01/13/85/11385/site.02.iso.1.subject.0176.lab_id.2013231083.seq_reps.2013231083.masked.vcf.gz	../reproducibility/00/01/13/85/11385/site.02.iso.1.subject.0176.lab_id.2013231083.seq_reps.2013231083.regeno.vcf.gz
ERR4810856	site.02.subj.0177.lab.2013231075.iso.1	S	S	S	S	S	S	S	S	S	S	S	S	S	<=0.25	0.03	0.25	<=0.015	2	1	0.05	2	0.5	0.5	0.25	0.25	<=0.06	HIGH	HIGH	HIGH	HIGH	HIGH	HIGH	HIGH	HIGH	HIGH	LOW	HIGH	HIGH	HIGH	ERS5300574	../reproducibility/00/01/13/84/11384/site.02.iso.1.subject.0177.lab_id.2013231075.seq_reps.2013231075.masked.vcf.gz	../reproducibility/00/01/13/84/11384/site.02.iso.1.subject.0177.lab_id.2013231075.seq_reps.2013231075.regeno.vcf.gz
ERR4810855	site.02.subj.0178.lab.2013231063.iso.1	S	S	S	S	S	S	S	S	S	S	S	S	S	0.5	0.06	0.25	<=0.015	1	0.5	<=0.025	4	0.5	0.5	0.5	<=0.06	<=0.06	HIGH	HIGH	HIGH	HIGH	HIGH	HIGH	HIGH	HIGH	HIGH	HIGH	HIGH	HIGH	HIGH	ERS5300573	../reproducibility/00/01/13/83/11383/site.02.iso.1.subject.0178.lab_id.2013231063.seq_reps.2013231063.masked.vcf.gz	../reproducibility/00/01/13/83/11383/site.02.iso.1.subject.0178.lab_id.2013231063.seq_reps.2013231063.regeno.vcf.gz
ERR4810854	site.02.subj.0179.lab.2013231058.iso.1	S	S	S	S	S	S	S	S	S	S	S	S	S	0.5	0.03	0.25	<=0.015	2	1	0.05	4	0.5	0.5	0.5	0.25	<=0.06	HIGH	HIGH	HIGH	HIGH	HIGH	HIGH	HIGH	HIGH	HIGH	LOW	HIGH	HIGH	HIGH	ERS5300572	../reproducibility/00/01/13/82/11382/site.02.iso.1.subject.0179.lab_id.2013231058.seq_reps.2013231058.masked.vcf.gz	../reproducibility/00/01/13/82/11382/site.02.iso.1.subject.0179.lab_id.2013231058.seq_reps.2013231058.regeno.vcf.gz
ERR4810853	site.02.subj.0180.lab.2013231057.iso.1	S	S	S	S	S	S	S	S	S	S	S	S	S	<=0.25	0.03	<=0.06	<=0.015	2	0.5	0.05	<=1	0.5	0.5	0.5	<=0.06	<=0.06	HIGH	HIGH	HIGH	HIGH	HIGH	HIGH	HIGH	HIGH	LOW	LOW	LOW	HIGH	HIGH	ERS5300571	../reproducibility/00/01/13/81/11381/site.02.iso.1.subject.0180.lab_id.2013231057.seq_reps.2013231057.masked.vcf.gz	../reproducibility/00/01/13/81/11381/site.02.iso.1.subject.0180.lab_id.2013231057.seq_reps.2013231057.regeno.vcf.gz
ERR4810852	site.02.subj.0181.lab.2013231055.iso.1	S	S	S	S	S	S	R	S	S	S	S	S	S	0.5	0.06	0.25	0.03	2	1	>1.6	2	0.25	0.5	0.5	0.12	<=0.06	LOW	HIGH	HIGH	HIGH	HIGH	HIGH	HIGH	HIGH	HIGH	HIGH	HIGH	HIGH	HIGH	ERS5300570	../reproducibility/00/01/13/80/11380/site.02.iso.1.subject.0181.lab_id.2013231055.seq_reps.2013231055.masked.vcf.gz	../reproducibility/00/01/13/80/11380/site.02.iso.1.subject.0181.lab_id.2013231055.seq_reps.2013231055.regeno.vcf.gz
ERR4810851	site.02.subj.0182.lab.2013222341.iso.1	S	S	S	S	R	S	R	S	R	S	R	R	R	<=0.25	0.03	0.12	<=0.015	8	1	1.6	<=1	2	0.25	2	>4	>2	HIGH	HIGH	HIGH	HIGH	HIGH	HIGH	HIGH	HIGH	HIGH	HIGH	HIGH	HIGH	HIGH	ERS5300569	../reproducibility/00/01/13/79/11379/site.02.iso.1.subject.0182.lab_id.2013222341.seq_reps.2013222341.masked.vcf.gz	../reproducibility/00/01/13/79/11379/site.02.iso.1.subject.0182.lab_id.2013222341.seq_reps.2013222341.regeno.vcf.gz
ERR4810850	site.02.subj.0183.lab.2013222280.iso.1	S	S	R	S	I	S	R	S	S	S	S	R	R	<=0.25	0.06	0.5	<=0.015	4	1	1.6	2	0.5	0.5	0.5	4	0.25	HIGH	HIGH	LOW	HIGH	HIGH	HIGH	HIGH	HIGH	HIGH	HIGH	HIGH	HIGH	HIGH	ERS5300568	../reproducibility/00/01/13/78/11378/site.02.iso.1.subject.0183.lab_id.2013222280.seq_reps.2013222280.masked.vcf.gz	../reproducibility/00/01/13/78/11378/site.02.iso.1.subject.0183.lab_id.2013222280.seq_reps.2013222280.regeno.vcf.gz
ERR4810849	site.02.subj.0184.lab.2013222270.iso.1	S	S	S	S	S	S	S	S	S	S	S	S	S	<=0.25	0.06	0.12	<=0.015	2	1	0.05	2	0.5	1	0.25	0.12	<=0.06	HIGH	HIGH	LOW	HIGH	HIGH	HIGH	HIGH	HIGH	HIGH	HIGH	HIGH	HIGH	HIGH	ERS5300567	../reproducibility/00/01/13/77/11377/site.02.iso.1.subject.0184.lab_id.2013222270.seq_reps.2013222270.masked.vcf.gz	../reproducibility/00/01/13/77/11377/site.02.iso.1.subject.0184.lab_id.2013222270.seq_reps.2013222270.regeno.vcf.gz
ERR4810848	site.02.subj.0185.lab.2013222238.iso.1	S	S	S	R	S	S	S	S	S	NA	S	S	S	<=0.25	0.03	<=0.06	0.5	1	1	<=0.025	2	0.5	NA	0.5	<=0.06	<=0.06	HIGH	HIGH	HIGH	LOW	HIGH	HIGH	HIGH	HIGH	HIGH	NA	HIGH	HIGH	HIGH	ERS5300566	../reproducibility/00/01/13/76/11376/site.02.iso.1.subject.0185.lab_id.2013222238.seq_reps.2013222238.masked.vcf.gz	../reproducibility/00/01/13/76/11376/site.02.iso.1.subject.0185.lab_id.2013222238.seq_reps.2013222238.regeno.vcf.gz
ERR4810847	site.02.subj.0186.lab.2013222215.iso.1	S	S	S	S	S	S	S	S	S	S	S	R	R	<=0.25	0.03	<=0.06	<=0.015	2	1	<=0.025	2	0.25	0.25	0.25	>4	>2	HIGH	HIGH	HIGH	HIGH	LOW	HIGH	HIGH	HIGH	HIGH	HIGH	HIGH	HIGH	HIGH	ERS5300565	../reproducibility/00/01/13/75/11375/site.02.iso.1.subject.0186.lab_id.2013222215.seq_reps.2013222215.masked.vcf.gz	../reproducibility/00/01/13/75/11375/site.02.iso.1.subject.0186.lab_id.2013222215.seq_reps.2013222215.regeno.vcf.gz
ERR4810846	site.02.subj.0187.lab.2013222155.iso.1	S	S	S	S	S	S	S	S	S	S	S	S	S	<=0.25	0.03	<=0.06	<=0.015	1	1	<=0.025	<=1	0.25	0.25	<=0.06	<=0.06	<=0.06	HIGH	HIGH	HIGH	HIGH	LOW	HIGH	HIGH	HIGH	HIGH	LOW	HIGH	HIGH	HIGH	ERS5300564	../reproducibility/00/01/13/74/11374/site.02.iso.1.subject.0187.lab_id.2013222155.seq_reps.2013222155.masked.vcf.gz	../reproducibility/00/01/13/74/11374/site.02.iso.1.subject.0187.lab_id.2013222155.seq_reps.2013222155.regeno.vcf.gz
ERR4810845	site.02.subj.0188.lab.2013222133.iso.1	S	S	S	S	I	S	R	R	S	S	S	R	R	1	0.03	0.12	<=0.015	4	0.5	1.6	8	0.5	0.5	0.25	>4	2	LOW	HIGH	LOW	HIGH	HIGH	HIGH	HIGH	HIGH	HIGH	LOW	HIGH	HIGH	HIGH	ERS5300563	../reproducibility/00/01/13/73/11373/site.02.iso.1.subject.0188.lab_id.2013222133.seq_reps.2013222133.masked.vcf.gz	../reproducibility/00/01/13/73/11373/site.02.iso.1.subject.0188.lab_id.2013222133.seq_reps.2013222133.regeno.vcf.gz
ERR4810844	site.02.subj.0189.lab.2013222096.iso.1	S	S	S	S	S	S	S	S	S	S	S	S	S	<=0.25	0.03	0.12	<=0.015	2	0.5	<=0.025	2	0.5	0.5	0.25	<=0.06	<=0.06	HIGH	HIGH	HIGH	HIGH	LOW	HIGH	HIGH	HIGH	HIGH	LOW	HIGH	HIGH	HIGH	ERS5300562	../reproducibility/00/01/13/72/11372/site.02.iso.1.subject.0189.lab_id.2013222096.seq_reps.2013222096.masked.vcf.gz	../reproducibility/00/01/13/72/11372/site.02.iso.1.subject.0189.lab_id.2013222096.seq_reps.2013222096.regeno.vcf.gz
ERR4810843	site.02.subj.0190.lab.2013222078.iso.1	S	S	S	S	R	S	R	S	S	S	S	R	S	0.5	0.06	0.12	<=0.015	>8	1	>1.6	2	0.25	1	0.25	2	0.12	HIGH	HIGH	HIGH	HIGH	HIGH	HIGH	HIGH	HIGH	HIGH	HIGH	HIGH	HIGH	HIGH	ERS5300561	../reproducibility/00/01/13/71/11371/site.02.iso.1.subject.0190.lab_id.2013222078.seq_reps.2013222078.masked.vcf.gz	../reproducibility/00/01/13/71/11371/site.02.iso.1.subject.0190.lab_id.2013222078.seq_reps.2013222078.regeno.vcf.gz
ERR4810842	site.02.subj.0191.lab.2013221431.iso.1	S	NA	S	S	S	S	S	S	S	S	S	S	S	0.5	NA	<=0.06	<=0.015	1	1	0.05	2	0.25	0.5	0.25	<=0.06	<=0.06	HIGH	NA	HIGH	HIGH	HIGH	HIGH	HIGH	HIGH	HIGH	HIGH	HIGH	HIGH	HIGH	ERS5300560	../reproducibility/00/01/13/70/11370/site.02.iso.1.subject.0191.lab_id.2013221431.seq_reps.2013221431.masked.vcf.gz	../reproducibility/00/01/13/70/11370/site.02.iso.1.subject.0191.lab_id.2013221431.seq_reps.2013221431.regeno.vcf.gz
ERR4810841	site.02.subj.0192.lab.2013221395.iso.1	S	S	S	S	S	S	S	S	S	S	S	S	S	0.5	0.06	0.25	<=0.015	2	0.5	0.05	4	0.5	0.5	0.5	<=0.06	<=0.06	HIGH	HIGH	LOW	HIGH	LOW	HIGH	HIGH	HIGH	HIGH	HIGH	HIGH	HIGH	HIGH	ERS5300559	../reproducibility/00/01/13/69/11369/site.02.iso.1.subject.0192.lab_id.2013221395.seq_reps.2013221395.masked.vcf.gz	../reproducibility/00/01/13/69/11369/site.02.iso.1.subject.0192.lab_id.2013221395.seq_reps.2013221395.regeno.vcf.gz
ERR4810840	site.02.subj.0193.lab.2013221353.iso.1	S	S	S	S	S	S	S	S	S	S	S	S	S	<=0.25	0.03	0.12	<=0.015	1	1	0.05	2	0.25	0.5	0.25	<=0.06	<=0.06	HIGH	HIGH	HIGH	HIGH	HIGH	HIGH	HIGH	HIGH	HIGH	HIGH	HIGH	HIGH	HIGH	ERS5300558	../reproducibility/00/01/13/68/11368/site.02.iso.1.subject.0193.lab_id.2013221353.seq_reps.2013221353.masked.vcf.gz	../reproducibility/00/01/13/68/11368/site.02.iso.1.subject.0193.lab_id.2013221353.seq_reps.2013221353.regeno.vcf.gz
ERR4810839	site.02.subj.0194.lab.2013221351.iso.1	S	S	S	S	S	S	S	S	S	S	S	S	S	<=0.25	0.06	0.12	<=0.015	2	1	<=0.025	2	0.5	0.5	0.25	<=0.06	<=0.06	HIGH	HIGH	HIGH	HIGH	LOW	HIGH	HIGH	HIGH	LOW	HIGH	HIGH	HIGH	HIGH	ERS5300557	../reproducibility/00/01/13/67/11367/site.02.iso.1.subject.0194.lab_id.2013221351.seq_reps.2013221351.masked.vcf.gz	../reproducibility/00/01/13/67/11367/site.02.iso.1.subject.0194.lab_id.2013221351.seq_reps.2013221351.regeno.vcf.gz
ERR4810838	site.02.subj.0195.lab.2013221348.iso.1	S	S	S	S	S	R	R	R	S	S	S	S	S	<=0.25	0.03	<=0.06	<=0.015	1	8	0.2	8	0.5	0.25	0.25	<=0.06	<=0.06	HIGH	HIGH	HIGH	HIGH	HIGH	HIGH	HIGH	LOW	HIGH	HIGH	HIGH	HIGH	HIGH	ERS5300556	../reproducibility/00/01/13/66/11366/site.02.iso.1.subject.0195.lab_id.2013221348.seq_reps.2013221348.masked.vcf.gz	../reproducibility/00/01/13/66/11366/site.02.iso.1.subject.0195.lab_id.2013221348.seq_reps.2013221348.regeno.vcf.gz
ERR4810837	site.02.subj.0196.lab.2013221243.iso.1	S	S	S	S	S	S	S	S	S	S	S	S	S	<=0.25	0.03	<=0.06	<=0.015	2	0.5	<=0.025	2	0.5	0.5	0.5	<=0.06	<=0.06	HIGH	HIGH	HIGH	HIGH	HIGH	HIGH	HIGH	HIGH	HIGH	HIGH	HIGH	HIGH	HIGH	ERS5300555	../reproducibility/00/01/13/65/11365/site.02.iso.1.subject.0196.lab_id.2013221243.seq_reps.2013221243.masked.vcf.gz	../reproducibility/00/01/13/65/11365/site.02.iso.1.subject.0196.lab_id.2013221243.seq_reps.2013221243.regeno.vcf.gz
ERR4810836	site.02.subj.0197.lab.2013221241.iso.1	S	S	S	S	S	S	S	S	S	S	S	S	S	0.5	0.06	0.12	<=0.015	1	1	<=0.025	4	0.5	0.5	0.5	<=0.06	<=0.06	HIGH	HIGH	HIGH	HIGH	HIGH	HIGH	HIGH	HIGH	HIGH	HIGH	HIGH	HIGH	HIGH	ERS5300554	../reproducibility/00/01/13/64/11364/site.02.iso.1.subject.0197.lab_id.2013221241.seq_reps.2013221241.masked.vcf.gz	../reproducibility/00/01/13/64/11364/site.02.iso.1.subject.0197.lab_id.2013221241.seq_reps.2013221241.regeno.vcf.gz
ERR4810835	site.02.subj.0198.lab.2013221238.iso.1	S	S	R	S	S	S	S	S	S	S	S	S	S	<=0.25	0.25	0.5	<=0.015	2	0.5	<=0.025	2	0.5	1	0.5	<=0.06	<=0.06	HIGH	HIGH	LOW	HIGH	LOW	HIGH	HIGH	HIGH	HIGH	HIGH	HIGH	HIGH	HIGH	ERS5300553	../reproducibility/00/01/13/63/11363/site.02.iso.1.subject.0198.lab_id.2013221238.seq_reps.2013221238.masked.vcf.gz	../reproducibility/00/01/13/63/11363/site.02.iso.1.subject.0198.lab_id.2013221238.seq_reps.2013221238.regeno.vcf.gz
ERR4810834	site.02.subj.0199.lab.2013221219.iso.1	S	S	S	S	S	S	S	S	S	S	S	S	S	<=0.25	0.03	<=0.06	<=0.015	2	0.5	<=0.025	<=1	0.25	0.25	0.12	<=0.06	<=0.06	HIGH	HIGH	HIGH	HIGH	HIGH	HIGH	HIGH	HIGH	HIGH	HIGH	HIGH	HIGH	HIGH	ERS5300552	../reproducibility/00/01/13/62/11362/site.02.iso.1.subject.0199.lab_id.2013221219.seq_reps.2013221219.masked.vcf.gz	../reproducibility/00/01/13/62/11362/site.02.iso.1.subject.0199.lab_id.2013221219.seq_reps.2013221219.regeno.vcf.gz
ERR4810833	site.02.subj.0200.lab.2013221211.iso.1	S	S	S	S	S	S	R	S	R	S	R	R	R	0.5	0.03	0.12	<=0.015	2	1	1.6	2	>8	1	>4	4	0.5	HIGH	HIGH	HIGH	HIGH	HIGH	HIGH	HIGH	HIGH	HIGH	HIGH	HIGH	HIGH	HIGH	ERS5300551	../reproducibility/00/01/13/61/11361/site.02.iso.1.subject.0200.lab_id.2013221211.seq_reps.2013221211.masked.vcf.gz	../reproducibility/00/01/13/61/11361/site.02.iso.1.subject.0200.lab_id.2013221211.seq_reps.2013221211.regeno.vcf.gz
ERR4810832	site.02.subj.0201.lab.2013221209.iso.1	S	S	S	S	S	S	S	S	S	S	S	S	S	<=0.25	0.03	<=0.06	<=0.015	2	2	0.05	2	0.5	0.5	0.25	<=0.06	<=0.06	HIGH	HIGH	HIGH	HIGH	HIGH	HIGH	HIGH	HIGH	HIGH	HIGH	HIGH	HIGH	HIGH	ERS5300550	../reproducibility/00/01/13/60/11360/site.02.iso.1.subject.0201.lab_id.2013221209.seq_reps.2013221209.masked.vcf.gz	../reproducibility/00/01/13/60/11360/site.02.iso.1.subject.0201.lab_id.2013221209.seq_reps.2013221209.regeno.vcf.gz
ERR4810831	site.02.subj.0202.lab.2013221188.iso.1	S	S	S	S	R	S	R	S	S	S	S	R	R	<=0.25	0.03	<=0.06	<=0.015	8	1	>1.6	<=1	<=0.12	0.5	0.12	>4	>2	HIGH	LOW	HIGH	HIGH	HIGH	HIGH	HIGH	HIGH	HIGH	HIGH	HIGH	HIGH	HIGH	ERS5300549	../reproducibility/00/01/13/59/11359/site.02.iso.1.subject.0202.lab_id.2013221188.seq_reps.2013221188.masked.vcf.gz	../reproducibility/00/01/13/59/11359/site.02.iso.1.subject.0202.lab_id.2013221188.seq_reps.2013221188.regeno.vcf.gz
ERR4810830	site.02.subj.0203.lab.2013221187.iso.1	S	S	S	S	S	S	S	S	S	S	S	S	S	<=0.25	0.03	<=0.06	<=0.015	1	0.5	<=0.025	2	0.5	0.25	0.5	<=0.06	<=0.06	HIGH	HIGH	HIGH	HIGH	HIGH	HIGH	HIGH	HIGH	LOW	HIGH	HIGH	HIGH	HIGH	ERS5300548	../reproducibility/00/01/13/58/11358/site.02.iso.1.subject.0203.lab_id.2013221187.seq_reps.2013221187.masked.vcf.gz	../reproducibility/00/01/13/58/11358/site.02.iso.1.subject.0203.lab_id.2013221187.seq_reps.2013221187.regeno.vcf.gz
ERR4810829	site.02.subj.0204.lab.2013221178.iso.1	S	S	R	S	S	S	R	S	S	S	S	S	S	<=0.25	0.06	0.5	<=0.015	2	2	0.2	2	1	1	1	<=0.06	<=0.06	HIGH	HIGH	LOW	HIGH	HIGH	HIGH	LOW	HIGH	LOW	HIGH	HIGH	HIGH	HIGH	ERS5300547	../reproducibility/00/01/13/57/11357/site.02.iso.1.subject.0204.lab_id.2013221178.seq_reps.2013221178.masked.vcf.gz	../reproducibility/00/01/13/57/11357/site.02.iso.1.subject.0204.lab_id.2013221178.seq_reps.2013221178.regeno.vcf.gz
ERR4810828	site.02.subj.0205.lab.2013221173.iso.1	S	S	S	S	S	S	S	S	S	S	S	S	S	<=0.25	0.03	<=0.06	<=0.015	1	1	<=0.025	2	0.25	0.5	0.12	<=0.06	<=0.06	HIGH	HIGH	HIGH	HIGH	HIGH	HIGH	HIGH	HIGH	HIGH	HIGH	HIGH	HIGH	HIGH	ERS5300546	../reproducibility/00/01/13/56/11356/site.02.iso.1.subject.0205.lab_id.2013221173.seq_reps.2013221173.masked.vcf.gz	../reproducibility/00/01/13/56/11356/site.02.iso.1.subject.0205.lab_id.2013221173.seq_reps.2013221173.regeno.vcf.gz
ERR4810827	site.02.subj.0206.lab.2013221166.iso.1	S	S	S	S	S	S	S	S	S	S	S	S	S	<=0.25	0.06	0.25	<=0.015	1	1	0.05	2	0.5	0.5	0.25	0.12	<=0.06	HIGH	HIGH	HIGH	HIGH	HIGH	HIGH	HIGH	HIGH	HIGH	HIGH	HIGH	HIGH	HIGH	ERS5300545	../reproducibility/00/01/13/55/11355/site.02.iso.1.subject.0206.lab_id.2013221166.seq_reps.2013221166.masked.vcf.gz	../reproducibility/00/01/13/55/11355/site.02.iso.1.subject.0206.lab_id.2013221166.seq_reps.2013221166.regeno.vcf.gz
ERR4810826	site.02.subj.0207.lab.2013221161.iso.1	S	S	S	S	S	S	S	S	S	S	S	S	S	<=0.25	0.06	0.12	<=0.015	2	1	0.05	2	0.5	1	0.5	<=0.06	<=0.06	HIGH	HIGH	HIGH	HIGH	LOW	HIGH	HIGH	HIGH	HIGH	HIGH	HIGH	HIGH	HIGH	ERS5300544	../reproducibility/00/01/13/54/11354/site.02.iso.1.subject.0207.lab_id.2013221161.seq_reps.2013221161.masked.vcf.gz	../reproducibility/00/01/13/54/11354/site.02.iso.1.subject.0207.lab_id.2013221161.seq_reps.2013221161.regeno.vcf.gz
ERR4810825	site.02.subj.0208.lab.2013221157.iso.1	S	S	S	S	S	S	S	S	S	S	S	S	S	0.5	0.06	0.25	<=0.015	2	0.5	<=0.025	4	0.5	0.5	0.5	<=0.06	<=0.06	HIGH	HIGH	LOW	HIGH	LOW	HIGH	HIGH	HIGH	HIGH	HIGH	HIGH	HIGH	HIGH	ERS5300543	../reproducibility/00/01/13/53/11353/site.02.iso.1.subject.0208.lab_id.2013221157.seq_reps.2013221157.masked.vcf.gz	../reproducibility/00/01/13/53/11353/site.02.iso.1.subject.0208.lab_id.2013221157.seq_reps.2013221157.regeno.vcf.gz
ERR4810824	site.02.subj.0209.lab.2013221153.iso.1	S	S	S	S	S	S	S	S	S	S	S	S	S	<=0.25	0.03	0.12	0.03	2	2	<=0.025	2	0.5	0.5	0.25	<=0.06	<=0.06	HIGH	HIGH	HIGH	HIGH	HIGH	LOW	HIGH	HIGH	HIGH	HIGH	HIGH	HIGH	HIGH	ERS5300542	../reproducibility/00/01/13/52/11352/site.02.iso.1.subject.0209.lab_id.2013221153.seq_reps.2013221153.masked.vcf.gz	../reproducibility/00/01/13/52/11352/site.02.iso.1.subject.0209.lab_id.2013221153.seq_reps.2013221153.regeno.vcf.gz
ERR4810823	site.02.subj.0210.lab.2013221151.iso.1	S	S	S	S	S	S	S	S	S	S	S	S	S	<=0.25	<=0.015	0.12	<=0.015	1	0.5	<=0.025	2	0.25	0.5	0.12	<=0.06	<=0.06	HIGH	HIGH	HIGH	HIGH	HIGH	HIGH	HIGH	HIGH	HIGH	HIGH	HIGH	HIGH	HIGH	ERS5300541	../reproducibility/00/01/13/51/11351/site.02.iso.1.subject.0210.lab_id.2013221151.seq_reps.2013221151.masked.vcf.gz	../reproducibility/00/01/13/51/11351/site.02.iso.1.subject.0210.lab_id.2013221151.seq_reps.2013221151.regeno.vcf.gz
ERR4810822	site.02.subj.0211.lab.2013221149.iso.1	S	S	S	S	S	S	S	S	S	S	S	S	S	<=0.25	0.03	0.12	<=0.015	2	0.5	<=0.025	2	0.5	0.5	0.25	<=0.06	<=0.06	HIGH	HIGH	HIGH	HIGH	HIGH	HIGH	HIGH	HIGH	HIGH	HIGH	HIGH	HIGH	HIGH	ERS5300540	../reproducibility/00/01/13/50/11350/site.02.iso.1.subject.0211.lab_id.2013221149.seq_reps.2013221149.masked.vcf.gz	../reproducibility/00/01/13/50/11350/site.02.iso.1.subject.0211.lab_id.2013221149.seq_reps.2013221149.regeno.vcf.gz
ERR4810821	site.02.subj.0212.lab.2013221142.iso.1	S	S	S	S	S	S	S	S	S	S	S	S	S	<=0.25	0.06	0.25	<=0.015	1	1	0.05	2	0.5	0.5	0.5	0.12	<=0.06	HIGH	HIGH	HIGH	HIGH	HIGH	HIGH	HIGH	HIGH	HIGH	HIGH	HIGH	LOW	HIGH	ERS5300539	../reproducibility/00/01/13/49/11349/site.02.iso.1.subject.0212.lab_id.2013221142.seq_reps.2013221142.masked.vcf.gz	../reproducibility/00/01/13/49/11349/site.02.iso.1.subject.0212.lab_id.2013221142.seq_reps.2013221142.regeno.vcf.gz
ERR4810820	site.02.subj.0213.lab.2013221136.iso.1	S	S	S	S	S	S	S	S	R	S	R	S	S	<=0.25	0.03	<=0.06	<=0.015	1	1	<=0.025	2	8	0.5	>4	0.12	<=0.06	HIGH	HIGH	HIGH	HIGH	HIGH	HIGH	HIGH	HIGH	HIGH	HIGH	HIGH	HIGH	HIGH	ERS5300538	../reproducibility/00/01/13/48/11348/site.02.iso.1.subject.0213.lab_id.2013221136.seq_reps.2013221136.masked.vcf.gz	../reproducibility/00/01/13/48/11348/site.02.iso.1.subject.0213.lab_id.2013221136.seq_reps.2013221136.regeno.vcf.gz
ERR4810819	site.02.subj.0214.lab.2013221123.iso.1	S	S	S	S	S	S	S	S	S	S	S	S	S	<=0.25	0.06	0.12	<=0.015	1	1	0.05	2	0.5	0.5	0.25	<=0.06	<=0.06	HIGH	HIGH	HIGH	LOW	HIGH	HIGH	HIGH	HIGH	HIGH	HIGH	HIGH	HIGH	HIGH	ERS5300537	../reproducibility/00/01/13/47/11347/site.02.iso.1.subject.0214.lab_id.2013221123.seq_reps.2013221123.masked.vcf.gz	../reproducibility/00/01/13/47/11347/site.02.iso.1.subject.0214.lab_id.2013221123.seq_reps.2013221123.regeno.vcf.gz
ERR4810818	site.02.subj.0215.lab.2013221122.iso.1	S	S	S	S	S	S	S	S	S	S	S	S	S	<=0.25	0.03	<=0.06	<=0.015	1	1	0.05	2	0.25	0.5	0.25	<=0.06	<=0.06	HIGH	HIGH	HIGH	HIGH	HIGH	HIGH	HIGH	HIGH	HIGH	HIGH	HIGH	HIGH	HIGH	ERS5300536	../reproducibility/00/01/13/46/11346/site.02.iso.1.subject.0215.lab_id.2013221122.seq_reps.2013221122.masked.vcf.gz	../reproducibility/00/01/13/46/11346/site.02.iso.1.subject.0215.lab_id.2013221122.seq_reps.2013221122.regeno.vcf.gz
ERR4810817	site.02.subj.0216.lab.2013221117.iso.1	R	S	S	S	I	S	S	S	S	S	S	S	S	4	0.06	0.12	<=0.015	4	0.5	0.1	2	1	0.5	1	<=0.06	<=0.06	LOW	HIGH	HIGH	HIGH	HIGH	HIGH	LOW	HIGH	LOW	HIGH	HIGH	HIGH	HIGH	ERS5300535	../reproducibility/00/01/13/45/11345/site.02.iso.1.subject.0216.lab_id.2013221117.seq_reps.2013221117.masked.vcf.gz	../reproducibility/00/01/13/45/11345/site.02.iso.1.subject.0216.lab_id.2013221117.seq_reps.2013221117.regeno.vcf.gz
ERR4810816	site.02.subj.0217.lab.2013221116.iso.1	S	S	S	S	S	S	S	S	S	S	NA	S	S	0.5	0.06	0.25	<=0.015	2	1	0.05	4	0.5	1	NA	0.12	<=0.06	HIGH	HIGH	HIGH	HIGH	HIGH	HIGH	HIGH	HIGH	HIGH	HIGH	NA	HIGH	HIGH	ERS5300534	../reproducibility/00/01/13/44/11344/site.02.iso.1.subject.0217.lab_id.2013221116.seq_reps.2013221116.masked.vcf.gz	../reproducibility/00/01/13/44/11344/site.02.iso.1.subject.0217.lab_id.2013221116.seq_reps.2013221116.regeno.vcf.gz
ERR4810815	site.02.subj.0218.lab.2013221114.iso.1	R	S	S	S	S	S	S	NA	S	S	S	S	S	4	0.03	0.25	<=0.015	2	1	<=0.025	NA	0.5	1	1	<=0.06	<=0.06	HIGH	HIGH	LOW	HIGH	HIGH	HIGH	HIGH	NA	LOW	HIGH	LOW	HIGH	HIGH	ERS5300533	../reproducibility/00/01/13/43/11343/site.02.iso.1.subject.0218.lab_id.2013221114.seq_reps.2013221114.masked.vcf.gz	../reproducibility/00/01/13/43/11343/site.02.iso.1.subject.0218.lab_id.2013221114.seq_reps.2013221114.regeno.vcf.gz
ERR4810814	site.02.subj.0219.lab.2013221106.iso.1	S	S	S	S	S	S	S	S	S	S	S	S	S	<=0.25	0.03	0.12	<=0.015	0.5	0.5	<=0.025	2	0.5	0.5	0.25	0.12	<=0.06	HIGH	HIGH	HIGH	HIGH	HIGH	HIGH	HIGH	HIGH	HIGH	HIGH	HIGH	HIGH	HIGH	ERS5300532	../reproducibility/00/01/13/42/11342/site.02.iso.1.subject.0219.lab_id.2013221106.seq_reps.2013221106.masked.vcf.gz	../reproducibility/00/01/13/42/11342/site.02.iso.1.subject.0219.lab_id.2013221106.seq_reps.2013221106.regeno.vcf.gz
ERR4810813.ERR12119136	site.02.subj.0220.lab.2013221101.iso.1	S	S	S	S	S	S	R	S	S	S	S	S	S	<=0.25	0.06	0.12	<=0.015	2	1	0.2	2	0.5	0.5	0.25	<=0.06	<=0.06	MEDIUM	MEDIUM	MEDIUM	MEDIUM	MEDIUM	MEDIUM	MEDIUM	MEDIUM	MEDIUM	MEDIUM	MEDIUM	MEDIUM	MEDIUM	ERS5300531	../reproducibility/00/01/13/41/11341/site.02.iso.1.subject.0220.lab_id.2013221101.seq_reps.13221101_2013221101.masked.vcf.gz	../reproducibility/00/01/13/41/11341/site.02.iso.1.subject.0220.lab_id.2013221101.seq_reps.13221101_2013221101.regeno.vcf.gz
ERR4810812	site.02.subj.0221.lab.2013221098.iso.1	S	S	S	S	S	S	S	S	S	S	S	S	S	<=0.25	0.03	<=0.06	<=0.015	1	1	<=0.025	<=1	0.5	0.5	0.25	<=0.06	<=0.06	HIGH	HIGH	HIGH	HIGH	HIGH	HIGH	HIGH	HIGH	HIGH	HIGH	HIGH	HIGH	HIGH	ERS5300530	../reproducibility/00/01/13/40/11340/site.02.iso.1.subject.0221.lab_id.2013221098.seq_reps.2013221098.masked.vcf.gz	../reproducibility/00/01/13/40/11340/site.02.iso.1.subject.0221.lab_id.2013221098.seq_reps.2013221098.regeno.vcf.gz
ERR4810811	site.02.subj.0222.lab.2013221091.iso.1	S	S	S	S	S	S	S	S	S	S	S	S	S	<=0.25	0.06	0.12	<=0.015	1	0.5	<=0.025	4	0.5	0.5	0.5	0.12	<=0.06	HIGH	HIGH	HIGH	HIGH	HIGH	HIGH	HIGH	HIGH	HIGH	HIGH	HIGH	HIGH	HIGH	ERS5300529	../reproducibility/00/01/13/39/11339/site.02.iso.1.subject.0222.lab_id.2013221091.seq_reps.2013221091.masked.vcf.gz	../reproducibility/00/01/13/39/11339/site.02.iso.1.subject.0222.lab_id.2013221091.seq_reps.2013221091.regeno.vcf.gz
ERR4810810	site.02.subj.0223.lab.2013221090.iso.1	S	S	S	S	S	S	S	S	S	S	S	S	S	<=0.25	0.03	<=0.06	<=0.015	1	2	0.05	<=1	0.25	0.5	0.25	<=0.06	<=0.06	HIGH	HIGH	HIGH	HIGH	HIGH	HIGH	HIGH	HIGH	HIGH	HIGH	HIGH	HIGH	HIGH	ERS5300528	../reproducibility/00/01/13/38/11338/site.02.iso.1.subject.0223.lab_id.2013221090.seq_reps.2013221090.masked.vcf.gz	../reproducibility/00/01/13/38/11338/site.02.iso.1.subject.0223.lab_id.2013221090.seq_reps.2013221090.regeno.vcf.gz
ERR4810809.ERR12119242	site.02.subj.0224.lab.2013221088.iso.1	S	R	S	R	S	R	R	S	S	S	S	R	R	<=0.25	>2	<=0.06	>1	2	>8	>1.6	2	1	1	0.5	4	2	MEDIUM	MEDIUM	MEDIUM	MEDIUM	MEDIUM	MEDIUM	MEDIUM	MEDIUM	MEDIUM	MEDIUM	MEDIUM	MEDIUM	MEDIUM	ERS5300527	../reproducibility/00/01/13/37/11337/site.02.iso.1.subject.0224.lab_id.2013221088.seq_reps.13221088_2013221088.masked.vcf.gz	../reproducibility/00/01/13/37/11337/site.02.iso.1.subject.0224.lab_id.2013221088.seq_reps.13221088_2013221088.regeno.vcf.gz
ERR4810808	site.02.subj.0225.lab.2013221077.iso.1	S	S	S	S	S	S	S	S	S	S	S	S	S	<=0.25	0.03	0.12	0.03	2	1	0.05	2	0.5	0.5	0.5	0.12	<=0.06	HIGH	HIGH	LOW	HIGH	HIGH	HIGH	HIGH	HIGH	LOW	HIGH	HIGH	HIGH	HIGH	ERS5300526	../reproducibility/00/01/13/36/11336/site.02.iso.1.subject.0225.lab_id.2013221077.seq_reps.2013221077.masked.vcf.gz	../reproducibility/00/01/13/36/11336/site.02.iso.1.subject.0225.lab_id.2013221077.seq_reps.2013221077.regeno.vcf.gz
ERR4810807	site.02.subj.0226.lab.2013221072.iso.1	S	S	S	S	S	S	S	S	S	S	S	S	S	0.5	0.03	<=0.06	<=0.015	2	0.5	0.05	2	1	0.5	1	0.12	<=0.06	HIGH	HIGH	HIGH	HIGH	HIGH	LOW	HIGH	HIGH	HIGH	HIGH	HIGH	HIGH	HIGH	ERS5300525	../reproducibility/00/01/13/35/11335/site.02.iso.1.subject.0226.lab_id.2013221072.seq_reps.2013221072.masked.vcf.gz	../reproducibility/00/01/13/35/11335/site.02.iso.1.subject.0226.lab_id.2013221072.seq_reps.2013221072.regeno.vcf.gz
ERR4810806	site.02.subj.0227.lab.2013221071.iso.1	S	S	S	S	S	S	S	S	S	S	S	S	S	<=0.25	0.03	<=0.06	<=0.015	2	1	0.05	2	0.5	0.5	0.5	<=0.06	<=0.06	HIGH	HIGH	HIGH	HIGH	HIGH	HIGH	HIGH	HIGH	HIGH	HIGH	HIGH	HIGH	HIGH	ERS5298833	../reproducibility/00/01/13/34/11334/site.02.iso.1.subject.0227.lab_id.2013221071.seq_reps.2013221071.masked.vcf.gz	../reproducibility/00/01/13/34/11334/site.02.iso.1.subject.0227.lab_id.2013221071.seq_reps.2013221071.regeno.vcf.gz
ERR4810805	site.02.subj.0228.lab.2013221068.iso.1	S	S	S	S	S	S	R	S	S	S	S	R	R	<=0.25	0.03	0.12	<=0.015	2	1	0.2	2	1	1	1	>4	0.5	HIGH	HIGH	HIGH	HIGH	HIGH	HIGH	HIGH	HIGH	LOW	HIGH	LOW	HIGH	HIGH	ERS5298832	../reproducibility/00/01/13/33/11333/site.02.iso.1.subject.0228.lab_id.2013221068.seq_reps.2013221068.masked.vcf.gz	../reproducibility/00/01/13/33/11333/site.02.iso.1.subject.0228.lab_id.2013221068.seq_reps.2013221068.regeno.vcf.gz
ERR4810804.ERR12119243	site.02.subj.0229.lab.2013221036.iso.1	S	S	S	S	S	I	S	S	S	S	S	S	S	0.5	0.06	0.12	<=0.015	1	4	0.05	2	0.5	0.5	0.5	<=0.06	<=0.06	HIGH	HIGH	HIGH	HIGH	HIGH	LOW	HIGH	HIGH	HIGH	HIGH	LOW	HIGH	HIGH	ERS5298831	../reproducibility/00/01/13/32/11332/site.02.iso.1.subject.0229.lab_id.2013221036.seq_reps.13221036_2013221036.masked.vcf.gz	../reproducibility/00/01/13/32/11332/site.02.iso.1.subject.0229.lab_id.2013221036.seq_reps.13221036_2013221036.regeno.vcf.gz
ERR4810803	site.02.subj.0230.lab.2013221029.iso.1	S	S	S	S	I	S	S	S	S	S	S	S	S	<=0.25	0.03	<=0.06	<=0.015	4	1	0.05	2	0.5	0.5	0.5	<=0.06	<=0.06	HIGH	HIGH	HIGH	HIGH	HIGH	HIGH	HIGH	HIGH	HIGH	HIGH	HIGH	HIGH	HIGH	ERS5298830	../reproducibility/00/01/13/31/11331/site.02.iso.1.subject.0230.lab_id.2013221029.seq_reps.2013221029.masked.vcf.gz	../reproducibility/00/01/13/31/11331/site.02.iso.1.subject.0230.lab_id.2013221029.seq_reps.2013221029.regeno.vcf.gz
ERR4810802	site.02.subj.0231.lab.2013221022.iso.1	S	S	S	S	S	S	S	S	S	S	S	S	S	<=0.25	0.03	<=0.06	<=0.015	2	1	0.05	2	0.5	0.5	0.25	<=0.06	<=0.06	HIGH	HIGH	HIGH	HIGH	HIGH	HIGH	HIGH	HIGH	HIGH	HIGH	HIGH	HIGH	HIGH	ERS5298829	../reproducibility/00/01/13/30/11330/site.02.iso.1.subject.0231.lab_id.2013221022.seq_reps.2013221022.masked.vcf.gz	../reproducibility/00/01/13/30/11330/site.02.iso.1.subject.0231.lab_id.2013221022.seq_reps.2013221022.regeno.vcf.gz
ERR4810801	site.02.subj.0232.lab.2013221017.iso.1	S	S	S	S	S	S	S	S	S	S	S	S	S	<=0.25	0.03	0.12	<=0.015	2	1	0.05	2	0.5	0.5	0.25	0.12	<=0.06	HIGH	HIGH	HIGH	HIGH	HIGH	HIGH	HIGH	HIGH	HIGH	HIGH	HIGH	HIGH	HIGH	ERS5298828	../reproducibility/00/01/13/29/11329/site.02.iso.1.subject.0232.lab_id.2013221017.seq_reps.2013221017.masked.vcf.gz	../reproducibility/00/01/13/29/11329/site.02.iso.1.subject.0232.lab_id.2013221017.seq_reps.2013221017.regeno.vcf.gz
ERR4810800	site.02.subj.0233.lab.2013221016.iso.1	S	S	S	S	S	S	S	S	S	S	S	S	S	<=0.25	0.03	0.12	<=0.015	1	0.5	<=0.025	2	0.5	0.5	0.5	<=0.06	<=0.06	HIGH	HIGH	HIGH	HIGH	HIGH	HIGH	HIGH	HIGH	HIGH	HIGH	HIGH	HIGH	HIGH	ERS5298827	../reproducibility/00/01/13/28/11328/site.02.iso.1.subject.0233.lab_id.2013221016.seq_reps.2013221016.masked.vcf.gz	../reproducibility/00/01/13/28/11328/site.02.iso.1.subject.0233.lab_id.2013221016.seq_reps.2013221016.regeno.vcf.gz
ERR4810799	site.02.subj.0234.lab.2013221013.iso.1	S	S	S	S	S	S	S	S	S	S	S	S	S	<=0.25	0.03	<=0.06	<=0.015	1	1	0.05	2	0.5	0.5	0.25	0.25	<=0.06	HIGH	HIGH	HIGH	HIGH	HIGH	HIGH	HIGH	HIGH	HIGH	HIGH	HIGH	HIGH	HIGH	ERS5298826	../reproducibility/00/01/13/27/11327/site.02.iso.1.subject.0234.lab_id.2013221013.seq_reps.2013221013.masked.vcf.gz	../reproducibility/00/01/13/27/11327/site.02.iso.1.subject.0234.lab_id.2013221013.seq_reps.2013221013.regeno.vcf.gz
ERR4810798	site.02.subj.0235.lab.2013221009.iso.1	S	S	S	S	S	S	S	S	S	S	S	S	S	<=0.25	0.03	<=0.06	<=0.015	1	1	0.05	2	0.25	0.5	0.25	0.12	<=0.06	HIGH	HIGH	HIGH	HIGH	HIGH	HIGH	HIGH	HIGH	HIGH	HIGH	LOW	HIGH	HIGH	ERS5298825	../reproducibility/00/01/13/26/11326/site.02.iso.1.subject.0235.lab_id.2013221009.seq_reps.2013221009.masked.vcf.gz	../reproducibility/00/01/13/26/11326/site.02.iso.1.subject.0235.lab_id.2013221009.seq_reps.2013221009.regeno.vcf.gz
ERR4810797	site.02.subj.0236.lab.2013221007.iso.1	S	S	S	S	S	S	S	S	S	S	S	S	S	<=0.25	0.03	<=0.06	<=0.015	1	1	0.05	2	0.5	0.5	0.25	0.12	<=0.06	HIGH	HIGH	HIGH	HIGH	HIGH	LOW	HIGH	HIGH	HIGH	HIGH	HIGH	HIGH	HIGH	ERS5298824	../reproducibility/00/01/13/25/11325/site.02.iso.1.subject.0236.lab_id.2013221007.seq_reps.2013221007.masked.vcf.gz	../reproducibility/00/01/13/25/11325/site.02.iso.1.subject.0236.lab_id.2013221007.seq_reps.2013221007.regeno.vcf.gz
ERR4810796	site.02.subj.0237.lab.2013221005.iso.1	S	S	S	S	S	S	S	S	S	S	S	S	S	<=0.25	0.03	<=0.06	<=0.015	1	0.5	<=0.025	<=1	0.5	0.5	0.5	0.12	<=0.06	HIGH	LOW	HIGH	HIGH	HIGH	HIGH	HIGH	HIGH	HIGH	HIGH	LOW	HIGH	HIGH	ERS5298823	../reproducibility/00/01/13/24/11324/site.02.iso.1.subject.0237.lab_id.2013221005.seq_reps.2013221005.masked.vcf.gz	../reproducibility/00/01/13/24/11324/site.02.iso.1.subject.0237.lab_id.2013221005.seq_reps.2013221005.regeno.vcf.gz
ERR4810795	site.02.subj.0238.lab.2013201033.iso.1	S	S	S	S	S	S	S	S	S	S	S	S	S	<=0.25	0.03	<=0.06	<=0.015	1	0.5	<=0.025	2	0.5	0.25	0.25	0.12	<=0.06	HIGH	HIGH	HIGH	HIGH	HIGH	HIGH	HIGH	HIGH	HIGH	HIGH	LOW	HIGH	HIGH	ERS5298822	../reproducibility/00/01/13/23/11323/site.02.iso.1.subject.0238.lab_id.2013201033.seq_reps.2013201033.masked.vcf.gz	../reproducibility/00/01/13/23/11323/site.02.iso.1.subject.0238.lab_id.2013201033.seq_reps.2013201033.regeno.vcf.gz
ERR4810899	site.02.subj.0239.lab.2013241004.iso.1	S	S	S	S	S	S	S	S	S	S	S	S	S	<=0.25	0.06	0.12	<=0.015	2	1	<=0.025	<=1	0.25	0.5	0.12	0.25	<=0.06	HIGH	HIGH	HIGH	HIGH	LOW	LOW	HIGH	HIGH	HIGH	HIGH	LOW	HIGH	HIGH	ERS5300617	../reproducibility/00/01/14/27/11427/site.02.iso.1.subject.0239.lab_id.2013241004.seq_reps.241004.masked.vcf.gz	../reproducibility/00/01/14/27/11427/site.02.iso.1.subject.0239.lab_id.2013241004.seq_reps.241004.regeno.vcf.gz
ERR4810900	site.02.subj.0240.lab.2013241104.iso.1	S	S	S	S	S	S	S	S	S	S	S	S	S	<=0.25	0.06	<=0.06	<=0.015	2	1	<=0.025	2	0.5	1	0.25	0.25	<=0.06	HIGH	LOW	HIGH	HIGH	LOW	LOW	HIGH	HIGH	HIGH	LOW	LOW	HIGH	HIGH	ERS5300618	../reproducibility/00/01/14/28/11428/site.02.iso.1.subject.0240.lab_id.2013241104.seq_reps.241104.masked.vcf.gz	../reproducibility/00/01/14/28/11428/site.02.iso.1.subject.0240.lab_id.2013241104.seq_reps.241104.regeno.vcf.gz
ERR4810901	site.02.subj.0241.lab.2013241113.iso.1	S	S	S	S	S	S	S	S	S	S	S	S	S	0.5	0.06	0.12	<=0.015	1	1	0.05	2	0.25	0.5	0.25	0.12	<=0.06	HIGH	HIGH	HIGH	HIGH	LOW	HIGH	HIGH	HIGH	HIGH	HIGH	HIGH	HIGH	HIGH	ERS5300619	../reproducibility/00/01/14/29/11429/site.02.iso.1.subject.0241.lab_id.2013241113.seq_reps.241113.masked.vcf.gz	../reproducibility/00/01/14/29/11429/site.02.iso.1.subject.0241.lab_id.2013241113.seq_reps.241113.regeno.vcf.gz
ERR4810903	site.02.subj.0243.lab.2013241133.iso.1	S	S	S	S	S	S	S	S	S	S	S	S	S	<=0.25	0.12	0.12	<=0.015	1	0.5	<=0.025	<=1	0.25	0.5	0.25	0.12	<=0.06	LOW	LOW	LOW	LOW	LOW	LOW	LOW	LOW	LOW	LOW	LOW	LOW	LOW	ERS5300621	../reproducibility/00/01/14/31/11431/site.02.iso.1.subject.0243.lab_id.2013241133.seq_reps.241133.masked.vcf.gz	../reproducibility/00/01/14/31/11431/site.02.iso.1.subject.0243.lab_id.2013241133.seq_reps.241133.regeno.vcf.gz
ERR4810904	site.02.subj.0244.lab.2013241140.iso.1	S	S	S	S	S	S	S	S	S	S	S	S	S	<=0.25	0.03	<=0.06	<=0.015	2	1	<=0.025	<=1	0.25	0.5	0.25	0.25	<=0.06	HIGH	HIGH	HIGH	HIGH	HIGH	LOW	HIGH	HIGH	HIGH	HIGH	HIGH	HIGH	HIGH	ERS5300622	../reproducibility/00/01/14/32/11432/site.02.iso.1.subject.0244.lab_id.2013241140.seq_reps.241140.masked.vcf.gz	../reproducibility/00/01/14/32/11432/site.02.iso.1.subject.0244.lab_id.2013241140.seq_reps.241140.regeno.vcf.gz
ERR4810905	site.02.subj.0245.lab.2013241146.iso.1	S	S	S	S	S	S	S	S	S	S	S	S	S	<=0.25	0.12	0.25	<=0.015	2	0.5	0.05	<=1	0.5	0.5	0.25	0.25	<=0.06	HIGH	HIGH	LOW	HIGH	HIGH	HIGH	HIGH	HIGH	HIGH	HIGH	HIGH	HIGH	HIGH	ERS5300623	../reproducibility/00/01/14/33/11433/site.02.iso.1.subject.0245.lab_id.2013241146.seq_reps.241146.masked.vcf.gz	../reproducibility/00/01/14/33/11433/site.02.iso.1.subject.0245.lab_id.2013241146.seq_reps.241146.regeno.vcf.gz
ERR4810906	site.02.subj.0246.lab.2013241147.iso.1	S	S	S	S	S	S	NA	S	S	S	S	S	S	<=0.25	0.03	<=0.06	<=0.015	1	0.5	NA	2	0.5	0.5	0.25	<=0.06	<=0.06	HIGH	HIGH	HIGH	HIGH	HIGH	HIGH	NA	HIGH	HIGH	HIGH	HIGH	HIGH	HIGH	ERS5300624	../reproducibility/00/01/14/34/11434/site.02.iso.1.subject.0246.lab_id.2013241147.seq_reps.241147.masked.vcf.gz	../reproducibility/00/01/14/34/11434/site.02.iso.1.subject.0246.lab_id.2013241147.seq_reps.241147.regeno.vcf.gz
ERR4810907	site.02.subj.0247.lab.2013241149.iso.1	S	S	S	S	S	S	S	S	S	S	S	S	S	<=0.25	<=0.015	<=0.06	<=0.015	2	0.5	0.05	2	0.5	0.5	0.25	0.25	<=0.06	HIGH	HIGH	HIGH	HIGH	HIGH	HIGH	HIGH	HIGH	LOW	HIGH	HIGH	HIGH	HIGH	ERS5300625	../reproducibility/00/01/14/35/11435/site.02.iso.1.subject.0247.lab_id.2013241149.seq_reps.241149.masked.vcf.gz	../reproducibility/00/01/14/35/11435/site.02.iso.1.subject.0247.lab_id.2013241149.seq_reps.241149.regeno.vcf.gz
ERR4810908	site.02.subj.0248.lab.2013241158.iso.1	S	S	S	S	S	S	S	S	S	S	S	S	S	<=0.25	0.03	0.12	<=0.015	0.25	1	0.05	<=1	0.5	0.5	0.5	0.5	<=0.06	HIGH	LOW	HIGH	HIGH	HIGH	HIGH	HIGH	HIGH	HIGH	HIGH	HIGH	HIGH	HIGH	ERS5300626	../reproducibility/00/01/14/36/11436/site.02.iso.1.subject.0248.lab_id.2013241158.seq_reps.241158.masked.vcf.gz	../reproducibility/00/01/14/36/11436/site.02.iso.1.subject.0248.lab_id.2013241158.seq_reps.241158.regeno.vcf.gz
ERR4810909	site.02.subj.0249.lab.2103241181.iso.1	S	S	S	S	S	S	S	S	S	S	S	S	S	0.5	0.06	<=0.06	<=0.015	2	1	0.05	4	0.25	0.5	0.25	0.25	<=0.06	HIGH	HIGH	HIGH	HIGH	LOW	HIGH	LOW	HIGH	HIGH	HIGH	HIGH	LOW	HIGH	ERS5300627	../reproducibility/00/01/14/37/11437/site.02.iso.1.subject.0249.lab_id.2103241181.seq_reps.241181.masked.vcf.gz	../reproducibility/00/01/14/37/11437/site.02.iso.1.subject.0249.lab_id.2103241181.seq_reps.241181.regeno.vcf.gz
ERR4810910	site.02.subj.0250.lab.2013241183.iso.1	S	S	S	S	S	S	S	S	S	S	S	S	S	<=0.25	0.03	<=0.06	<=0.015	2	1	0.05	2	0.25	0.5	0.25	0.25	<=0.06	LOW	HIGH	HIGH	HIGH	HIGH	HIGH	HIGH	HIGH	LOW	HIGH	HIGH	HIGH	HIGH	ERS5300628	../reproducibility/00/01/14/38/11438/site.02.iso.1.subject.0250.lab_id.2013241183.seq_reps.241183.masked.vcf.gz	../reproducibility/00/01/14/38/11438/site.02.iso.1.subject.0250.lab_id.2013241183.seq_reps.241183.regeno.vcf.gz
ERR4810911	site.02.subj.0251.lab.2013241190.iso.1	S	S	S	S	S	S	S	S	S	S	S	S	S	<=0.25	0.12	0.25	<=0.015	1	0.5	<=0.025	<=1	0.5	0.5	0.25	0.25	<=0.06	HIGH	HIGH	HIGH	HIGH	HIGH	HIGH	HIGH	HIGH	HIGH	HIGH	HIGH	HIGH	HIGH	ERS5300629	../reproducibility/00/01/14/39/11439/site.02.iso.1.subject.0251.lab_id.2013241190.seq_reps.241190.masked.vcf.gz	../reproducibility/00/01/14/39/11439/site.02.iso.1.subject.0251.lab_id.2013241190.seq_reps.241190.regeno.vcf.gz
ERR4810912	site.02.subj.0252.lab.2013241197.iso.1	S	S	S	S	S	S	S	S	S	S	S	S	S	<=0.25	0.06	0.12	<=0.015	1	1	0.05	<=1	0.5	0.5	0.25	0.25	<=0.06	HIGH	HIGH	HIGH	HIGH	HIGH	HIGH	HIGH	HIGH	HIGH	HIGH	HIGH	HIGH	HIGH	ERS5300630	../reproducibility/00/01/14/40/11440/site.02.iso.1.subject.0252.lab_id.2013241197.seq_reps.241197.masked.vcf.gz	../reproducibility/00/01/14/40/11440/site.02.iso.1.subject.0252.lab_id.2013241197.seq_reps.241197.regeno.vcf.gz
ERR4810922	site.02.subj.0253.lab.2013241261.iso.1	S	S	S	S	S	S	S	S	S	S	S	S	S	<=0.25	0.06	<=0.06	<=0.015	1	0.5	<=0.025	2	0.5	0.5	0.5	0.25	<=0.06	HIGH	HIGH	HIGH	HIGH	HIGH	HIGH	HIGH	HIGH	HIGH	HIGH	HIGH	HIGH	HIGH	ERS5300640	../reproducibility/00/01/14/50/11450/site.02.iso.1.subject.0253.lab_id.2013241261.seq_reps.241261.masked.vcf.gz	../reproducibility/00/01/14/50/11450/site.02.iso.1.subject.0253.lab_id.2013241261.seq_reps.241261.regeno.vcf.gz
ERR4810923	site.02.subj.0254.lab.2013241270.iso.1	S	S	S	S	S	S	S	S	S	S	S	S	S	<=0.25	0.03	<=0.06	<=0.015	1	0.5	<=0.025	<=1	0.25	0.25	0.25	0.12	<=0.06	HIGH	HIGH	HIGH	HIGH	HIGH	HIGH	HIGH	HIGH	HIGH	HIGH	HIGH	HIGH	HIGH	ERS5300641	../reproducibility/00/01/14/51/11451/site.02.iso.1.subject.0254.lab_id.2013241270.seq_reps.241270.masked.vcf.gz	../reproducibility/00/01/14/51/11451/site.02.iso.1.subject.0254.lab_id.2013241270.seq_reps.241270.regeno.vcf.gz
ERR4810870	site.02.subj.0255.lab.2013232008.iso.1	S	S	S	S	S	S	S	S	S	S	S	S	S	<=0.25	0.06	<=0.06	<=0.015	2	1	<=0.025	<=1	0.5	0.5	0.25	0.12	<=0.06	HIGH	HIGH	HIGH	HIGH	HIGH	LOW	HIGH	HIGH	HIGH	HIGH	HIGH	HIGH	HIGH	ERS5300588	../reproducibility/00/01/13/98/11398/site.02.iso.1.subject.0255.lab_id.2013232008.seq_reps.232008.masked.vcf.gz	../reproducibility/00/01/13/98/11398/site.02.iso.1.subject.0255.lab_id.2013232008.seq_reps.232008.regeno.vcf.gz
ERR4810873	site.02.subj.0256.lab.2013232012.iso.1	S	S	S	S	S	S	S	S	S	S	S	S	S	<=0.25	0.06	0.12	<=0.015	1	2	0.05	4	0.25	0.5	0.12	0.12	<=0.06	HIGH	HIGH	HIGH	HIGH	HIGH	LOW	HIGH	HIGH	HIGH	HIGH	HIGH	HIGH	HIGH	ERS5300591	../reproducibility/00/01/14/01/11401/site.02.iso.1.subject.0256.lab_id.2013232012.seq_reps.232012.masked.vcf.gz	../reproducibility/00/01/14/01/11401/site.02.iso.1.subject.0256.lab_id.2013232012.seq_reps.232012.regeno.vcf.gz
ERR4810884	site.02.subj.0257.lab.2013232046.iso.1	S	S	S	S	S	S	S	S	S	S	S	S	S	<=0.25	0.06	0.12	<=0.015	2	2	0.05	2	0.5	0.5	0.5	0.12	<=0.06	HIGH	HIGH	LOW	HIGH	HIGH	HIGH	HIGH	HIGH	HIGH	HIGH	HIGH	HIGH	HIGH	ERS5300602	../reproducibility/00/01/14/12/11412/site.02.iso.1.subject.0257.lab_id.2013232046.seq_reps.232046.masked.vcf.gz	../reproducibility/00/01/14/12/11412/site.02.iso.1.subject.0257.lab_id.2013232046.seq_reps.232046.regeno.vcf.gz
ERR4810913	site.02.subj.0258.lab.2013241201.iso.1	S	S	S	S	S	S	S	S	S	S	S	S	S	0.5	0.06	0.12	<=0.015	1	1	0.05	4	0.5	0.5	0.5	0.12	<=0.06	HIGH	HIGH	HIGH	HIGH	LOW	HIGH	HIGH	HIGH	HIGH	HIGH	HIGH	HIGH	HIGH	ERS5300631	../reproducibility/00/01/14/41/11441/site.02.iso.1.subject.0258.lab_id.2013241201.seq_reps.241201.masked.vcf.gz	../reproducibility/00/01/14/41/11441/site.02.iso.1.subject.0258.lab_id.2013241201.seq_reps.241201.regeno.vcf.gz
ERR4810914	site.02.subj.0259.lab.2013241214.iso.1	S	S	S	R	S	S	S	S	S	S	S	S	S	<=0.25	0.06	0.25	>1	1	1	0.1	2	0.5	0.5	0.25	0.12	<=0.06	HIGH	HIGH	HIGH	HIGH	HIGH	LOW	HIGH	HIGH	HIGH	HIGH	HIGH	HIGH	HIGH	ERS5300632	../reproducibility/00/01/14/42/11442/site.02.iso.1.subject.0259.lab_id.2013241214.seq_reps.241214.masked.vcf.gz	../reproducibility/00/01/14/42/11442/site.02.iso.1.subject.0259.lab_id.2013241214.seq_reps.241214.regeno.vcf.gz
ERR4810915	site.02.subj.0260.lab.2013241217.iso.1	S	S	S	S	S	S	S	S	S	S	S	S	S	<=0.25	0.06	0.12	<=0.015	1	0.5	<=0.025	2	0.5	0.5	0.25	0.25	<=0.06	HIGH	HIGH	HIGH	HIGH	HIGH	HIGH	HIGH	HIGH	HIGH	HIGH	HIGH	HIGH	HIGH	ERS5300633	../reproducibility/00/01/14/43/11443/site.02.iso.1.subject.0260.lab_id.2013241217.seq_reps.241217.masked.vcf.gz	../reproducibility/00/01/14/43/11443/site.02.iso.1.subject.0260.lab_id.2013241217.seq_reps.241217.regeno.vcf.gz
ERR4810916	site.02.subj.0261.lab.2013241219.iso.1	S	S	S	S	S	S	S	S	S	S	S	S	S	0.5	0.03	0.12	<=0.015	1	2	0.05	2	0.5	0.5	0.25	0.25	<=0.06	HIGH	HIGH	HIGH	HIGH	HIGH	HIGH	HIGH	HIGH	HIGH	HIGH	HIGH	HIGH	HIGH	ERS5300634	../reproducibility/00/01/14/44/11444/site.02.iso.1.subject.0261.lab_id.2013241219.seq_reps.241219.masked.vcf.gz	../reproducibility/00/01/14/44/11444/site.02.iso.1.subject.0261.lab_id.2013241219.seq_reps.241219.regeno.vcf.gz
ERR4810917	site.02.subj.0262.lab.2013241223.iso.1	S	S	S	S	S	S	S	S	S	S	S	S	S	<=0.25	0.06	0.12	<=0.015	1	1	0.05	2	0.5	1	0.25	<=0.06	<=0.06	HIGH	HIGH	HIGH	HIGH	HIGH	HIGH	HIGH	HIGH	HIGH	LOW	HIGH	HIGH	HIGH	ERS5300635	../reproducibility/00/01/14/45/11445/site.02.iso.1.subject.0262.lab_id.2013241223.seq_reps.241223.masked.vcf.gz	../reproducibility/00/01/14/45/11445/site.02.iso.1.subject.0262.lab_id.2013241223.seq_reps.241223.regeno.vcf.gz
ERR4810918	site.02.subj.0263.lab.2013241234.iso.1	S	S	S	S	S	S	S	S	S	S	S	S	S	<=0.25	0.03	0.12	<=0.015	2	1	0.05	2	0.5	0.5	0.5	<=0.06	<=0.06	HIGH	HIGH	HIGH	HIGH	HIGH	HIGH	HIGH	HIGH	HIGH	HIGH	HIGH	HIGH	HIGH	ERS5300636	../reproducibility/00/01/14/46/11446/site.02.iso.1.subject.0263.lab_id.2013241234.seq_reps.241234.masked.vcf.gz	../reproducibility/00/01/14/46/11446/site.02.iso.1.subject.0263.lab_id.2013241234.seq_reps.241234.regeno.vcf.gz
ERR4810919	site.02.subj.0264.lab.2013241237.iso.1	S	S	S	S	S	S	S	S	S	S	S	S	S	<=0.25	<=0.015	<=0.06	<=0.015	1	0.5	<=0.025	2	0.5	0.25	0.25	<=0.06	<=0.06	HIGH	HIGH	HIGH	HIGH	HIGH	HIGH	HIGH	HIGH	HIGH	HIGH	HIGH	HIGH	HIGH	ERS5300637	../reproducibility/00/01/14/47/11447/site.02.iso.1.subject.0264.lab_id.2013241237.seq_reps.241237.masked.vcf.gz	../reproducibility/00/01/14/47/11447/site.02.iso.1.subject.0264.lab_id.2013241237.seq_reps.241237.regeno.vcf.gz
ERR4810920	site.02.subj.0265.lab.2013241256.iso.1	S	S	S	S	S	S	S	S	S	S	S	S	S	<=0.25	<=0.015	0.12	<=0.015	0.5	2	<=0.025	<=1	0.25	0.25	0.25	<=0.06	<=0.06	HIGH	HIGH	HIGH	HIGH	HIGH	LOW	HIGH	HIGH	HIGH	HIGH	HIGH	HIGH	HIGH	ERS5300638	../reproducibility/00/01/14/48/11448/site.02.iso.1.subject.0265.lab_id.2013241256.seq_reps.241256.masked.vcf.gz	../reproducibility/00/01/14/48/11448/site.02.iso.1.subject.0265.lab_id.2013241256.seq_reps.241256.regeno.vcf.gz
ERR4810921	site.02.subj.0266.lab.2013241257.iso.1	S	S	S	S	S	S	S	S	S	S	S	S	S	<=0.25	0.06	0.12	<=0.015	1	1	<=0.025	<=1	0.25	0.5	0.12	<=0.06	<=0.06	HIGH	HIGH	HIGH	HIGH	HIGH	HIGH	HIGH	HIGH	HIGH	HIGH	HIGH	HIGH	HIGH	ERS5300639	../reproducibility/00/01/14/49/11449/site.02.iso.1.subject.0266.lab_id.2013241257.seq_reps.241257.masked.vcf.gz	../reproducibility/00/01/14/49/11449/site.02.iso.1.subject.0266.lab_id.2013241257.seq_reps.241257.regeno.vcf.gz
ERR4810490	site.02.subj.0267.lab.2014222003.iso.1	S	NA	S	S	S	S	S	S	S	S	S	S	S	0.5	NA	0.12	<=0.015	0.5	2	0.05	2	0.5	0.5	0.5	0.12	<=0.06	HIGH	NA	HIGH	HIGH	HIGH	HIGH	HIGH	HIGH	HIGH	HIGH	HIGH	HIGH	HIGH	ERS5298517	../reproducibility/00/01/08/62/10862/site.02.iso.1.subject.0267.lab_id.2014222003.seq_reps.14222003.masked.vcf.gz	../reproducibility/00/01/08/62/10862/site.02.iso.1.subject.0267.lab_id.2014222003.seq_reps.14222003.regeno.vcf.gz
ERR4810537	site.02.subj.0268.lab.2014232011.iso.1	S	S	S	S	S	S	S	S	S	S	S	S	S	<=0.25	0.03	<=0.06	<=0.015	1	0.5	<=0.025	2	0.5	0.5	0.5	<=0.06	<=0.06	HIGH	HIGH	HIGH	HIGH	HIGH	HIGH	HIGH	HIGH	HIGH	HIGH	HIGH	LOW	LOW	ERS5298564	../reproducibility/00/01/09/14/10914/site.02.iso.1.subject.0268.lab_id.2014232011.seq_reps.14232011.masked.vcf.gz	../reproducibility/00/01/09/14/10914/site.02.iso.1.subject.0268.lab_id.2014232011.seq_reps.14232011.regeno.vcf.gz
ERR4810538	site.02.subj.0269.lab.2014232012.iso.1	S	S	NA	S	S	S	S	S	S	S	S	S	S	0.5	0.06	NA	<=0.015	1	0.5	<=0.025	2	0.5	0.5	0.5	0.12	<=0.06	LOW	HIGH	NA	HIGH	HIGH	HIGH	HIGH	HIGH	HIGH	HIGH	LOW	HIGH	HIGH	ERS5298565	../reproducibility/00/01/09/15/10915/site.02.iso.1.subject.0269.lab_id.2014232012.seq_reps.14232012.masked.vcf.gz	../reproducibility/00/01/09/15/10915/site.02.iso.1.subject.0269.lab_id.2014232012.seq_reps.14232012.regeno.vcf.gz
ERR4810539	site.02.subj.0270.lab.2014232013.iso.1	S	S	S	S	I	R	R	S	R	S	R	R	R	<=0.25	<=0.015	<=0.06	<=0.015	4	8	>1.6	<=1	4	0.5	4	>4	>2	HIGH	HIGH	HIGH	HIGH	HIGH	HIGH	HIGH	HIGH	HIGH	HIGH	HIGH	HIGH	HIGH	ERS5298566	../reproducibility/00/01/09/16/10916/site.02.iso.1.subject.0270.lab_id.2014232013.seq_reps.14232013.masked.vcf.gz	../reproducibility/00/01/09/16/10916/site.02.iso.1.subject.0270.lab_id.2014232013.seq_reps.14232013.regeno.vcf.gz
ERR4810540	site.02.subj.0271.lab.2014232014.iso.1	S	S	S	S	S	S	S	S	R	S	S	S	S	<=0.25	0.03	0.25	<=0.015	1	1	<=0.025	<=1	2	0.25	1	<=0.06	0.12	HIGH	LOW	LOW	HIGH	HIGH	HIGH	HIGH	HIGH	HIGH	LOW	LOW	HIGH	HIGH	ERS5298567	../reproducibility/00/01/09/17/10917/site.02.iso.1.subject.0271.lab_id.2014232014.seq_reps.14232014.masked.vcf.gz	../reproducibility/00/01/09/17/10917/site.02.iso.1.subject.0271.lab_id.2014232014.seq_reps.14232014.regeno.vcf.gz
ERR4810541	site.02.subj.0272.lab.2014232015.iso.1	S	S	S	S	S	S	S	S	S	S	S	S	S	0.5	0.03	0.25	<=0.015	1	2	0.05	2	0.5	0.5	0.25	0.12	<=0.06	HIGH	HIGH	HIGH	HIGH	HIGH	HIGH	HIGH	HIGH	HIGH	HIGH	HIGH	HIGH	HIGH	ERS5298568	../reproducibility/00/01/09/18/10918/site.02.iso.1.subject.0272.lab_id.2014232015.seq_reps.14232015.masked.vcf.gz	../reproducibility/00/01/09/18/10918/site.02.iso.1.subject.0272.lab_id.2014232015.seq_reps.14232015.regeno.vcf.gz
ERR4810545	site.02.subj.0273.lab.2014233003.iso.1	S	S	S	S	S	S	S	S	S	S	S	S	S	<=0.25	0.06	<=0.06	<=0.015	2	1	0.05	<=1	0.5	0.5	0.5	0.12	0.12	HIGH	HIGH	HIGH	HIGH	LOW	HIGH	LOW	HIGH	LOW	LOW	HIGH	HIGH	LOW	ERS5298572	../reproducibility/00/01/09/23/10923/site.02.iso.1.subject.0273.lab_id.2014233003.seq_reps.14233003.masked.vcf.gz	../reproducibility/00/01/09/23/10923/site.02.iso.1.subject.0273.lab_id.2014233003.seq_reps.14233003.regeno.vcf.gz
ERR4810546	site.02.subj.0274.lab.2014233004.iso.1	S	S	S	S	S	I	S	S	S	S	S	S	S	<=0.25	0.06	<=0.06	<=0.015	2	4	0.05	<=1	0.25	0.5	0.25	<=0.06	0.12	HIGH	LOW	HIGH	HIGH	HIGH	HIGH	HIGH	HIGH	HIGH	HIGH	HIGH	HIGH	HIGH	ERS5298573	../reproducibility/00/01/09/24/10924/site.02.iso.1.subject.0274.lab_id.2014233004.seq_reps.14233004.masked.vcf.gz	../reproducibility/00/01/09/24/10924/site.02.iso.1.subject.0274.lab_id.2014233004.seq_reps.14233004.regeno.vcf.gz
ERR4810568	site.02.subj.0275.lab.2014234022.iso.1	S	S	S	S	S	S	NA	S	S	S	S	S	S	<=0.25	0.03	<=0.06	<=0.015	1	1	NA	2	0.25	0.5	0.25	<=0.06	<=0.06	HIGH	HIGH	HIGH	HIGH	HIGH	HIGH	NA	HIGH	HIGH	HIGH	HIGH	HIGH	HIGH	ERS5298595	../reproducibility/00/01/09/48/10948/site.02.iso.1.subject.0275.lab_id.2014234022.seq_reps.14234022.masked.vcf.gz	../reproducibility/00/01/09/48/10948/site.02.iso.1.subject.0275.lab_id.2014234022.seq_reps.14234022.regeno.vcf.gz
ERR4810569	site.02.subj.0276.lab.2014234023.iso.1	S	S	S	S	S	S	S	S	S	S	S	S	S	<=0.25	0.03	<=0.06	<=0.015	1	1	<=0.025	2	<=0.12	0.5	0.12	0.12	0.12	HIGH	HIGH	HIGH	HIGH	HIGH	HIGH	HIGH	LOW	HIGH	HIGH	HIGH	HIGH	HIGH	ERS5298596	../reproducibility/00/01/09/49/10949/site.02.iso.1.subject.0276.lab_id.2014234023.seq_reps.14234023.masked.vcf.gz	../reproducibility/00/01/09/49/10949/site.02.iso.1.subject.0276.lab_id.2014234023.seq_reps.14234023.regeno.vcf.gz
ERR4810571	site.02.subj.0277.lab.2014234025.iso.1	S	S	S	S	S	S	S	S	S	S	S	S	S	<=0.25	0.06	0.12	<=0.015	1	1	<=0.025	<=1	0.5	0.5	0.25	0.12	0.12	HIGH	HIGH	HIGH	HIGH	HIGH	HIGH	HIGH	HIGH	HIGH	HIGH	HIGH	HIGH	HIGH	ERS5298598	../reproducibility/00/01/09/51/10951/site.02.iso.1.subject.0277.lab_id.2014234025.seq_reps.14234025.masked.vcf.gz	../reproducibility/00/01/09/51/10951/site.02.iso.1.subject.0277.lab_id.2014234025.seq_reps.14234025.regeno.vcf.gz
ERR4810572	site.02.subj.0278.lab.2014234026.iso.1	S	S	S	S	S	S	S	NA	S	S	S	S	S	<=0.25	0.03	<=0.06	<=0.015	2	1	<=0.025	NA	0.5	1	0.25	0.12	<=0.06	HIGH	HIGH	HIGH	HIGH	HIGH	HIGH	HIGH	NA	HIGH	HIGH	HIGH	HIGH	HIGH	ERS5298599	../reproducibility/00/01/09/52/10952/site.02.iso.1.subject.0278.lab_id.2014234026.seq_reps.14234026.masked.vcf.gz	../reproducibility/00/01/09/52/10952/site.02.iso.1.subject.0278.lab_id.2014234026.seq_reps.14234026.regeno.vcf.gz
ERR4810573	site.02.subj.0279.lab.2014234027.iso.1	S	S	R	S	S	S	S	S	S	S	S	S	S	<=0.25	0.06	0.5	<=0.015	1	1	<=0.025	2	0.5	0.5	0.25	0.12	0.12	HIGH	LOW	HIGH	HIGH	HIGH	HIGH	HIGH	HIGH	HIGH	HIGH	HIGH	HIGH	HIGH	ERS5298600	../reproducibility/00/01/09/53/10953/site.02.iso.1.subject.0279.lab_id.2014234027.seq_reps.14234027.masked.vcf.gz	../reproducibility/00/01/09/53/10953/site.02.iso.1.subject.0279.lab_id.2014234027.seq_reps.14234027.regeno.vcf.gz
ERR4810574	site.02.subj.0280.lab.2014234028.iso.1	S	S	S	S	S	S	S	S	S	S	S	S	S	<=0.25	0.03	0.12	<=0.015	2	1	<=0.025	2	0.5	0.5	1	0.12	<=0.06	HIGH	HIGH	LOW	HIGH	HIGH	HIGH	HIGH	HIGH	LOW	HIGH	HIGH	LOW	LOW	ERS5298601	../reproducibility/00/01/09/54/10954/site.02.iso.1.subject.0280.lab_id.2014234028.seq_reps.14234028.masked.vcf.gz	../reproducibility/00/01/09/54/10954/site.02.iso.1.subject.0280.lab_id.2014234028.seq_reps.14234028.regeno.vcf.gz
ERR4810576	site.02.subj.0281.lab.2014234030.iso.1	R	S	S	S	R	S	R	R	S	S	S	R	R	>8	0.03	0.25	<=0.015	>8	1	>1.6	>16	1	0.5	0.5	>4	1	HIGH	HIGH	LOW	HIGH	HIGH	HIGH	HIGH	HIGH	LOW	HIGH	LOW	HIGH	HIGH	ERS5298603	../reproducibility/00/01/09/56/10956/site.02.iso.1.subject.0281.lab_id.2014234030.seq_reps.14234030.masked.vcf.gz	../reproducibility/00/01/09/56/10956/site.02.iso.1.subject.0281.lab_id.2014234030.seq_reps.14234030.regeno.vcf.gz
ERR4810583	site.02.subj.0282.lab.2014234055.iso.1	S	S	S	S	S	S	S	S	S	S	S	S	S	<=0.25	0.03	0.12	<=0.015	2	2	0.05	2	0.5	0.5	0.5	0.12	<=0.06	HIGH	HIGH	HIGH	HIGH	HIGH	HIGH	HIGH	HIGH	HIGH	LOW	HIGH	HIGH	HIGH	ERS5298610	../reproducibility/00/01/09/63/10963/site.02.iso.1.subject.0282.lab_id.2014234055.seq_reps.14234055.masked.vcf.gz	../reproducibility/00/01/09/63/10963/site.02.iso.1.subject.0282.lab_id.2014234055.seq_reps.14234055.regeno.vcf.gz
ERR4810589	site.02.subj.0283.lab.2014235015.iso.1	S	S	S	S	S	S	S	S	S	S	S	S	S	<=0.25	0.03	<=0.06	<=0.015	1	1	<=0.025	<=1	0.25	0.25	0.25	<=0.06	<=0.06	HIGH	HIGH	HIGH	HIGH	HIGH	HIGH	HIGH	HIGH	LOW	HIGH	HIGH	HIGH	HIGH	ERS5298616	../reproducibility/00/01/09/69/10969/site.02.iso.1.subject.0283.lab_id.2014235015.seq_reps.14235015.masked.vcf.gz	../reproducibility/00/01/09/69/10969/site.02.iso.1.subject.0283.lab_id.2014235015.seq_reps.14235015.regeno.vcf.gz
ERR4810591	site.02.subj.0284.lab.2014235018.iso.1	S	S	S	S	S	S	S	S	S	S	S	S	S	0.5	0.06	0.25	<=0.015	1	0.5	<=0.025	<=1	0.5	1	0.25	0.25	0.12	LOW	HIGH	LOW	HIGH	HIGH	HIGH	HIGH	HIGH	LOW	LOW	HIGH	LOW	LOW	ERS5298618	../reproducibility/00/01/09/71/10971/site.02.iso.1.subject.0284.lab_id.2014235018.seq_reps.14235018.masked.vcf.gz	../reproducibility/00/01/09/71/10971/site.02.iso.1.subject.0284.lab_id.2014235018.seq_reps.14235018.regeno.vcf.gz
ERR4810596	site.02.subj.0285.lab.2014235023.iso.1	S	S	S	S	S	S	S	S	S	S	S	S	S	<=0.25	0.06	0.12	<=0.015	1	1	<=0.025	<=1	0.5	0.5	0.25	0.12	<=0.06	HIGH	LOW	LOW	HIGH	HIGH	HIGH	HIGH	HIGH	HIGH	LOW	HIGH	HIGH	HIGH	ERS5298623	../reproducibility/00/01/09/76/10976/site.02.iso.1.subject.0285.lab_id.2014235023.seq_reps.14235023.masked.vcf.gz	../reproducibility/00/01/09/76/10976/site.02.iso.1.subject.0285.lab_id.2014235023.seq_reps.14235023.regeno.vcf.gz
ERR4810597	site.02.subj.0286.lab.2014235024.iso.1	S	S	S	S	S	S	S	S	S	S	S	S	S	<=0.25	0.03	0.25	<=0.015	1	1	<=0.025	2	0.25	0.5	0.12	0.12	<=0.06	HIGH	HIGH	LOW	HIGH	HIGH	HIGH	HIGH	HIGH	HIGH	LOW	HIGH	HIGH	HIGH	ERS5298624	../reproducibility/00/01/09/77/10977/site.02.iso.1.subject.0286.lab_id.2014235024.seq_reps.14235024.masked.vcf.gz	../reproducibility/00/01/09/77/10977/site.02.iso.1.subject.0286.lab_id.2014235024.seq_reps.14235024.regeno.vcf.gz
ERR4810599	site.02.subj.0287.lab.2014235026.iso.1	S	S	S	S	S	S	S	S	S	S	S	S	S	<=0.25	0.03	0.12	<=0.015	0.5	2	0.05	2	0.5	0.25	0.12	<=0.06	<=0.06	HIGH	HIGH	LOW	HIGH	HIGH	HIGH	HIGH	HIGH	LOW	HIGH	HIGH	HIGH	HIGH	ERS5298626	../reproducibility/00/01/09/79/10979/site.02.iso.1.subject.0287.lab_id.2014235026.seq_reps.14235026.masked.vcf.gz	../reproducibility/00/01/09/79/10979/site.02.iso.1.subject.0287.lab_id.2014235026.seq_reps.14235026.regeno.vcf.gz
ERR4810603	site.02.subj.0288.lab.2014235031.iso.1	S	S	S	S	S	S	S	S	S	S	S	S	S	0.5	0.06	0.25	<=0.015	1	2	0.05	2	1	0.5	0.25	0.12	<=0.06	HIGH	HIGH	HIGH	HIGH	HIGH	HIGH	HIGH	HIGH	HIGH	HIGH	HIGH	HIGH	HIGH	ERS5298630	../reproducibility/00/01/09/83/10983/site.02.iso.1.subject.0288.lab_id.2014235031.seq_reps.14235031.masked.vcf.gz	../reproducibility/00/01/09/83/10983/site.02.iso.1.subject.0288.lab_id.2014235031.seq_reps.14235031.regeno.vcf.gz
ERR4810605	site.02.subj.0289.lab.2014235036.iso.1	S	S	S	S	S	S	S	S	S	S	S	S	S	<=0.25	0.03	<=0.06	<=0.015	1	1	0.05	2	0.25	0.5	0.25	<=0.06	<=0.06	HIGH	LOW	HIGH	HIGH	HIGH	HIGH	HIGH	HIGH	HIGH	LOW	HIGH	HIGH	HIGH	ERS5298632	../reproducibility/00/01/09/85/10985/site.02.iso.1.subject.0289.lab_id.2014235036.seq_reps.14235036.masked.vcf.gz	../reproducibility/00/01/09/85/10985/site.02.iso.1.subject.0289.lab_id.2014235036.seq_reps.14235036.regeno.vcf.gz
ERR4810606	site.02.subj.0290.lab.2014235037.iso.1	S	S	S	S	S	S	S	S	S	S	S	S	S	<=0.25	<=0.015	<=0.06	<=0.015	2	1	<=0.025	<=1	0.25	0.5	0.25	0.25	<=0.06	HIGH	HIGH	HIGH	HIGH	HIGH	HIGH	HIGH	HIGH	HIGH	HIGH	HIGH	HIGH	HIGH	ERS5298633	../reproducibility/00/01/09/86/10986/site.02.iso.1.subject.0290.lab_id.2014235037.seq_reps.14235037.masked.vcf.gz	../reproducibility/00/01/09/86/10986/site.02.iso.1.subject.0290.lab_id.2014235037.seq_reps.14235037.regeno.vcf.gz
ERR4810607	site.02.subj.0291.lab.2014235040.iso.1	S	S	S	S	S	I	S	S	S	S	S	S	S	0.5	0.03	0.12	<=0.015	1	4	0.05	2	0.5	0.5	0.25	0.12	<=0.06	HIGH	HIGH	HIGH	HIGH	HIGH	HIGH	HIGH	HIGH	HIGH	HIGH	HIGH	HIGH	HIGH	ERS5298634	../reproducibility/00/01/09/87/10987/site.02.iso.1.subject.0291.lab_id.2014235040.seq_reps.14235040.masked.vcf.gz	../reproducibility/00/01/09/87/10987/site.02.iso.1.subject.0291.lab_id.2014235040.seq_reps.14235040.regeno.vcf.gz
ERR4810608	site.02.subj.0292.lab.2014235041.iso.1	S	S	S	S	S	S	S	S	S	S	S	S	S	<=0.25	0.06	0.12	<=0.015	1	2	0.05	<=1	0.25	0.5	0.25	0.25	<=0.06	HIGH	HIGH	HIGH	HIGH	HIGH	HIGH	HIGH	HIGH	HIGH	HIGH	HIGH	HIGH	HIGH	ERS5298635	../reproducibility/00/01/09/88/10988/site.02.iso.1.subject.0292.lab_id.2014235041.seq_reps.14235041.masked.vcf.gz	../reproducibility/00/01/09/88/10988/site.02.iso.1.subject.0292.lab_id.2014235041.seq_reps.14235041.regeno.vcf.gz
ERR4810610	site.02.subj.0293.lab.2014235044.iso.1	S	S	S	S	S	S	S	S	S	S	S	S	S	<=0.25	0.06	<=0.06	<=0.015	1	1	0.05	2	0.5	0.5	0.25	0.25	<=0.06	HIGH	HIGH	HIGH	HIGH	HIGH	HIGH	HIGH	HIGH	HIGH	HIGH	HIGH	LOW	HIGH	ERS5298637	../reproducibility/00/01/09/90/10990/site.02.iso.1.subject.0293.lab_id.2014235044.seq_reps.14235044.masked.vcf.gz	../reproducibility/00/01/09/90/10990/site.02.iso.1.subject.0293.lab_id.2014235044.seq_reps.14235044.regeno.vcf.gz
ERR4810611	site.02.subj.0294.lab.2014235045.iso.1	S	S	S	S	S	S	S	S	S	S	S	S	S	0.5	0.03	<=0.06	<=0.015	1	1	0.05	4	0.5	0.5	0.5	0.12	<=0.06	HIGH	HIGH	HIGH	HIGH	HIGH	HIGH	HIGH	HIGH	HIGH	HIGH	LOW	HIGH	HIGH	ERS5298638	../reproducibility/00/01/09/91/10991/site.02.iso.1.subject.0294.lab_id.2014235045.seq_reps.14235045.masked.vcf.gz	../reproducibility/00/01/09/91/10991/site.02.iso.1.subject.0294.lab_id.2014235045.seq_reps.14235045.regeno.vcf.gz
ERR4810612	site.02.subj.0295.lab.2014235046.iso.1	S	S	S	S	S	S	S	S	S	S	S	S	S	0.5	0.06	0.25	<=0.015	2	1	0.05	4	0.5	0.5	0.25	0.25	0.12	HIGH	HIGH	LOW	HIGH	HIGH	HIGH	HIGH	HIGH	LOW	HIGH	LOW	HIGH	LOW	ERS5298639	../reproducibility/00/01/09/92/10992/site.02.iso.1.subject.0295.lab_id.2014235046.seq_reps.14235046.masked.vcf.gz	../reproducibility/00/01/09/92/10992/site.02.iso.1.subject.0295.lab_id.2014235046.seq_reps.14235046.regeno.vcf.gz
ERR4810613	site.02.subj.0296.lab.2014235047.iso.1	S	S	S	S	R	S	R	S	S	S	S	R	R	<=0.25	0.03	<=0.06	<=0.015	8	2	>1.6	<=1	0.5	0.5	0.5	>4	>2	HIGH	HIGH	HIGH	HIGH	HIGH	HIGH	HIGH	HIGH	LOW	LOW	LOW	HIGH	HIGH	ERS5298640	../reproducibility/00/01/09/93/10993/site.02.iso.1.subject.0296.lab_id.2014235047.seq_reps.14235047.masked.vcf.gz	../reproducibility/00/01/09/93/10993/site.02.iso.1.subject.0296.lab_id.2014235047.seq_reps.14235047.regeno.vcf.gz
ERR4810629	site.02.subj.0297.lab.2014235072.iso.1	S	S	S	S	S	S	S	S	S	S	S	S	S	0.5	0.03	<=0.06	<=0.015	1	1	0.05	2	0.5	0.5	0.25	0.12	<=0.06	HIGH	HIGH	HIGH	HIGH	LOW	HIGH	HIGH	HIGH	HIGH	HIGH	HIGH	HIGH	HIGH	ERS5298656	../reproducibility/00/01/10/10/11010/site.02.iso.1.subject.0297.lab_id.2014235072.seq_reps.14235072.masked.vcf.gz	../reproducibility/00/01/10/10/11010/site.02.iso.1.subject.0297.lab_id.2014235072.seq_reps.14235072.regeno.vcf.gz
ERR4810637	site.02.subj.0298.lab.2014235082.iso.1	S	S	S	S	R	S	R	S	S	S	S	R	R	<=0.25	0.03	0.12	<=0.015	8	2	>1.6	<=1	0.25	0.5	0.25	>4	>2	HIGH	HIGH	HIGH	HIGH	HIGH	HIGH	HIGH	HIGH	HIGH	LOW	HIGH	HIGH	HIGH	ERS5298664	../reproducibility/00/01/10/18/11018/site.02.iso.1.subject.0298.lab_id.2014235082.seq_reps.14235082.masked.vcf.gz	../reproducibility/00/01/10/18/11018/site.02.iso.1.subject.0298.lab_id.2014235082.seq_reps.14235082.regeno.vcf.gz
ERR4810638	site.02.subj.0299.lab.2014235084.iso.1	S	S	S	S	S	S	S	S	S	S	S	S	S	0.5	0.06	0.25	0.03	1	2	0.05	2	0.5	1	0.25	0.12	<=0.06	HIGH	LOW	HIGH	HIGH	HIGH	HIGH	HIGH	HIGH	HIGH	HIGH	HIGH	HIGH	HIGH	ERS5298665	../reproducibility/00/01/10/19/11019/site.02.iso.1.subject.0299.lab_id.2014235084.seq_reps.14235084.masked.vcf.gz	../reproducibility/00/01/10/19/11019/site.02.iso.1.subject.0299.lab_id.2014235084.seq_reps.14235084.regeno.vcf.gz
ERR4810647	site.02.subj.0300.lab.2014235098.iso.1	S	S	S	S	I	S	R	S	S	S	S	S	S	<=0.25	0.06	<=0.06	<=0.015	4	2	>1.6	2	0.5	0.5	0.5	0.12	<=0.06	HIGH	LOW	HIGH	HIGH	HIGH	HIGH	HIGH	HIGH	HIGH	HIGH	HIGH	HIGH	HIGH	ERS5298674	../reproducibility/00/01/10/28/11028/site.02.iso.1.subject.0300.lab_id.2014235098.seq_reps.14235098.masked.vcf.gz	../reproducibility/00/01/10/28/11028/site.02.iso.1.subject.0300.lab_id.2014235098.seq_reps.14235098.regeno.vcf.gz
ERR4810648	site.02.subj.0301.lab.2014235099.iso.1	S	S	S	S	S	S	R	S	S	S	S	S	S	<=0.25	0.06	0.12	<=0.015	2	1	0.4	2	0.5	0.5	0.5	0.25	<=0.06	HIGH	HIGH	HIGH	HIGH	HIGH	HIGH	HIGH	HIGH	HIGH	LOW	LOW	HIGH	HIGH	ERS5298675	../reproducibility/00/01/10/29/11029/site.02.iso.1.subject.0301.lab_id.2014235099.seq_reps.14235099.masked.vcf.gz	../reproducibility/00/01/10/29/11029/site.02.iso.1.subject.0301.lab_id.2014235099.seq_reps.14235099.regeno.vcf.gz
ERR4810649	site.02.subj.0302.lab.2014235100.iso.1	S	S	S	S	S	S	S	S	S	S	S	S	S	<=0.25	0.06	0.12	<=0.015	1	1	0.05	2	0.5	0.5	0.25	0.12	0.12	HIGH	HIGH	HIGH	HIGH	HIGH	HIGH	HIGH	HIGH	HIGH	HIGH	HIGH	HIGH	HIGH	ERS5298676	../reproducibility/00/01/10/30/11030/site.02.iso.1.subject.0302.lab_id.2014235100.seq_reps.14235100.masked.vcf.gz	../reproducibility/00/01/10/30/11030/site.02.iso.1.subject.0302.lab_id.2014235100.seq_reps.14235100.regeno.vcf.gz
ERR4811092	site.02.subj.0303.lab.2015234029.iso.1	S	S	S	S	S	S	S	S	S	S	S	S	S	0.5	0.03	<=0.06	<=0.015	2	1	0.05	2	0.5	0.25	0.5	0.12	<=0.06	HIGH	LOW	HIGH	HIGH	HIGH	HIGH	LOW	LOW	HIGH	LOW	HIGH	HIGH	LOW	ERS5300810	../reproducibility/00/01/26/67/12667/site.02.iso.1.subject.0303.lab_id.2015234029.seq_reps.15234029.masked.vcf.gz	../reproducibility/00/01/26/67/12667/site.02.iso.1.subject.0303.lab_id.2015234029.seq_reps.15234029.regeno.vcf.gz
ERR4811138	site.02.subj.0304.lab.2015235176.iso.1	S	S	S	S	S	S	S	S	S	S	S	S	S	<=0.25	0.06	0.12	<=0.015	1	1	0.1	<=1	0.5	0.25	0.25	<=0.06	<=0.06	HIGH	LOW	HIGH	HIGH	HIGH	HIGH	HIGH	HIGH	HIGH	HIGH	HIGH	HIGH	HIGH	ERS5300856	../reproducibility/00/01/27/13/12713/site.02.iso.1.subject.0304.lab_id.2015235176.seq_reps.15235176.masked.vcf.gz	../reproducibility/00/01/27/13/12713/site.02.iso.1.subject.0304.lab_id.2015235176.seq_reps.15235176.regeno.vcf.gz
ERR4811046	site.02.subj.0306.lab.2015231001.iso.1	S	S	S	S	S	S	S	S	S	S	S	S	S	<=0.25	0.06	<=0.06	<=0.015	1	2	0.05	<=1	0.25	0.25	0.25	<=0.06	<=0.06	HIGH	LOW	HIGH	HIGH	HIGH	HIGH	LOW	HIGH	HIGH	LOW	HIGH	HIGH	HIGH	ERS5300764	../reproducibility/00/01/26/21/12621/site.02.iso.1.subject.0306.lab_id.2015231001.seq_reps.15231001.masked.vcf.gz	../reproducibility/00/01/26/21/12621/site.02.iso.1.subject.0306.lab_id.2015231001.seq_reps.15231001.regeno.vcf.gz
ERR4811068	site.02.subj.0307.lab.2015232032.iso.1	S	S	S	S	S	S	S	S	S	S	S	S	S	<=0.25	0.06	<=0.06	<=0.015	2	2	0.05	2	0.5	0.5	0.5	<=0.06	<=0.06	HIGH	HIGH	HIGH	HIGH	HIGH	HIGH	LOW	HIGH	HIGH	HIGH	HIGH	HIGH	HIGH	ERS5300786	../reproducibility/00/01/26/43/12643/site.02.iso.1.subject.0307.lab_id.2015232032.seq_reps.15232032.masked.vcf.gz	../reproducibility/00/01/26/43/12643/site.02.iso.1.subject.0307.lab_id.2015232032.seq_reps.15232032.regeno.vcf.gz
ERR4811071	site.02.subj.0309.lab.2015232071.iso.1	S	S	S	S	S	S	S	S	S	S	S	S	S	<=0.25	0.06	0.12	<=0.015	1	1	0.05	2	0.5	0.5	1	<=0.06	<=0.06	HIGH	HIGH	HIGH	HIGH	LOW	HIGH	HIGH	HIGH	HIGH	HIGH	HIGH	HIGH	HIGH	ERS5300789	../reproducibility/00/01/26/46/12646/site.02.iso.1.subject.0309.lab_id.2015232071.seq_reps.15232071.masked.vcf.gz	../reproducibility/00/01/26/46/12646/site.02.iso.1.subject.0309.lab_id.2015232071.seq_reps.15232071.regeno.vcf.gz
ERR4811072	site.02.subj.0310.lab.2015232072.iso.1	S	S	S	S	S	S	S	S	R	S	R	S	S	<=0.25	0.03	<=0.06	<=0.015	1	2	0.1	<=1	8	0.25	>4	<=0.06	<=0.06	HIGH	HIGH	HIGH	HIGH	HIGH	HIGH	HIGH	HIGH	HIGH	HIGH	HIGH	HIGH	HIGH	ERS5300790	../reproducibility/00/01/26/47/12647/site.02.iso.1.subject.0310.lab_id.2015232072.seq_reps.15232072.masked.vcf.gz	../reproducibility/00/01/26/47/12647/site.02.iso.1.subject.0310.lab_id.2015232072.seq_reps.15232072.regeno.vcf.gz
ERR4811073	site.02.subj.0311.lab.2015232077.iso.1	S	S	S	S	S	S	S	S	S	S	S	S	S	<=0.25	<=0.015	<=0.06	<=0.015	1	2	<=0.025	<=1	0.25	0.25	0.12	<=0.06	<=0.06	HIGH	HIGH	HIGH	HIGH	HIGH	HIGH	HIGH	HIGH	HIGH	HIGH	HIGH	HIGH	HIGH	ERS5300791	../reproducibility/00/01/26/48/12648/site.02.iso.1.subject.0311.lab_id.2015232077.seq_reps.15232077.masked.vcf.gz	../reproducibility/00/01/26/48/12648/site.02.iso.1.subject.0311.lab_id.2015232077.seq_reps.15232077.regeno.vcf.gz
ERR4811086	site.02.subj.0313.lab.2015233006.iso.1	S	S	S	S	S	S	S	S	S	S	S	S	S	0.5	0.12	0.25	<=0.015	2	1	<=0.025	2	0.25	0.5	0.25	<=0.06	<=0.06	MEDIUM	MEDIUM	MEDIUM	MEDIUM	MEDIUM	MEDIUM	MEDIUM	MEDIUM	MEDIUM	MEDIUM	MEDIUM	MEDIUM	MEDIUM	ERS5300804	../reproducibility/00/01/26/61/12661/site.02.iso.1.subject.0313.lab_id.2015233006.seq_reps.15233006.masked.vcf.gz	../reproducibility/00/01/26/61/12661/site.02.iso.1.subject.0313.lab_id.2015233006.seq_reps.15233006.regeno.vcf.gz
ERR4811087	site.02.subj.0314.lab.2015233007.iso.1	S	S	S	S	S	S	S	S	S	S	S	S	S	<=0.25	0.06	<=0.06	<=0.015	2	2	<=0.025	<=1	0.25	0.5	0.25	<=0.06	<=0.06	HIGH	HIGH	HIGH	HIGH	HIGH	HIGH	HIGH	HIGH	HIGH	HIGH	HIGH	HIGH	HIGH	ERS5300805	../reproducibility/00/01/26/62/12662/site.02.iso.1.subject.0314.lab_id.2015233007.seq_reps.15233007.masked.vcf.gz	../reproducibility/00/01/26/62/12662/site.02.iso.1.subject.0314.lab_id.2015233007.seq_reps.15233007.regeno.vcf.gz
ERR4811088	site.02.subj.0315.lab.2015234018.iso.1	S	S	S	S	S	S	S	S	S	S	S	S	S	<=0.25	0.06	0.12	<=0.015	2	2	<=0.025	2	0.5	0.5	0.25	<=0.06	<=0.06	HIGH	HIGH	HIGH	HIGH	HIGH	HIGH	HIGH	HIGH	HIGH	HIGH	LOW	HIGH	HIGH	ERS5300806	../reproducibility/00/01/26/63/12663/site.02.iso.1.subject.0315.lab_id.2015234018.seq_reps.15234018.masked.vcf.gz	../reproducibility/00/01/26/63/12663/site.02.iso.1.subject.0315.lab_id.2015234018.seq_reps.15234018.regeno.vcf.gz
ERR4811089	site.02.subj.0316.lab.2015234024.iso.1	S	S	S	S	S	S	S	S	S	S	S	S	S	<=0.25	0.06	0.12	<=0.015	1	2	0.05	2	0.25	0.25	0.12	<=0.06	<=0.06	HIGH	LOW	HIGH	HIGH	LOW	HIGH	HIGH	HIGH	HIGH	HIGH	HIGH	HIGH	HIGH	ERS5300807	../reproducibility/00/01/26/64/12664/site.02.iso.1.subject.0316.lab_id.2015234024.seq_reps.15234024.masked.vcf.gz	../reproducibility/00/01/26/64/12664/site.02.iso.1.subject.0316.lab_id.2015234024.seq_reps.15234024.regeno.vcf.gz
ERR4811090	site.02.subj.0317.lab.2015234025.iso.1	S	S	S	S	S	S	S	S	NA	S	S	S	S	<=0.25	<=0.015	<=0.06	<=0.015	1	2	<=0.025	<=1	NA	0.25	<=0.06	<=0.06	<=0.06	HIGH	HIGH	HIGH	HIGH	HIGH	HIGH	HIGH	HIGH	NA	HIGH	HIGH	HIGH	HIGH	ERS5300808	../reproducibility/00/01/26/65/12665/site.02.iso.1.subject.0317.lab_id.2015234025.seq_reps.15234025.masked.vcf.gz	../reproducibility/00/01/26/65/12665/site.02.iso.1.subject.0317.lab_id.2015234025.seq_reps.15234025.regeno.vcf.gz
ERR4811091	site.02.subj.0318.lab.2015234027.iso.1	S	S	S	S	S	S	S	S	S	S	S	S	S	<=0.25	0.06	<=0.06	<=0.015	1	2	<=0.025	<=1	<=0.12	0.25	<=0.06	<=0.06	<=0.06	HIGH	HIGH	HIGH	LOW	HIGH	LOW	HIGH	HIGH	HIGH	LOW	LOW	HIGH	HIGH	ERS5300809	../reproducibility/00/01/26/66/12666/site.02.iso.1.subject.0318.lab_id.2015234027.seq_reps.15234027.masked.vcf.gz	../reproducibility/00/01/26/66/12666/site.02.iso.1.subject.0318.lab_id.2015234027.seq_reps.15234027.regeno.vcf.gz
ERR4811093	site.02.subj.0319.lab.2015234033.iso.1	S	S	S	S	S	S	S	S	S	S	S	S	S	<=0.25	0.03	<=0.06	<=0.015	1	1	<=0.025	<=1	0.25	0.25	0.12	<=0.06	<=0.06	HIGH	HIGH	HIGH	HIGH	HIGH	HIGH	HIGH	HIGH	HIGH	HIGH	HIGH	HIGH	HIGH	ERS5300811	../reproducibility/00/01/26/68/12668/site.02.iso.1.subject.0319.lab_id.2015234033.seq_reps.15234033.masked.vcf.gz	../reproducibility/00/01/26/68/12668/site.02.iso.1.subject.0319.lab_id.2015234033.seq_reps.15234033.regeno.vcf.gz
ERR4811094	site.02.subj.0320.lab.2015234037.iso.1	S	S	S	S	S	S	S	S	S	S	S	S	S	<=0.25	0.06	<=0.06	<=0.015	2	2	0.05	<=1	<=0.12	0.25	<=0.06	<=0.06	<=0.06	HIGH	HIGH	HIGH	HIGH	LOW	HIGH	HIGH	HIGH	HIGH	HIGH	HIGH	HIGH	HIGH	ERS5300812	../reproducibility/00/01/26/69/12669/site.02.iso.1.subject.0320.lab_id.2015234037.seq_reps.15234037.masked.vcf.gz	../reproducibility/00/01/26/69/12669/site.02.iso.1.subject.0320.lab_id.2015234037.seq_reps.15234037.regeno.vcf.gz
ERR4811095	site.02.subj.0321.lab.2015234038.iso.1	S	NA	S	S	S	S	S	S	S	S	S	S	S	<=0.25	NA	<=0.06	<=0.015	0.25	0.5	<=0.025	<=1	0.5	0.12	0.25	<=0.06	<=0.06	HIGH	NA	HIGH	HIGH	HIGH	HIGH	HIGH	HIGH	HIGH	HIGH	HIGH	HIGH	HIGH	ERS5300813	../reproducibility/00/01/26/70/12670/site.02.iso.1.subject.0321.lab_id.2015234038.seq_reps.15234038.masked.vcf.gz	../reproducibility/00/01/26/70/12670/site.02.iso.1.subject.0321.lab_id.2015234038.seq_reps.15234038.regeno.vcf.gz
ERR4811096	site.02.subj.0322.lab.2015234039.iso.1	S	NA	S	S	S	S	S	S	S	S	S	S	S	<=0.25	NA	<=0.06	<=0.015	0.5	<=0.25	<=0.025	<=1	<=0.12	<=0.03	<=0.06	<=0.06	<=0.06	LOW	NA	LOW	LOW	LOW	LOW	LOW	LOW	LOW	LOW	LOW	LOW	LOW	ERS5300814	../reproducibility/00/01/26/71/12671/site.02.iso.1.subject.0322.lab_id.2015234039.seq_reps.15234039.masked.vcf.gz	../reproducibility/00/01/26/71/12671/site.02.iso.1.subject.0322.lab_id.2015234039.seq_reps.15234039.regeno.vcf.gz
ERR4811098	site.02.subj.0323.lab.2015234049.iso.1	S	S	S	S	S	S	S	S	S	S	S	S	S	<=0.25	0.06	<=0.06	<=0.015	2	1	<=0.025	<=1	0.5	0.5	0.25	<=0.06	<=0.06	HIGH	HIGH	HIGH	HIGH	HIGH	HIGH	HIGH	HIGH	HIGH	HIGH	HIGH	HIGH	HIGH	ERS5300816	../reproducibility/00/01/26/73/12673/site.02.iso.1.subject.0323.lab_id.2015234049.seq_reps.15234049.masked.vcf.gz	../reproducibility/00/01/26/73/12673/site.02.iso.1.subject.0323.lab_id.2015234049.seq_reps.15234049.regeno.vcf.gz
ERR4811148	site.02.subj.0325.lab.2015251030.iso.1	S	S	S	S	S	S	S	S	S	S	S	S	S	<=0.25	0.12	0.12	<=0.015	2	1	<=0.025	<=1	0.25	0.5	0.25	<=0.06	<=0.06	HIGH	LOW	HIGH	HIGH	HIGH	HIGH	HIGH	HIGH	HIGH	HIGH	HIGH	HIGH	HIGH	ERS5300866	../reproducibility/00/01/27/23/12723/site.02.iso.1.subject.0325.lab_id.2015251030.seq_reps.15251030.masked.vcf.gz	../reproducibility/00/01/27/23/12723/site.02.iso.1.subject.0325.lab_id.2015251030.seq_reps.15251030.regeno.vcf.gz
ERR4811154	site.02.subj.0326.lab.2015251043.iso.1	S	S	S	S	S	S	S	S	S	S	S	S	S	<=0.25	<=0.015	0.25	<=0.015	2	1	<=0.025	<=1	0.25	0.25	<=0.06	<=0.06	<=0.06	HIGH	HIGH	HIGH	HIGH	HIGH	HIGH	HIGH	HIGH	HIGH	HIGH	HIGH	HIGH	HIGH	ERS5300872	../reproducibility/00/01/27/29/12729/site.02.iso.1.subject.0326.lab_id.2015251043.seq_reps.15251043.masked.vcf.gz	../reproducibility/00/01/27/29/12729/site.02.iso.1.subject.0326.lab_id.2015251043.seq_reps.15251043.regeno.vcf.gz
ERR4811108	site.02.subj.0327.lab.2015235069.iso.1	S	S	R	S	S	S	S	S	S	S	S	S	S	<=0.25	0.12	0.5	<=0.015	2	1	0.05	<=1	0.5	0.5	0.25	0.12	<=0.06	HIGH	HIGH	HIGH	HIGH	HIGH	LOW	HIGH	HIGH	HIGH	HIGH	HIGH	HIGH	HIGH	ERS5300826	../reproducibility/00/01/26/83/12683/site.02.iso.1.subject.0327.lab_id.2015235069.seq_reps.15235069.masked.vcf.gz	../reproducibility/00/01/26/83/12683/site.02.iso.1.subject.0327.lab_id.2015235069.seq_reps.15235069.regeno.vcf.gz
ERR4811121	site.02.subj.0328.lab.2015235124.iso.1	S	NA	S	S	S	S	S	S	S	S	S	S	S	<=0.25	NA	<=0.06	<=0.015	2	1	<=0.025	<=1	0.25	0.25	0.25	<=0.06	<=0.06	HIGH	NA	HIGH	HIGH	HIGH	HIGH	LOW	HIGH	HIGH	HIGH	HIGH	HIGH	HIGH	ERS5300839	../reproducibility/00/01/26/96/12696/site.02.iso.1.subject.0328.lab_id.2015235124.seq_reps.15235124.masked.vcf.gz	../reproducibility/00/01/26/96/12696/site.02.iso.1.subject.0328.lab_id.2015235124.seq_reps.15235124.regeno.vcf.gz
ERR4811130	site.02.subj.0329.lab.2015235156.iso.1	S	S	S	S	S	S	S	S	S	S	S	S	S	<=0.25	0.06	<=0.06	<=0.015	2	1	<=0.025	<=1	0.25	0.25	0.25	<=0.06	<=0.06	HIGH	HIGH	HIGH	HIGH	HIGH	HIGH	HIGH	HIGH	LOW	HIGH	HIGH	HIGH	HIGH	ERS5300848	../reproducibility/00/01/27/05/12705/site.02.iso.1.subject.0329.lab_id.2015235156.seq_reps.15235156.masked.vcf.gz	../reproducibility/00/01/27/05/12705/site.02.iso.1.subject.0329.lab_id.2015235156.seq_reps.15235156.regeno.vcf.gz
ERR4811131	site.02.subj.0330.lab.2015235158.iso.1	S	S	S	S	S	S	S	S	S	S	S	S	S	<=0.25	<=0.015	0.12	0.03	1	2	0.05	<=1	0.25	0.25	0.25	<=0.06	<=0.06	HIGH	HIGH	HIGH	HIGH	HIGH	HIGH	HIGH	HIGH	HIGH	HIGH	HIGH	HIGH	HIGH	ERS5300849	../reproducibility/00/01/27/06/12706/site.02.iso.1.subject.0330.lab_id.2015235158.seq_reps.15235158.masked.vcf.gz	../reproducibility/00/01/27/06/12706/site.02.iso.1.subject.0330.lab_id.2015235158.seq_reps.15235158.regeno.vcf.gz
ERR4811132	site.02.subj.0331.lab.2015235162.iso.1	S	S	S	S	I	S	R	S	S	S	S	R	R	<=0.25	0.03	<=0.06	<=0.015	4	2	1.6	<=1	0.25	0.5	0.12	>4	>2	HIGH	HIGH	HIGH	HIGH	HIGH	HIGH	HIGH	HIGH	HIGH	HIGH	HIGH	HIGH	HIGH	ERS5300850	../reproducibility/00/01/27/07/12707/site.02.iso.1.subject.0331.lab_id.2015235162.seq_reps.15235162.masked.vcf.gz	../reproducibility/00/01/27/07/12707/site.02.iso.1.subject.0331.lab_id.2015235162.seq_reps.15235162.regeno.vcf.gz
ERR4811133	site.02.subj.0332.lab.2015235165.iso.1	S	S	S	S	S	S	S	S	S	S	S	S	S	<=0.25	0.06	0.12	<=0.015	1	2	<=0.025	<=1	0.5	0.5	0.25	<=0.06	<=0.06	HIGH	LOW	HIGH	HIGH	HIGH	HIGH	HIGH	HIGH	LOW	HIGH	HIGH	HIGH	HIGH	ERS5300851	../reproducibility/00/01/27/08/12708/site.02.iso.1.subject.0332.lab_id.2015235165.seq_reps.15235165.masked.vcf.gz	../reproducibility/00/01/27/08/12708/site.02.iso.1.subject.0332.lab_id.2015235165.seq_reps.15235165.regeno.vcf.gz
ERR4811134	site.02.subj.0333.lab.2015235166.iso.1	S	S	S	S	I	S	R	S	S	S	S	S	S	<=0.25	0.12	<=0.06	<=0.015	4	1	1.6	<=1	0.5	0.5	0.5	<=0.06	<=0.06	HIGH	LOW	HIGH	HIGH	HIGH	HIGH	HIGH	HIGH	HIGH	HIGH	LOW	HIGH	HIGH	ERS5300852	../reproducibility/00/01/27/09/12709/site.02.iso.1.subject.0333.lab_id.2015235166.seq_reps.15235166.masked.vcf.gz	../reproducibility/00/01/27/09/12709/site.02.iso.1.subject.0333.lab_id.2015235166.seq_reps.15235166.regeno.vcf.gz
ERR4810618	site.02.subj.0335.lab.2014235053.iso.1	R	S	S	S	S	S	S	S	S	S	S	S	S	2	0.06	<=0.06	<=0.015	2	2	0.05	<=1	0.25	0.5	0.25	<=0.06	<=0.06	HIGH	LOW	HIGH	HIGH	HIGH	HIGH	HIGH	HIGH	HIGH	HIGH	HIGH	HIGH	HIGH	ERS5298645	../reproducibility/00/01/09/98/10998/site.02.iso.1.subject.0335.lab_id.2014235053.seq_reps.14235053.masked.vcf.gz	../reproducibility/00/01/09/98/10998/site.02.iso.1.subject.0335.lab_id.2014235053.seq_reps.14235053.regeno.vcf.gz
ERR4810619	site.02.subj.0336.lab.2014235054.iso.1	S	S	S	S	S	S	S	S	S	S	S	S	S	<=0.25	0.06	0.12	<=0.015	2	2	0.05	<=1	0.25	0.5	0.25	<=0.06	<=0.06	HIGH	HIGH	HIGH	HIGH	HIGH	HIGH	HIGH	HIGH	HIGH	HIGH	HIGH	HIGH	HIGH	ERS5298646	../reproducibility/00/01/09/99/10999/site.02.iso.1.subject.0336.lab_id.2014235054.seq_reps.14235054.masked.vcf.gz	../reproducibility/00/01/09/99/10999/site.02.iso.1.subject.0336.lab_id.2014235054.seq_reps.14235054.regeno.vcf.gz
ERR4810788	site.02.subj.0338.lab.251088-14.iso.1	S	S	S	S	S	S	S	R	S	S	S	S	S	0.5	0.06	<=0.06	<=0.015	1	1	0.05	16	0.5	0.5	0.25	0.12	0.12	HIGH	HIGH	HIGH	HIGH	LOW	LOW	HIGH	HIGH	LOW	LOW	HIGH	HIGH	LOW	ERS5298815	../reproducibility/00/01/12/06/11206/site.02.iso.1.subject.0338.lab_id.251088-14.seq_reps.14251088.masked.vcf.gz	../reproducibility/00/01/12/06/11206/site.02.iso.1.subject.0338.lab_id.251088-14.seq_reps.14251088.regeno.vcf.gz
ERR4810517	site.02.subj.0340.lab.222054-14.iso.1	S	S	S	S	S	S	S	S	S	S	S	S	S	0.5	0.06	<=0.06	<=0.015	1	<=0.25	<=0.025	2	1	0.5	0.5	0.12	<=0.06	HIGH	LOW	HIGH	HIGH	LOW	HIGH	HIGH	HIGH	HIGH	LOW	LOW	HIGH	HIGH	ERS5298544	../reproducibility/00/01/08/92/10892/site.02.iso.1.subject.0340.lab_id.222054-14.seq_reps.14222054.masked.vcf.gz	../reproducibility/00/01/08/92/10892/site.02.iso.1.subject.0340.lab_id.222054-14.seq_reps.14222054.regeno.vcf.gz
ERR4811116	site.02.subj.0341.lab.235097-15.iso.1	S	S	S	S	S	S	R	R	S	S	S	S	S	0.5	0.06	0.12	<=0.015	1	1	>1.6	8	1	1	0.5	0.12	<=0.06	HIGH	HIGH	HIGH	HIGH	HIGH	HIGH	LOW	HIGH	HIGH	HIGH	HIGH	HIGH	HIGH	ERS5300834	../reproducibility/00/01/26/91/12691/site.02.iso.1.subject.0341.lab_id.235097-15.seq_reps.15235097.masked.vcf.gz	../reproducibility/00/01/26/91/12691/site.02.iso.1.subject.0341.lab_id.235097-15.seq_reps.15235097.regeno.vcf.gz
ERR4811057	site.02.subj.0343.lab.232002-15.iso.1	R	S	S	S	R	R	R	R	R	S	R	R	R	>8	0.06	0.12	<=0.015	8	>8	1.6	>16	4	0.25	4	>4	>2	HIGH	HIGH	HIGH	HIGH	HIGH	HIGH	LOW	HIGH	LOW	HIGH	LOW	HIGH	HIGH	ERS5300775	../reproducibility/00/01/26/32/12632/site.02.iso.1.subject.0343.lab_id.232002-15.seq_reps.15232002.masked.vcf.gz	../reproducibility/00/01/26/32/12632/site.02.iso.1.subject.0343.lab_id.232002-15.seq_reps.15232002.regeno.vcf.gz
ERR4811119	site.02.subj.0344.lab.235117-15.iso.1	S	S	S	S	S	S	S	S	R	S	R	S	S	<=0.25	0.06	<=0.06	0.03	1	2	<=0.025	2	4	0.5	2	0.12	<=0.06	HIGH	HIGH	HIGH	HIGH	HIGH	HIGH	HIGH	HIGH	HIGH	HIGH	HIGH	HIGH	HIGH	ERS5300837	../reproducibility/00/01/26/94/12694/site.02.iso.1.subject.0344.lab_id.235117-15.seq_reps.15235117.masked.vcf.gz	../reproducibility/00/01/26/94/12694/site.02.iso.1.subject.0344.lab_id.235117-15.seq_reps.15235117.regeno.vcf.gz
ERR4811099	site.02.subj.0345.lab.234051-15.iso.1	S	S	S	S	S	S	S	S	S	S	S	S	S	0.5	0.06	0.12	<=0.015	1	1	<=0.025	4	0.5	0.5	0.25	0.12	<=0.06	HIGH	HIGH	HIGH	HIGH	HIGH	HIGH	HIGH	HIGH	HIGH	HIGH	HIGH	HIGH	HIGH	ERS5300817	../reproducibility/00/01/26/74/12674/site.02.iso.1.subject.0345.lab_id.234051-15.seq_reps.15234051.masked.vcf.gz	../reproducibility/00/01/26/74/12674/site.02.iso.1.subject.0345.lab_id.234051-15.seq_reps.15234051.regeno.vcf.gz
ERR4811056	site.02.subj.0347.lab.231019-15.iso.1	S	S	S	S	S	S	S	S	S	S	S	S	S	<=0.25	0.06	0.12	<=0.015	1	2	<=0.025	<=1	0.25	0.5	0.12	<=0.06	<=0.06	HIGH	HIGH	HIGH	HIGH	HIGH	HIGH	HIGH	HIGH	HIGH	HIGH	HIGH	HIGH	HIGH	ERS5300774	../reproducibility/00/01/26/31/12631/site.02.iso.1.subject.0347.lab_id.231019-15.seq_reps.15231019.masked.vcf.gz	../reproducibility/00/01/26/31/12631/site.02.iso.1.subject.0347.lab_id.231019-15.seq_reps.15231019.regeno.vcf.gz
ERR4811067	site.02.subj.0348.lab.232031-15.iso.1	R	S	S	S	S	I	S	S	S	S	S	S	S	2	0.12	<=0.06	<=0.015	1	4	<=0.025	4	<=0.12	1	<=0.06	<=0.06	<=0.06	LOW	HIGH	HIGH	HIGH	HIGH	LOW	HIGH	HIGH	HIGH	HIGH	HIGH	HIGH	HIGH	ERS5300785	../reproducibility/00/01/26/42/12642/site.02.iso.1.subject.0348.lab_id.232031-15.seq_reps.15232031.masked.vcf.gz	../reproducibility/00/01/26/42/12642/site.02.iso.1.subject.0348.lab_id.232031-15.seq_reps.15232031.regeno.vcf.gz
ERR4811151	site.02.subj.0349.lab.251038-15.iso.1	S	S	S	S	S	I	R	S	S	S	S	S	S	<=0.25	0.06	<=0.06	<=0.015	1	4	>1.6	2	0.25	0.25	0.12	<=0.06	<=0.06	HIGH	HIGH	HIGH	HIGH	LOW	HIGH	HIGH	HIGH	HIGH	HIGH	HIGH	HIGH	HIGH	ERS5300869	../reproducibility/00/01/27/26/12726/site.02.iso.1.subject.0349.lab_id.251038-15.seq_reps.15251038.masked.vcf.gz	../reproducibility/00/01/27/26/12726/site.02.iso.1.subject.0349.lab_id.251038-15.seq_reps.15251038.regeno.vcf.gz
ERR4810557	site.02.subj.0350.lab.234004-14.iso.1	S	S	S	S	S	S	S	S	S	S	S	S	S	<=0.25	0.06	0.12	<=0.015	1	2	0.05	2	0.5	0.5	0.25	0.12	0.12	MEDIUM	MEDIUM	MEDIUM	MEDIUM	MEDIUM	MEDIUM	MEDIUM	MEDIUM	MEDIUM	MEDIUM	MEDIUM	MEDIUM	MEDIUM	ERS5298584	../reproducibility/00/01/09/35/10935/site.02.iso.1.subject.0350.lab_id.234004-14.seq_reps.14234004.masked.vcf.gz	../reproducibility/00/01/09/35/10935/site.02.iso.1.subject.0350.lab_id.234004-14.seq_reps.14234004.regeno.vcf.gz
ERR4810595	site.02.subj.0351.lab.235022-14.iso.1	S	S	S	S	S	S	S	S	R	S	S	S	S	<=0.25	0.12	0.12	<=0.015	1	1	0.1	2	2	0.5	1	<=0.06	<=0.06	HIGH	HIGH	HIGH	HIGH	HIGH	HIGH	LOW	HIGH	LOW	HIGH	HIGH	HIGH	HIGH	ERS5298622	../reproducibility/00/01/09/75/10975/site.02.iso.1.subject.0351.lab_id.235022-14.seq_reps.14235022.masked.vcf.gz	../reproducibility/00/01/09/75/10975/site.02.iso.1.subject.0351.lab_id.235022-14.seq_reps.14235022.regeno.vcf.gz
ERR4811114	site.02.subj.0352.lab.235093-15.iso.1	S	S	S	S	S	S	S	S	S	S	S	S	S	<=0.25	0.12	0.12	<=0.015	2	1	<=0.025	2	0.5	1	0.5	<=0.06	<=0.06	HIGH	HIGH	HIGH	HIGH	HIGH	HIGH	HIGH	HIGH	HIGH	HIGH	LOW	HIGH	HIGH	ERS5300832	../reproducibility/00/01/26/89/12689/site.02.iso.1.subject.0352.lab_id.235093-15.seq_reps.15235093.masked.vcf.gz	../reproducibility/00/01/26/89/12689/site.02.iso.1.subject.0352.lab_id.235093-15.seq_reps.15235093.regeno.vcf.gz
ERR4811113	site.02.subj.0353.lab.235092-15.iso.1	S	S	S	S	S	S	S	S	R	S	R	S	S	<=0.25	0.06	0.25	<=0.015	2	2	<=0.025	2	8	1	>4	<=0.06	<=0.06	HIGH	HIGH	HIGH	HIGH	HIGH	HIGH	HIGH	HIGH	HIGH	LOW	LOW	HIGH	HIGH	ERS5300831	../reproducibility/00/01/26/88/12688/site.02.iso.1.subject.0353.lab_id.235092-15.seq_reps.15235092.masked.vcf.gz	../reproducibility/00/01/26/88/12688/site.02.iso.1.subject.0353.lab_id.235092-15.seq_reps.15235092.regeno.vcf.gz
ERR4811120	site.02.subj.0354.lab.235118-15.iso.1	S	S	S	S	S	S	S	S	S	S	S	S	S	<=0.25	0.06	<=0.06	<=0.015	1	2	0.05	2	0.25	0.25	0.12	<=0.06	<=0.06	HIGH	HIGH	HIGH	HIGH	HIGH	HIGH	HIGH	HIGH	HIGH	HIGH	HIGH	HIGH	HIGH	ERS5300838	../reproducibility/00/01/26/95/12695/site.02.iso.1.subject.0354.lab_id.235118-15.seq_reps.15235118.masked.vcf.gz	../reproducibility/00/01/26/95/12695/site.02.iso.1.subject.0354.lab_id.235118-15.seq_reps.15235118.regeno.vcf.gz
ERR4811112	site.02.subj.0355.lab.235091-15.iso.1	S	S	S	S	S	S	R	S	S	S	S	S	S	<=0.25	0.12	0.12	<=0.015	1	2	>1.6	2	0.5	1	0.5	<=0.06	<=0.06	HIGH	HIGH	HIGH	HIGH	HIGH	HIGH	HIGH	HIGH	LOW	LOW	LOW	HIGH	HIGH	ERS5300830	../reproducibility/00/01/26/87/12687/site.02.iso.1.subject.0355.lab_id.235091-15.seq_reps.15235091.masked.vcf.gz	../reproducibility/00/01/26/87/12687/site.02.iso.1.subject.0355.lab_id.235091-15.seq_reps.15235091.regeno.vcf.gz
ERR4810631	site.02.subj.0356.lab.235074-14.iso.1	S	S	S	S	S	S	R	S	S	S	S	S	S	<=0.25	0.06	0.12	<=0.015	1	1	>1.6	<=1	0.25	0.5	0.12	<=0.06	<=0.06	HIGH	HIGH	HIGH	HIGH	HIGH	HIGH	HIGH	HIGH	HIGH	LOW	HIGH	HIGH	HIGH	ERS5298658	../reproducibility/00/01/10/12/11012/site.02.iso.1.subject.0356.lab_id.235074-14.seq_reps.14235074.masked.vcf.gz	../reproducibility/00/01/10/12/11012/site.02.iso.1.subject.0356.lab_id.235074-14.seq_reps.14235074.regeno.vcf.gz
ERR4810645	site.02.subj.0357.lab.235093-14.iso.1	S	S	S	S	S	S	S	S	S	S	S	S	S	<=0.25	0.12	0.12	<=0.015	1	1	<=0.025	<=1	0.5	0.5	0.25	0.12	<=0.06	HIGH	HIGH	HIGH	HIGH	HIGH	LOW	HIGH	HIGH	LOW	HIGH	HIGH	HIGH	HIGH	ERS5298672	../reproducibility/00/01/10/26/11026/site.02.iso.1.subject.0357.lab_id.235093-14.seq_reps.14235093.masked.vcf.gz	../reproducibility/00/01/10/26/11026/site.02.iso.1.subject.0357.lab_id.235093-14.seq_reps.14235093.regeno.vcf.gz
ERR4810514	site.02.subj.0358.lab.222048-14.iso.1	S	S	S	S	S	S	S	S	S	S	S	S	S	0.5	0.03	0.12	<=0.015	1	2	0.05	2	0.5	0.5	0.25	0.12	<=0.06	MEDIUM	MEDIUM	MEDIUM	MEDIUM	MEDIUM	MEDIUM	MEDIUM	MEDIUM	MEDIUM	MEDIUM	MEDIUM	MEDIUM	MEDIUM	ERS5298541	../reproducibility/00/01/08/89/10889/site.02.iso.1.subject.0358.lab_id.222048-14.seq_reps.14222048.masked.vcf.gz	../reproducibility/00/01/08/89/10889/site.02.iso.1.subject.0358.lab_id.222048-14.seq_reps.14222048.regeno.vcf.gz
ERR4810499	site.02.subj.0359.lab.222018-14.iso.1	S	S	S	S	S	S	S	S	S	S	S	S	S	<=0.25	0.06	0.25	<=0.015	1	1	0.05	2	0.5	1	0.25	<=0.06	<=0.06	HIGH	HIGH	LOW	HIGH	HIGH	LOW	HIGH	HIGH	LOW	HIGH	HIGH	HIGH	HIGH	ERS5298526	../reproducibility/00/01/08/73/10873/site.02.iso.1.subject.0359.lab_id.222018-14.seq_reps.14222018.masked.vcf.gz	../reproducibility/00/01/08/73/10873/site.02.iso.1.subject.0359.lab_id.222018-14.seq_reps.14222018.regeno.vcf.gz
ERR4810554	site.02.subj.0362.lab.233013-14.iso.1	S	S	S	NA	S	S	S	S	S	S	S	S	S	<=0.25	0.06	0.25	NA	0.5	<=0.25	<=0.025	2	0.25	0.5	0.25	0.12	<=0.06	HIGH	HIGH	HIGH	NA	HIGH	HIGH	HIGH	HIGH	HIGH	HIGH	LOW	HIGH	HIGH	ERS5298581	../reproducibility/00/01/09/32/10932/site.02.iso.1.subject.0362.lab_id.233013-14.seq_reps.14233013.masked.vcf.gz	../reproducibility/00/01/09/32/10932/site.02.iso.1.subject.0362.lab_id.233013-14.seq_reps.14233013.regeno.vcf.gz
ERR4810643	site.02.subj.0363.lab.235089-14.iso.1	S	S	S	S	S	S	S	S	S	S	S	S	S	<=0.25	0.12	0.12	<=0.015	1	1	<=0.025	2	0.5	0.5	0.5	0.25	<=0.06	HIGH	HIGH	HIGH	HIGH	HIGH	HIGH	HIGH	LOW	HIGH	HIGH	LOW	HIGH	HIGH	ERS5298670	../reproducibility/00/01/10/24/11024/site.02.iso.1.subject.0363.lab_id.235089-14.seq_reps.14235089.masked.vcf.gz	../reproducibility/00/01/10/24/11024/site.02.iso.1.subject.0363.lab_id.235089-14.seq_reps.14235089.regeno.vcf.gz
ERR4810519	site.02.subj.0364.lab.231002-14.iso.1	R	R	R	R	R	R	R	S	R	R	S	S	S	4	>2	>4	>1	>8	>8	>1.6	4	2	>2	0.5	0.25	0.12	HIGH	HIGH	HIGH	HIGH	HIGH	HIGH	HIGH	HIGH	HIGH	HIGH	HIGH	HIGH	HIGH	ERS5298546	../reproducibility/00/01/08/94/10894/site.02.iso.1.subject.0364.lab_id.231002-14.seq_reps.14231002.masked.vcf.gz	../reproducibility/00/01/08/94/10894/site.02.iso.1.subject.0364.lab_id.231002-14.seq_reps.14231002.regeno.vcf.gz
ERR4810527	site.02.subj.0365.lab.231012-14.iso.1	S	S	S	S	S	S	R	S	S	S	S	S	S	0.5	0.06	0.25	<=0.015	1	2	>1.6	4	0.5	0.5	0.5	0.12	<=0.06	HIGH	HIGH	HIGH	HIGH	HIGH	HIGH	HIGH	HIGH	HIGH	HIGH	HIGH	HIGH	HIGH	ERS5298554	../reproducibility/00/01/09/02/10902/site.02.iso.1.subject.0365.lab_id.231012-14.seq_reps.14231012.masked.vcf.gz	../reproducibility/00/01/09/02/10902/site.02.iso.1.subject.0365.lab_id.231012-14.seq_reps.14231012.regeno.vcf.gz
ERR4810501	site.02.subj.0366.lab.222025-14.iso.1	S	S	S	S	S	S	S	S	S	S	S	S	S	0.5	0.03	0.12	<=0.015	1	1	0.05	2	0.5	0.5	0.5	0.12	<=0.06	HIGH	HIGH	HIGH	HIGH	HIGH	HIGH	HIGH	HIGH	HIGH	HIGH	HIGH	HIGH	HIGH	ERS5298528	../reproducibility/00/01/08/75/10875/site.02.iso.1.subject.0366.lab_id.222025-14.seq_reps.14222025.masked.vcf.gz	../reproducibility/00/01/08/75/10875/site.02.iso.1.subject.0366.lab_id.222025-14.seq_reps.14222025.regeno.vcf.gz
ERR4810515	site.02.subj.0368.lab.222052-14.iso.1	S	S	S	S	S	S	S	S	S	S	S	S	S	<=0.25	0.06	0.12	<=0.015	1	0.5	<=0.025	2	0.5	0.5	0.5	0.25	<=0.06	HIGH	HIGH	HIGH	HIGH	HIGH	HIGH	HIGH	HIGH	HIGH	HIGH	LOW	HIGH	HIGH	ERS5298542	../reproducibility/00/01/08/90/10890/site.02.iso.1.subject.0368.lab_id.222052-14.seq_reps.14222052.masked.vcf.gz	../reproducibility/00/01/08/90/10890/site.02.iso.1.subject.0368.lab_id.222052-14.seq_reps.14222052.regeno.vcf.gz
ERR4810502	site.02.subj.0369.lab.222026-14.iso.1	S	S	S	S	S	S	S	S	S	S	S	S	S	<=0.25	0.06	0.12	<=0.015	1	0.5	<=0.025	2	0.5	0.5	0.5	0.25	<=0.06	HIGH	HIGH	LOW	HIGH	HIGH	LOW	HIGH	HIGH	HIGH	HIGH	HIGH	HIGH	HIGH	ERS5298529	../reproducibility/00/01/08/76/10876/site.02.iso.1.subject.0369.lab_id.222026-14.seq_reps.14222026.masked.vcf.gz	../reproducibility/00/01/08/76/10876/site.02.iso.1.subject.0369.lab_id.222026-14.seq_reps.14222026.regeno.vcf.gz
ERR4810510	site.02.subj.0370.lab.222044-14.iso.1	S	R	S	S	S	S	S	S	S	S	S	S	S	0.5	0.5	0.12	<=0.015	<=0.06	2	<=0.025	2	<=0.12	1	<=0.06	0.12	<=0.06	LOW	HIGH	HIGH	LOW	HIGH	LOW	HIGH	LOW	LOW	LOW	LOW	HIGH	HIGH	ERS5298537	../reproducibility/00/01/08/85/10885/site.02.iso.1.subject.0370.lab_id.222044-14.seq_reps.14222044.masked.vcf.gz	../reproducibility/00/01/08/85/10885/site.02.iso.1.subject.0370.lab_id.222044-14.seq_reps.14222044.regeno.vcf.gz
ERR4810534	site.02.subj.0371.lab.232008-14.iso.1	S	S	S	S	S	S	S	S	S	S	S	S	S	<=0.25	0.06	0.12	<=0.015	1	1	0.05	2	0.25	0.5	0.25	0.12	<=0.06	HIGH	HIGH	HIGH	HIGH	HIGH	HIGH	HIGH	HIGH	HIGH	HIGH	HIGH	HIGH	HIGH	ERS5298561	../reproducibility/00/01/09/11/10911/site.02.iso.1.subject.0371.lab_id.232008-14.seq_reps.14232008.masked.vcf.gz	../reproducibility/00/01/09/11/10911/site.02.iso.1.subject.0371.lab_id.232008-14.seq_reps.14232008.regeno.vcf.gz
ERR4810521	site.02.subj.0372.lab.231004-14.iso.1	S	S	S	S	S	S	S	S	S	S	S	S	S	<=0.25	0.06	<=0.06	<=0.015	1	1	<=0.025	2	0.5	0.5	0.25	0.12	<=0.06	HIGH	HIGH	HIGH	HIGH	HIGH	HIGH	HIGH	HIGH	HIGH	HIGH	HIGH	HIGH	HIGH	ERS5298548	../reproducibility/00/01/08/96/10896/site.02.iso.1.subject.0372.lab_id.231004-14.seq_reps.14231004.masked.vcf.gz	../reproducibility/00/01/08/96/10896/site.02.iso.1.subject.0372.lab_id.231004-14.seq_reps.14231004.regeno.vcf.gz
ERR4810548	site.02.subj.0373.lab.233006-14.iso.1	S	S	S	S	S	S	S	S	S	S	S	S	S	<=0.25	0.06	0.12	<=0.015	1	0.5	0.05	2	0.5	0.5	0.25	0.12	<=0.06	HIGH	HIGH	HIGH	HIGH	LOW	HIGH	HIGH	HIGH	HIGH	HIGH	HIGH	HIGH	HIGH	ERS5298575	../reproducibility/00/01/09/26/10926/site.02.iso.1.subject.0373.lab_id.233006-14.seq_reps.14233006.masked.vcf.gz	../reproducibility/00/01/09/26/10926/site.02.iso.1.subject.0373.lab_id.233006-14.seq_reps.14233006.regeno.vcf.gz
ERR4811044	site.02.subj.0374.lab.251079-14.iso.1	S	S	S	S	S	S	S	S	S	S	S	S	S	<=0.25	0.06	0.12	<=0.015	1	0.5	0.05	2	0.25	0.25	0.25	<=0.06	<=0.06	HIGH	LOW	LOW	HIGH	HIGH	HIGH	HIGH	HIGH	LOW	LOW	HIGH	LOW	HIGH	ERS5300762	../reproducibility/00/01/26/19/12619/site.02.iso.1.subject.0374.lab_id.251079-14.seq_reps.14251079.masked.vcf.gz	../reproducibility/00/01/26/19/12619/site.02.iso.1.subject.0374.lab_id.251079-14.seq_reps.14251079.regeno.vcf.gz
ERR4810504	site.02.subj.0375.lab.222032-14.iso.1	S	S	R	S	R	S	S	S	S	S	S	S	S	0.5	0.12	2	<=0.015	>8	1	0.05	4	0.5	1	1	<=0.06	<=0.06	HIGH	LOW	LOW	HIGH	HIGH	HIGH	HIGH	LOW	HIGH	HIGH	HIGH	HIGH	HIGH	ERS5298531	../reproducibility/00/01/08/78/10878/site.02.iso.1.subject.0375.lab_id.222032-14.seq_reps.14222032.masked.vcf.gz	../reproducibility/00/01/08/78/10878/site.02.iso.1.subject.0375.lab_id.222032-14.seq_reps.14222032.regeno.vcf.gz
ERR4811106	site.02.subj.0377.lab.235044-15.iso.1	S	S	S	S	I	S	R	S	S	S	R	S	S	1	0.06	0.12	<=0.015	4	2	0.8	2	1	1	2	0.12	0.12	LOW	HIGH	HIGH	HIGH	HIGH	HIGH	LOW	HIGH	LOW	HIGH	HIGH	HIGH	LOW	ERS5300824	../reproducibility/00/01/26/81/12681/site.02.iso.1.subject.0377.lab_id.235044-15.seq_reps.15235044.masked.vcf.gz	../reproducibility/00/01/26/81/12681/site.02.iso.1.subject.0377.lab_id.235044-15.seq_reps.15235044.regeno.vcf.gz
ERR4811103	site.02.subj.0378.lab.235013-15.iso.1	S	S	S	S	S	S	S	R	S	S	S	S	S	<=0.25	0.06	<=0.06	<=0.015	1	2	<=0.025	8	0.25	0.5	0.12	<=0.06	<=0.06	HIGH	HIGH	HIGH	HIGH	HIGH	HIGH	HIGH	LOW	LOW	LOW	HIGH	HIGH	HIGH	ERS5300821	../reproducibility/00/01/26/78/12678/site.02.iso.1.subject.0378.lab_id.235013-15.seq_reps.15235013.masked.vcf.gz	../reproducibility/00/01/26/78/12678/site.02.iso.1.subject.0378.lab_id.235013-15.seq_reps.15235013.regeno.vcf.gz
ERR4811064	site.02.subj.0379.lab.232022-15.iso.1	S	S	S	S	S	S	S	S	S	S	S	S	S	<=0.25	0.06	<=0.06	<=0.015	1	2	<=0.025	2	0.5	1	1	0.12	<=0.06	HIGH	HIGH	LOW	HIGH	HIGH	LOW	HIGH	HIGH	HIGH	HIGH	LOW	HIGH	HIGH	ERS5300782	../reproducibility/00/01/26/39/12639/site.02.iso.1.subject.0379.lab_id.232022-15.seq_reps.15232022.masked.vcf.gz	../reproducibility/00/01/26/39/12639/site.02.iso.1.subject.0379.lab_id.232022-15.seq_reps.15232022.regeno.vcf.gz
ERR4811146	site.02.subj.0380.lab.251023-15.iso.1	S	S	S	R	S	S	S	S	S	S	S	S	S	<=0.25	0.12	0.25	>1	1	1	<=0.025	2	0.5	0.5	0.25	<=0.06	<=0.06	HIGH	HIGH	HIGH	HIGH	HIGH	LOW	HIGH	HIGH	HIGH	HIGH	HIGH	HIGH	HIGH	ERS5300864	../reproducibility/00/01/27/21/12721/site.02.iso.1.subject.0380.lab_id.251023-15.seq_reps.15251023.masked.vcf.gz	../reproducibility/00/01/27/21/12721/site.02.iso.1.subject.0380.lab_id.251023-15.seq_reps.15251023.regeno.vcf.gz
ERR4810562	site.02.subj.0381.lab.234012-14.iso.1	S	S	S	S	S	S	R	S	S	S	S	S	NA	<=0.25	0.25	0.25	<=0.015	2	1	>1.6	<=1	0.25	1	0.25	<=0.06	NA	HIGH	HIGH	HIGH	HIGH	HIGH	HIGH	HIGH	HIGH	HIGH	LOW	LOW	HIGH	NA	ERS5298589	../reproducibility/00/01/09/40/10940/site.02.iso.1.subject.0381.lab_id.234012-14.seq_reps.14234012.masked.vcf.gz	../reproducibility/00/01/09/40/10940/site.02.iso.1.subject.0381.lab_id.234012-14.seq_reps.14234012.regeno.vcf.gz
ERR4810642	site.02.subj.0382.lab.235088-15.iso.1	S	S	S	S	S	S	S	S	S	S	S	S	S	<=0.25	0.06	<=0.06	<=0.015	2	0.5	<=0.025	4	0.5	0.5	0.25	<=0.06	<=0.06	HIGH	HIGH	HIGH	HIGH	HIGH	HIGH	HIGH	LOW	HIGH	HIGH	HIGH	HIGH	HIGH	ERS5298669	../reproducibility/00/01/10/23/11023/site.02.iso.1.subject.0382.lab_id.235088-15.seq_reps.14235088.masked.vcf.gz	../reproducibility/00/01/10/23/11023/site.02.iso.1.subject.0382.lab_id.235088-15.seq_reps.14235088.regeno.vcf.gz
ERR4811115	site.02.subj.0383.lab.235095-15.iso.1	R	S	R	S	S	S	S	S	S	S	S	S	S	2	0.06	1	<=0.015	2	2	<=0.025	<=1	1	1	0.25	<=0.06	<=0.06	LOW	LOW	LOW	HIGH	HIGH	HIGH	HIGH	HIGH	HIGH	HIGH	HIGH	HIGH	HIGH	ERS5300833	../reproducibility/00/01/26/90/12690/site.02.iso.1.subject.0383.lab_id.235095-15.seq_reps.15235095.masked.vcf.gz	../reproducibility/00/01/26/90/12690/site.02.iso.1.subject.0383.lab_id.235095-15.seq_reps.15235095.regeno.vcf.gz
ERR4811058	site.02.subj.0384.lab.232003-15.iso.1	S	S	S	S	S	S	S	S	S	S	S	S	S	<=0.25	0.06	0.12	<=0.015	2	1	0.05	<=1	0.5	0.5	0.5	<=0.06	<=0.06	HIGH	HIGH	LOW	HIGH	HIGH	HIGH	HIGH	HIGH	HIGH	HIGH	LOW	HIGH	HIGH	ERS5300776	../reproducibility/00/01/26/33/12633/site.02.iso.1.subject.0384.lab_id.232003-15.seq_reps.15232003.masked.vcf.gz	../reproducibility/00/01/26/33/12633/site.02.iso.1.subject.0384.lab_id.232003-15.seq_reps.15232003.regeno.vcf.gz
ERR4811104	site.02.subj.0385.lab.235016-15.iso.1	S	S	S	S	S	S	S	S	S	S	S	S	S	<=0.25	0.06	0.25	<=0.015	1	1	<=0.025	2	1	1	0.25	<=0.06	<=0.06	HIGH	HIGH	HIGH	HIGH	HIGH	HIGH	HIGH	HIGH	LOW	HIGH	HIGH	HIGH	HIGH	ERS5300822	../reproducibility/00/01/26/79/12679/site.02.iso.1.subject.0385.lab_id.235016-15.seq_reps.15235016.masked.vcf.gz	../reproducibility/00/01/26/79/12679/site.02.iso.1.subject.0385.lab_id.235016-15.seq_reps.15235016.regeno.vcf.gz
ERR4811102	site.02.subj.0387.lab.234061-15.iso.1	S	S	NA	S	S	S	S	S	S	S	S	S	S	<=0.25	0.06	NA	0.03	2	2	<=0.025	2	0.5	1	0.25	<=0.06	<=0.06	HIGH	HIGH	NA	HIGH	HIGH	HIGH	HIGH	HIGH	HIGH	HIGH	HIGH	HIGH	HIGH	ERS5300820	../reproducibility/00/01/26/77/12677/site.02.iso.1.subject.0387.lab_id.234061-15.seq_reps.15234061.masked.vcf.gz	../reproducibility/00/01/26/77/12677/site.02.iso.1.subject.0387.lab_id.234061-15.seq_reps.15234061.regeno.vcf.gz
ERR4811060	site.02.subj.0388.lab.232005-15.iso.1	S	S	S	S	S	S	S	S	S	S	S	S	S	<=0.25	0.06	0.12	<=0.015	1	1	<=0.025	2	0.5	0.5	0.5	0.12	<=0.06	HIGH	HIGH	HIGH	HIGH	HIGH	HIGH	HIGH	HIGH	HIGH	HIGH	HIGH	HIGH	HIGH	ERS5300778	../reproducibility/00/01/26/35/12635/site.02.iso.1.subject.0388.lab_id.232005-15.seq_reps.15232005.masked.vcf.gz	../reproducibility/00/01/26/35/12635/site.02.iso.1.subject.0388.lab_id.232005-15.seq_reps.15232005.regeno.vcf.gz
ERR4811147	site.02.subj.0389.lab.251027-15.iso.1	S	S	S	R	S	S	S	S	S	S	S	S	S	<=0.25	0.06	0.12	>1	1	1	<=0.025	2	0.25	0.5	0.12	<=0.06	<=0.06	HIGH	HIGH	HIGH	HIGH	HIGH	HIGH	HIGH	HIGH	HIGH	HIGH	HIGH	HIGH	HIGH	ERS5300865	../reproducibility/00/01/27/22/12722/site.02.iso.1.subject.0389.lab_id.251027-15.seq_reps.15251027.masked.vcf.gz	../reproducibility/00/01/27/22/12722/site.02.iso.1.subject.0389.lab_id.251027-15.seq_reps.15251027.regeno.vcf.gz
ERR4810592	site.02.subj.0390.lab.235019-14.iso.1	S	S	S	S	S	S	S	S	S	S	S	S	S	<=0.25	0.06	0.12	<=0.015	2	1	<=0.025	2	0.5	0.5	0.25	0.12	<=0.06	HIGH	HIGH	LOW	HIGH	HIGH	HIGH	HIGH	HIGH	HIGH	HIGH	HIGH	LOW	HIGH	ERS5298619	../reproducibility/00/01/09/72/10972/site.02.iso.1.subject.0390.lab_id.235019-14.seq_reps.14235019.masked.vcf.gz	../reproducibility/00/01/09/72/10972/site.02.iso.1.subject.0390.lab_id.235019-14.seq_reps.14235019.regeno.vcf.gz
ERR4811117	site.02.subj.0391.lab.235100-15.iso.1	S	S	S	S	S	S	S	S	S	S	S	S	S	<=0.25	0.06	0.25	<=0.015	1	2	<=0.025	2	0.5	0.5	0.25	0.12	<=0.06	HIGH	HIGH	HIGH	HIGH	HIGH	LOW	HIGH	HIGH	LOW	LOW	HIGH	HIGH	HIGH	ERS5300835	../reproducibility/00/01/26/92/12692/site.02.iso.1.subject.0391.lab_id.235100-15.seq_reps.15235100.masked.vcf.gz	../reproducibility/00/01/26/92/12692/site.02.iso.1.subject.0391.lab_id.235100-15.seq_reps.15235100.regeno.vcf.gz
ERR4811059	site.02.subj.0392.lab.232004-15.iso.1	S	S	S	S	S	S	S	S	S	S	S	S	S	<=0.25	<=0.015	<=0.06	<=0.015	2	1	0.05	<=1	0.5	0.5	0.25	0.25	<=0.06	HIGH	HIGH	HIGH	HIGH	HIGH	HIGH	HIGH	HIGH	HIGH	HIGH	HIGH	HIGH	HIGH	ERS5300777	../reproducibility/00/01/26/34/12634/site.02.iso.1.subject.0392.lab_id.232004-15.seq_reps.15232004.masked.vcf.gz	../reproducibility/00/01/26/34/12634/site.02.iso.1.subject.0392.lab_id.232004-15.seq_reps.15232004.regeno.vcf.gz
ERR4811061	site.02.subj.0393.lab.232013-15.iso.1	S	S	S	S	S	S	S	S	S	S	S	S	R	0.5	0.03	0.25	<=0.015	1	1	0.05	2	1	1	0.25	0.12	0.5	HIGH	HIGH	HIGH	HIGH	HIGH	HIGH	HIGH	HIGH	LOW	LOW	LOW	HIGH	LOW	ERS5300779	../reproducibility/00/01/26/36/12636/site.02.iso.1.subject.0393.lab_id.232013-15.seq_reps.15232013.masked.vcf.gz	../reproducibility/00/01/26/36/12636/site.02.iso.1.subject.0393.lab_id.232013-15.seq_reps.15232013.regeno.vcf.gz
ERR4811107	site.02.subj.0394.lab.235049-15.iso.1	S	S	S	S	S	S	S	S	S	S	S	S	R	<=0.25	0.06	<=0.06	<=0.015	1	1	0.05	4	0.5	1	0.5	0.12	1	HIGH	HIGH	HIGH	HIGH	HIGH	HIGH	HIGH	HIGH	HIGH	LOW	LOW	HIGH	LOW	ERS5300825	../reproducibility/00/01/26/82/12682/site.02.iso.1.subject.0394.lab_id.235049-15.seq_reps.15235049.masked.vcf.gz	../reproducibility/00/01/26/82/12682/site.02.iso.1.subject.0394.lab_id.235049-15.seq_reps.15235049.regeno.vcf.gz
ERR4811111	site.02.subj.0395.lab.235084-15.iso.1	S	S	S	S	I	S	R	S	R	S	R	R	R	0.5	0.06	0.12	<=0.015	4	2	>1.6	2	4	0.25	2	>4	>2	LOW	HIGH	HIGH	HIGH	HIGH	HIGH	HIGH	HIGH	HIGH	HIGH	HIGH	HIGH	HIGH	ERS5300829	../reproducibility/00/01/26/86/12686/site.02.iso.1.subject.0395.lab_id.235084-15.seq_reps.15235084.masked.vcf.gz	../reproducibility/00/01/26/86/12686/site.02.iso.1.subject.0395.lab_id.235084-15.seq_reps.15235084.regeno.vcf.gz
ERR4810787	site.02.subj.0396.lab.251032-14.iso.1	S	S	S	R	S	S	S	S	S	S	S	S	S	<=0.25	0.06	0.12	>1	1	2	<=0.025	2	0.5	0.5	0.25	0.12	<=0.06	MEDIUM	MEDIUM	MEDIUM	MEDIUM	MEDIUM	MEDIUM	MEDIUM	MEDIUM	MEDIUM	MEDIUM	MEDIUM	MEDIUM	MEDIUM	ERS5298814	../reproducibility/00/01/12/04/11204/site.02.iso.1.subject.0396.lab_id.251032-14.seq_reps.14251032.masked.vcf.gz	../reproducibility/00/01/12/04/11204/site.02.iso.1.subject.0396.lab_id.251032-14.seq_reps.14251032.regeno.vcf.gz
ERR4811145	site.02.subj.0397.lab.251014-15.iso.1	S	S	S	S	S	S	S	S	S	S	S	S	S	0.5	<=0.015	<=0.06	<=0.015	1	2	0.1	2	1	1	0.5	0.12	<=0.06	HIGH	HIGH	HIGH	HIGH	HIGH	HIGH	HIGH	HIGH	HIGH	HIGH	LOW	HIGH	HIGH	ERS5300863	../reproducibility/00/01/27/20/12720/site.02.iso.1.subject.0397.lab_id.251014-15.seq_reps.15251014.masked.vcf.gz	../reproducibility/00/01/27/20/12720/site.02.iso.1.subject.0397.lab_id.251014-15.seq_reps.15251014.regeno.vcf.gz
ERR4810561	site.02.subj.0398.lab.234011-14.iso.1	R	S	R	NA	R	S	R	S	R	S	R	S	S	4	0.06	2	NA	>8	1	>1.6	2	>8	1	>4	0.12	<=0.06	LOW	HIGH	LOW	NA	HIGH	HIGH	HIGH	HIGH	LOW	HIGH	LOW	HIGH	HIGH	ERS5298588	../reproducibility/00/01/09/39/10939/site.02.iso.1.subject.0398.lab_id.234011-14.seq_reps.14234011.masked.vcf.gz	../reproducibility/00/01/09/39/10939/site.02.iso.1.subject.0398.lab_id.234011-14.seq_reps.14234011.regeno.vcf.gz
ERR4810496	site.02.subj.0399.lab.222014-14.iso.1	R	S	R	S	S	S	R	R	S	R	R	S	S	4	0.06	2	<=0.015	1	1	>1.6	8	0.5	>2	4	<=0.06	<=0.06	LOW	HIGH	LOW	HIGH	HIGH	HIGH	LOW	LOW	HIGH	LOW	HIGH	HIGH	HIGH	ERS5298523	../reproducibility/00/01/08/70/10870/site.02.iso.1.subject.0399.lab_id.222014-14.seq_reps.14222014.masked.vcf.gz	../reproducibility/00/01/08/70/10870/site.02.iso.1.subject.0399.lab_id.222014-14.seq_reps.14222014.regeno.vcf.gz
ERR4810630	site.02.subj.0400.lab.235073-14.iso.1	S	S	S	S	S	S	S	S	S	S	S	S	S	<=0.25	0.03	<=0.06	<=0.015	1	0.5	<=0.025	2	0.25	0.5	0.25	<=0.06	<=0.06	HIGH	HIGH	HIGH	HIGH	HIGH	HIGH	HIGH	HIGH	HIGH	HIGH	HIGH	HIGH	HIGH	ERS5298657	../reproducibility/00/01/10/11/11011/site.02.iso.1.subject.0400.lab_id.235073-14.seq_reps.14235073.masked.vcf.gz	../reproducibility/00/01/10/11/11011/site.02.iso.1.subject.0400.lab_id.235073-14.seq_reps.14235073.regeno.vcf.gz
ERR4810640	site.02.subj.0401.lab.235086-14.iso.1	S	S	S	S	S	S	S	S	S	S	S	S	S	0.5	0.12	0.25	<=0.015	1	1	0.05	2	0.5	1	0.5	0.12	<=0.06	HIGH	HIGH	HIGH	HIGH	HIGH	HIGH	HIGH	HIGH	HIGH	HIGH	HIGH	HIGH	HIGH	ERS5298667	../reproducibility/00/01/10/21/11021/site.02.iso.1.subject.0401.lab_id.235086-14.seq_reps.14235086.masked.vcf.gz	../reproducibility/00/01/10/21/11021/site.02.iso.1.subject.0401.lab_id.235086-14.seq_reps.14235086.regeno.vcf.gz
ERR4810532	site.02.subj.0402.lab.232006-14.iso.1	S	S	S	S	S	S	S	S	S	S	S	S	NA	<=0.25	0.06	<=0.06	<=0.015	1	2	0.05	<=1	0.25	1	0.25	0.12	NA	HIGH	HIGH	HIGH	HIGH	HIGH	HIGH	HIGH	LOW	HIGH	HIGH	HIGH	HIGH	NA	ERS5298559	../reproducibility/00/01/09/09/10909/site.02.iso.1.subject.0402.lab_id.232006-14.seq_reps.14232006.masked.vcf.gz	../reproducibility/00/01/09/09/10909/site.02.iso.1.subject.0402.lab_id.232006-14.seq_reps.14232006.regeno.vcf.gz
ERR4810523	site.02.subj.0403.lab.231007-14.iso.1	S	S	S	S	S	S	S	S	S	S	S	S	S	<=0.25	0.03	0.12	<=0.015	1	1	0.05	2	0.5	0.5	0.5	0.12	<=0.06	HIGH	HIGH	LOW	HIGH	HIGH	HIGH	LOW	HIGH	LOW	LOW	LOW	HIGH	HIGH	ERS5298550	../reproducibility/00/01/08/98/10898/site.02.iso.1.subject.0403.lab_id.231007-14.seq_reps.14231007.masked.vcf.gz	../reproducibility/00/01/08/98/10898/site.02.iso.1.subject.0403.lab_id.231007-14.seq_reps.14231007.regeno.vcf.gz
ERR4810503	site.02.subj.0404.lab.222028-14.iso.1	S	S	S	S	S	S	S	S	S	S	S	S	S	1	0.06	0.25	<=0.015	1	0.5	<=0.025	4	0.5	1	1	<=0.06	<=0.06	HIGH	HIGH	HIGH	HIGH	HIGH	HIGH	HIGH	HIGH	HIGH	HIGH	LOW	HIGH	HIGH	ERS5298530	../reproducibility/00/01/08/77/10877/site.02.iso.1.subject.0404.lab_id.222028-14.seq_reps.14222028.masked.vcf.gz	../reproducibility/00/01/08/77/10877/site.02.iso.1.subject.0404.lab_id.222028-14.seq_reps.14222028.regeno.vcf.gz
ERR4810525	site.02.subj.0405.lab.231010-14.iso.1	S	S	R	S	S	S	S	S	S	S	S	S	S	<=0.25	0.06	1	<=0.015	2	2	0.05	2	0.25	0.5	0.25	0.12	<=0.06	HIGH	LOW	LOW	HIGH	LOW	LOW	HIGH	HIGH	LOW	HIGH	LOW	HIGH	HIGH	ERS5298552	../reproducibility/00/01/09/00/10900/site.02.iso.1.subject.0405.lab_id.231010-14.seq_reps.14231010.masked.vcf.gz	../reproducibility/00/01/09/00/10900/site.02.iso.1.subject.0405.lab_id.231010-14.seq_reps.14231010.regeno.vcf.gz
ERR4810506	site.02.subj.0406.lab.222034-14.iso.1	S	S	S	S	S	S	S	S	S	S	S	S	S	1	0.06	0.25	<=0.015	2	1	0.05	2	0.25	1	0.25	<=0.06	<=0.06	LOW	HIGH	HIGH	HIGH	HIGH	HIGH	HIGH	HIGH	HIGH	HIGH	LOW	HIGH	HIGH	ERS5298533	../reproducibility/00/01/08/80/10880/site.02.iso.1.subject.0406.lab_id.222034-14.seq_reps.14222034.masked.vcf.gz	../reproducibility/00/01/08/80/10880/site.02.iso.1.subject.0406.lab_id.222034-14.seq_reps.14222034.regeno.vcf.gz
ERR4810505	site.02.subj.0407.lab.222033-14.iso.1	S	S	S	S	S	S	S	S	S	S	S	S	S	<=0.25	0.06	0.25	<=0.015	1	1	<=0.025	2	0.5	1	0.25	0.12	<=0.06	HIGH	HIGH	LOW	HIGH	HIGH	HIGH	HIGH	HIGH	HIGH	LOW	HIGH	HIGH	HIGH	ERS5298532	../reproducibility/00/01/08/79/10879/site.02.iso.1.subject.0407.lab_id.222033-14.seq_reps.14222033.masked.vcf.gz	../reproducibility/00/01/08/79/10879/site.02.iso.1.subject.0407.lab_id.222033-14.seq_reps.14222033.regeno.vcf.gz
ERR4810511	site.02.subj.0408.lab.222045-14.iso.1	S	S	S	S	S	R	S	S	S	S	S	S	S	1	0.06	0.25	<=0.015	1	>8	0.05	2	0.5	0.5	1	0.12	<=0.06	LOW	HIGH	HIGH	HIGH	HIGH	HIGH	HIGH	HIGH	HIGH	HIGH	LOW	HIGH	HIGH	ERS5298538	../reproducibility/00/01/08/86/10886/site.02.iso.1.subject.0408.lab_id.222045-14.seq_reps.14222045.masked.vcf.gz	../reproducibility/00/01/08/86/10886/site.02.iso.1.subject.0408.lab_id.222045-14.seq_reps.14222045.regeno.vcf.gz
ERR4810625	site.02.subj.0409.lab.235063-14.iso.1	S	S	S	S	R	S	R	S	R	S	R	R	S	0.5	0.06	0.12	<=0.015	8	2	>1.6	2	4	0.5	4	2	0.12	HIGH	HIGH	HIGH	HIGH	LOW	HIGH	HIGH	HIGH	HIGH	HIGH	HIGH	LOW	LOW	ERS5298652	../reproducibility/00/01/10/06/11006/site.02.iso.1.subject.0409.lab_id.235063-14.seq_reps.14235063.masked.vcf.gz	../reproducibility/00/01/10/06/11006/site.02.iso.1.subject.0409.lab_id.235063-14.seq_reps.14235063.regeno.vcf.gz
ERR4810635	site.02.subj.0410.lab.235080-14.iso.1	S	S	R	S	S	S	S	S	S	S	S	S	S	<=0.25	0.06	4	<=0.015	1	1	0.05	2	0.25	1	0.25	0.12	<=0.06	HIGH	HIGH	LOW	HIGH	HIGH	HIGH	HIGH	HIGH	HIGH	LOW	HIGH	HIGH	HIGH	ERS5298662	../reproducibility/00/01/10/16/11016/site.02.iso.1.subject.0410.lab_id.235080-14.seq_reps.14235080.masked.vcf.gz	../reproducibility/00/01/10/16/11016/site.02.iso.1.subject.0410.lab_id.235080-14.seq_reps.14235080.regeno.vcf.gz
ERR4810641	site.02.subj.0411.lab.235087-14.iso.1	S	S	S	S	R	R	R	S	S	S	S	R	R	1	0.25	0.12	<=0.015	>8	8	>1.6	2	0.25	1	0.25	>4	>2	LOW	HIGH	HIGH	HIGH	LOW	HIGH	HIGH	HIGH	HIGH	LOW	HIGH	HIGH	HIGH	ERS5298668	../reproducibility/00/01/10/22/11022/site.02.iso.1.subject.0411.lab_id.235087-14.seq_reps.14235087.masked.vcf.gz	../reproducibility/00/01/10/22/11022/site.02.iso.1.subject.0411.lab_id.235087-14.seq_reps.14235087.regeno.vcf.gz
ERR4810528	site.02.subj.0412.lab.231016-14.iso.1	S	S	R	R	S	S	S	S	S	S	S	S	S	1	0.06	4	0.25	1	1	0.05	2	0.5	1	1	0.12	<=0.06	LOW	HIGH	LOW	LOW	HIGH	HIGH	HIGH	LOW	HIGH	HIGH	HIGH	LOW	HIGH	ERS5298555	../reproducibility/00/01/09/04/10904/site.02.iso.1.subject.0412.lab_id.231016-14.seq_reps.14231016.masked.vcf.gz	../reproducibility/00/01/09/04/10904/site.02.iso.1.subject.0412.lab_id.231016-14.seq_reps.14231016.regeno.vcf.gz
ERR4811118	site.02.subj.0413.lab.235101-15.iso.1	S	S	R	S	S	S	S	S	S	R	S	S	S	<=0.25	0.06	4	<=0.015	2	1	<=0.025	2	0.5	>2	1	0.25	<=0.06	HIGH	HIGH	LOW	HIGH	HIGH	HIGH	HIGH	HIGH	HIGH	LOW	LOW	HIGH	HIGH	ERS5300836	../reproducibility/00/01/26/93/12693/site.02.iso.1.subject.0413.lab_id.235101-15.seq_reps.15235101.masked.vcf.gz	../reproducibility/00/01/26/93/12693/site.02.iso.1.subject.0413.lab_id.235101-15.seq_reps.15235101.regeno.vcf.gz
ERR4810508	site.02.subj.0415.lab.222039-14.iso.1	S	S	S	S	S	S	S	S	S	S	S	S	S	<=0.25	0.03	0.12	<=0.015	1	2	0.05	2	0.25	0.5	0.12	0.12	0.12	HIGH	HIGH	LOW	HIGH	LOW	HIGH	LOW	LOW	LOW	LOW	LOW	HIGH	LOW	ERS5298535	../reproducibility/00/01/08/83/10883/site.02.iso.1.subject.0415.lab_id.222039-14.seq_reps.14222039.masked.vcf.gz	../reproducibility/00/01/08/83/10883/site.02.iso.1.subject.0415.lab_id.222039-14.seq_reps.14222039.regeno.vcf.gz
ERR4810580	site.02.subj.0416.lab.234036-14.iso.1	S	S	S	S	S	S	S	S	S	S	S	S	S	<=0.25	0.03	<=0.06	<=0.015	1	1	<=0.025	<=1	0.25	0.5	0.25	<=0.06	<=0.06	HIGH	HIGH	HIGH	HIGH	HIGH	HIGH	HIGH	HIGH	HIGH	HIGH	HIGH	HIGH	HIGH	ERS5298607	../reproducibility/00/01/09/60/10960/site.02.iso.1.subject.0416.lab_id.234036-14.seq_reps.14234036.masked.vcf.gz	../reproducibility/00/01/09/60/10960/site.02.iso.1.subject.0416.lab_id.234036-14.seq_reps.14234036.regeno.vcf.gz
ERR4810646	site.02.subj.0417.lab.235096-14.iso.1	S	S	S	S	S	S	S	S	S	R	S	S	S	<=0.25	0.03	<=0.06	<=0.015	1	0.5	0.05	2	0.5	2	0.5	<=0.06	<=0.06	HIGH	HIGH	HIGH	HIGH	HIGH	HIGH	HIGH	HIGH	HIGH	LOW	HIGH	HIGH	HIGH	ERS5298673	../reproducibility/00/01/10/27/11027/site.02.iso.1.subject.0417.lab_id.235096-14.seq_reps.14235096.masked.vcf.gz	../reproducibility/00/01/10/27/11027/site.02.iso.1.subject.0417.lab_id.235096-14.seq_reps.14235096.regeno.vcf.gz
ERR4810581	site.02.subj.0418.lab.234037-14.iso.1	S	S	S	S	S	S	S	S	S	S	S	S	S	0.5	0.03	<=0.06	<=0.015	1	1	<=0.025	<=1	0.25	0.5	0.12	<=0.06	<=0.06	HIGH	HIGH	HIGH	HIGH	HIGH	HIGH	HIGH	HIGH	HIGH	HIGH	HIGH	HIGH	HIGH	ERS5298608	../reproducibility/00/01/09/61/10961/site.02.iso.1.subject.0418.lab_id.234037-14.seq_reps.14234037.masked.vcf.gz	../reproducibility/00/01/09/61/10961/site.02.iso.1.subject.0418.lab_id.234037-14.seq_reps.14234037.regeno.vcf.gz
ERR4811149	site.02.subj.0419.lab.251031-15.iso.1	S	S	S	S	S	S	S	S	S	S	S	S	S	0.5	0.06	0.12	<=0.015	2	0.5	0.05	2	0.5	0.5	0.5	<=0.06	<=0.06	HIGH	HIGH	HIGH	HIGH	HIGH	HIGH	HIGH	HIGH	HIGH	HIGH	HIGH	HIGH	HIGH	ERS5300867	../reproducibility/00/01/27/24/12724/site.02.iso.1.subject.0419.lab_id.251031-15.seq_reps.15251031.masked.vcf.gz	../reproducibility/00/01/27/24/12724/site.02.iso.1.subject.0419.lab_id.251031-15.seq_reps.15251031.regeno.vcf.gz
ERR4810578	site.02.subj.0420.lab.234034-14.iso.1	S	S	S	S	S	S	S	S	S	S	S	S	S	0.5	0.06	0.12	<=0.015	1	0.5	<=0.025	2	0.25	0.5	0.25	<=0.06	<=0.06	LOW	LOW	LOW	HIGH	HIGH	HIGH	HIGH	HIGH	HIGH	HIGH	LOW	HIGH	HIGH	ERS5298605	../reproducibility/00/01/09/58/10958/site.02.iso.1.subject.0420.lab_id.234034-14.seq_reps.14234034.masked.vcf.gz	../reproducibility/00/01/09/58/10958/site.02.iso.1.subject.0420.lab_id.234034-14.seq_reps.14234034.regeno.vcf.gz
ERR4810785	site.02.subj.0421.lab.251028-14.iso.1	S	S	S	S	S	S	S	S	S	S	S	S	S	<=0.25	0.03	<=0.06	<=0.015	2	<=0.25	0.05	<=1	0.5	0.5	0.12	<=0.06	<=0.06	HIGH	HIGH	HIGH	HIGH	HIGH	HIGH	LOW	HIGH	HIGH	HIGH	LOW	HIGH	HIGH	ERS5298812	../reproducibility/00/01/12/02/11202/site.02.iso.1.subject.0421.lab_id.251028-14.seq_reps.14251028.masked.vcf.gz	../reproducibility/00/01/12/02/11202/site.02.iso.1.subject.0421.lab_id.251028-14.seq_reps.14251028.regeno.vcf.gz
ERR4810586	site.02.subj.0423.lab.235003-14.iso.1	S	S	S	S	S	S	S	S	S	S	S	S	S	<=0.25	0.03	<=0.06	0.03	1	2	<=0.025	<=1	0.25	0.5	0.12	0.12	<=0.06	HIGH	LOW	HIGH	HIGH	HIGH	HIGH	LOW	HIGH	HIGH	HIGH	HIGH	HIGH	HIGH	ERS5298613	../reproducibility/00/01/09/66/10966/site.02.iso.1.subject.0423.lab_id.235003-14.seq_reps.14235003.masked.vcf.gz	../reproducibility/00/01/09/66/10966/site.02.iso.1.subject.0423.lab_id.235003-14.seq_reps.14235003.regeno.vcf.gz
ERR4810784	site.02.subj.0424.lab.251022-14.iso.1	S	S	S	S	S	S	S	S	S	S	S	S	S	<=0.25	0.12	0.25	<=0.015	1	1	<=0.025	2	0.5	0.5	0.25	<=0.06	<=0.06	HIGH	LOW	LOW	HIGH	LOW	HIGH	HIGH	HIGH	HIGH	HIGH	HIGH	HIGH	HIGH	ERS5298811	../reproducibility/00/01/12/01/11201/site.02.iso.1.subject.0424.lab_id.251022-14.seq_reps.14251022.masked.vcf.gz	../reproducibility/00/01/12/01/11201/site.02.iso.1.subject.0424.lab_id.251022-14.seq_reps.14251022.regeno.vcf.gz
ERR4810639	site.02.subj.0425.lab.235085-14.iso.1	S	S	S	S	S	S	S	S	S	S	S	S	S	0.5	0.06	0.12	0.03	1	1	0.05	2	1	0.5	1	0.12	<=0.06	HIGH	HIGH	LOW	HIGH	LOW	HIGH	HIGH	HIGH	LOW	LOW	LOW	HIGH	HIGH	ERS5298666	../reproducibility/00/01/10/20/11020/site.02.iso.1.subject.0425.lab_id.235085-14.seq_reps.14235085.masked.vcf.gz	../reproducibility/00/01/10/20/11020/site.02.iso.1.subject.0425.lab_id.235085-14.seq_reps.14235085.regeno.vcf.gz
ERR4810781	site.02.subj.0426.lab.251003-15.iso.1	S	S	R	S	S	S	S	S	S	S	S	S	S	<=0.25	0.12	0.5	<=0.015	1	1	<=0.025	2	1	0.5	0.25	0.12	<=0.06	HIGH	LOW	HIGH	HIGH	HIGH	LOW	HIGH	HIGH	HIGH	HIGH	HIGH	HIGH	HIGH	ERS5298808	../reproducibility/00/01/11/98/11198/site.02.iso.1.subject.0426.lab_id.251003-15.seq_reps.14251003.masked.vcf.gz	../reproducibility/00/01/11/98/11198/site.02.iso.1.subject.0426.lab_id.251003-15.seq_reps.14251003.regeno.vcf.gz
ERR4811074	site.02.subj.0428.lab.232082-15.iso.1	S	S	R	S	S	S	R	S	S	S	S	S	S	<=0.25	0.12	1	<=0.015	2	2	>1.6	2	0.5	1	0.25	0.12	<=0.06	HIGH	HIGH	LOW	HIGH	HIGH	LOW	HIGH	HIGH	HIGH	HIGH	HIGH	HIGH	HIGH	ERS5300792	../reproducibility/00/01/26/49/12649/site.02.iso.1.subject.0428.lab_id.232082-15.seq_reps.15232082.masked.vcf.gz	../reproducibility/00/01/26/49/12649/site.02.iso.1.subject.0428.lab_id.232082-15.seq_reps.15232082.regeno.vcf.gz
ERR4810602	site.02.subj.0429.lab.235029-14.iso.1	S	S	S	S	S	S	S	S	S	S	S	S	S	0.5	0.03	0.25	<=0.015	2	2	0.05	4	<=0.12	1	<=0.06	0.12	<=0.06	MEDIUM	MEDIUM	MEDIUM	MEDIUM	MEDIUM	MEDIUM	MEDIUM	MEDIUM	MEDIUM	MEDIUM	MEDIUM	MEDIUM	MEDIUM	ERS5298629	../reproducibility/00/01/09/82/10982/site.02.iso.1.subject.0429.lab_id.235029-14.seq_reps.14235029.masked.vcf.gz	../reproducibility/00/01/09/82/10982/site.02.iso.1.subject.0429.lab_id.235029-14.seq_reps.14235029.regeno.vcf.gz
ERR4810579	site.02.subj.0430.lab.234035-14.iso.1	S	S	S	S	S	S	R	S	S	S	S	S	S	<=0.25	0.03	<=0.06	<=0.015	1	0.5	>1.6	2	0.5	0.5	0.25	<=0.06	<=0.06	HIGH	HIGH	HIGH	HIGH	HIGH	HIGH	HIGH	HIGH	HIGH	HIGH	HIGH	HIGH	HIGH	ERS5298606	../reproducibility/00/01/09/59/10959/site.02.iso.1.subject.0430.lab_id.234035-14.seq_reps.14234035.masked.vcf.gz	../reproducibility/00/01/09/59/10959/site.02.iso.1.subject.0430.lab_id.234035-14.seq_reps.14234035.regeno.vcf.gz
ERR4810615	site.02.subj.0431.lab.235049-14.iso.1	S	S	S	S	I	S	R	S	S	S	S	S	S	<=0.25	0.06	<=0.06	<=0.015	4	1	1.6	2	0.5	0.5	0.12	0.12	<=0.06	HIGH	HIGH	HIGH	HIGH	HIGH	HIGH	HIGH	HIGH	HIGH	HIGH	HIGH	HIGH	HIGH	ERS5298642	../reproducibility/00/01/09/95/10995/site.02.iso.1.subject.0431.lab_id.235049-14.seq_reps.14235049.masked.vcf.gz	../reproducibility/00/01/09/95/10995/site.02.iso.1.subject.0431.lab_id.235049-14.seq_reps.14235049.regeno.vcf.gz
ERR4810543	site.02.subj.0432.lab.232022-14.iso.1	S	S	R	S	S	S	S	S	S	S	S	S	S	<=0.25	0.03	2	0.03	1	1	<=0.025	4	0.5	0.5	0.5	<=0.06	<=0.06	HIGH	HIGH	LOW	HIGH	HIGH	HIGH	HIGH	HIGH	HIGH	HIGH	HIGH	HIGH	HIGH	ERS5298570	../reproducibility/00/01/09/20/10920/site.02.iso.1.subject.0432.lab_id.232022-14.seq_reps.14232022.masked.vcf.gz	../reproducibility/00/01/09/20/10920/site.02.iso.1.subject.0432.lab_id.232022-14.seq_reps.14232022.regeno.vcf.gz
ERR4810620	site.02.subj.0433.lab.235055-14.iso.1	S	S	S	S	S	S	S	S	S	S	S	S	S	<=0.25	0.03	0.12	<=0.015	2	1	0.05	2	0.25	0.25	0.25	0.12	<=0.06	MEDIUM	MEDIUM	MEDIUM	MEDIUM	MEDIUM	MEDIUM	MEDIUM	MEDIUM	MEDIUM	MEDIUM	MEDIUM	MEDIUM	MEDIUM	ERS5298647	../reproducibility/00/01/10/00/11000/site.02.iso.1.subject.0433.lab_id.235055-14.seq_reps.14235055.masked.vcf.gz	../reproducibility/00/01/10/00/11000/site.02.iso.1.subject.0433.lab_id.235055-14.seq_reps.14235055.regeno.vcf.gz
ERR4810590	site.02.subj.0434.lab.235016-14.iso.1	S	S	S	S	S	S	S	S	S	S	S	S	S	<=0.25	<=0.015	0.25	0.06	1	1	0.05	2	0.25	0.5	0.12	<=0.06	<=0.06	HIGH	HIGH	LOW	HIGH	HIGH	HIGH	HIGH	HIGH	HIGH	HIGH	HIGH	HIGH	HIGH	ERS5298617	../reproducibility/00/01/09/70/10970/site.02.iso.1.subject.0434.lab_id.235016-14.seq_reps.14235016.masked.vcf.gz	../reproducibility/00/01/09/70/10970/site.02.iso.1.subject.0434.lab_id.235016-14.seq_reps.14235016.regeno.vcf.gz
ERR4811140	site.02.subj.0436.lab.235179-15.iso.1	S	S	S	S	S	S	S	S	S	S	S	S	S	<=0.25	0.03	<=0.06	<=0.015	1	2	<=0.025	2	0.25	0.5	0.12	0.12	<=0.06	HIGH	HIGH	HIGH	HIGH	HIGH	HIGH	HIGH	HIGH	HIGH	HIGH	HIGH	HIGH	HIGH	ERS5300858	../reproducibility/00/01/27/15/12715/site.02.iso.1.subject.0436.lab_id.235179-15.seq_reps.15235179.masked.vcf.gz	../reproducibility/00/01/27/15/12715/site.02.iso.1.subject.0436.lab_id.235179-15.seq_reps.15235179.regeno.vcf.gz
ERR4811143	site.02.subj.0437.lab.251002-15.iso.1	S	S	S	S	S	S	S	S	S	S	S	S	S	<=0.25	0.06	0.12	0.03	2	0.5	<=0.025	2	0.5	0.5	0.25	<=0.06	<=0.06	HIGH	LOW	LOW	HIGH	LOW	LOW	HIGH	LOW	HIGH	LOW	LOW	LOW	HIGH	ERS5300861	../reproducibility/00/01/27/18/12718/site.02.iso.1.subject.0437.lab_id.251002-15.seq_reps.15251002.masked.vcf.gz	../reproducibility/00/01/27/18/12718/site.02.iso.1.subject.0437.lab_id.251002-15.seq_reps.15251002.regeno.vcf.gz
ERR4810588	site.02.subj.0438.lab.235010-14.iso.1	S	S	S	S	S	S	S	S	S	S	S	S	S	<=0.25	0.06	0.12	<=0.015	1	0.5	<=0.025	2	1	0.5	0.5	0.12	<=0.06	HIGH	HIGH	LOW	HIGH	LOW	HIGH	HIGH	HIGH	LOW	LOW	LOW	HIGH	HIGH	ERS5298615	../reproducibility/00/01/09/68/10968/site.02.iso.1.subject.0438.lab_id.235010-14.seq_reps.14235010.masked.vcf.gz	../reproducibility/00/01/09/68/10968/site.02.iso.1.subject.0438.lab_id.235010-14.seq_reps.14235010.regeno.vcf.gz
ERR4810614	site.02.subj.0439.lab.235048-14.iso.1	S	S	S	S	S	S	S	S	S	S	S	S	S	1	0.06	0.12	<=0.015	1	2	0.05	2	0.5	1	0.5	<=0.06	<=0.06	LOW	HIGH	HIGH	HIGH	HIGH	HIGH	HIGH	HIGH	HIGH	HIGH	HIGH	HIGH	HIGH	ERS5298641	../reproducibility/00/01/09/94/10994/site.02.iso.1.subject.0439.lab_id.235048-14.seq_reps.14235048.masked.vcf.gz	../reproducibility/00/01/09/94/10994/site.02.iso.1.subject.0439.lab_id.235048-14.seq_reps.14235048.regeno.vcf.gz
ERR4810783	site.02.subj.0440.lab.251021-14.iso.1	S	S	S	S	S	S	S	S	S	S	S	S	S	<=0.25	0.06	<=0.06	<=0.015	2	2	<=0.025	<=1	0.25	1	0.12	0.12	<=0.06	HIGH	HIGH	HIGH	HIGH	HIGH	HIGH	HIGH	HIGH	HIGH	LOW	HIGH	HIGH	HIGH	ERS5298810	../reproducibility/00/01/12/00/11200/site.02.iso.1.subject.0440.lab_id.251021-14.seq_reps.14251021.masked.vcf.gz	../reproducibility/00/01/12/00/11200/site.02.iso.1.subject.0440.lab_id.251021-14.seq_reps.14251021.regeno.vcf.gz
ERR4810644	site.02.subj.0441.lab.235092-14.iso.1	S	S	S	S	S	S	S	S	S	S	S	S	S	0.5	0.06	0.25	<=0.015	2	1	0.05	2	0.5	0.5	0.25	0.12	<=0.06	HIGH	HIGH	LOW	HIGH	HIGH	HIGH	HIGH	HIGH	HIGH	HIGH	HIGH	HIGH	HIGH	ERS5298671	../reproducibility/00/01/10/25/11025/site.02.iso.1.subject.0441.lab_id.235092-14.seq_reps.14235092.masked.vcf.gz	../reproducibility/00/01/10/25/11025/site.02.iso.1.subject.0441.lab_id.235092-14.seq_reps.14235092.regeno.vcf.gz
ERR4811152	site.02.subj.0442.lab.251039-15.iso.1	S	S	S	S	S	S	R	S	S	S	S	S	S	0.5	0.06	0.12	<=0.015	2	0.5	0.2	2	0.5	0.5	0.5	<=0.06	<=0.06	LOW	LOW	HIGH	LOW	HIGH	LOW	LOW	HIGH	LOW	LOW	LOW	LOW	LOW	ERS5300870	../reproducibility/00/01/27/27/12727/site.02.iso.1.subject.0442.lab_id.251039-15.seq_reps.15251039.masked.vcf.gz	../reproducibility/00/01/27/27/12727/site.02.iso.1.subject.0442.lab_id.251039-15.seq_reps.15251039.regeno.vcf.gz
ERR4810556	site.02.subj.0444.lab.234002-14.iso.1	S	S	S	S	S	S	S	S	S	R	S	S	S	<=0.25	0.12	0.12	<=0.015	2	1	0.05	2	1	2	1	0.12	<=0.06	HIGH	LOW	HIGH	HIGH	HIGH	HIGH	HIGH	HIGH	LOW	LOW	LOW	HIGH	HIGH	ERS5298583	../reproducibility/00/01/09/34/10934/site.02.iso.1.subject.0444.lab_id.234002-14.seq_reps.14234002.masked.vcf.gz	../reproducibility/00/01/09/34/10934/site.02.iso.1.subject.0444.lab_id.234002-14.seq_reps.14234002.regeno.vcf.gz
ERR4810587	site.02.subj.0445.lab.235007-14.iso.1	S	S	S	S	S	S	S	S	S	S	S	S	S	<=0.25	0.03	<=0.06	<=0.015	1	1	0.1	2	0.5	0.5	0.5	<=0.06	<=0.06	HIGH	HIGH	HIGH	HIGH	HIGH	HIGH	LOW	HIGH	LOW	LOW	LOW	HIGH	HIGH	ERS5298614	../reproducibility/00/01/09/67/10967/site.02.iso.1.subject.0445.lab_id.235007-14.seq_reps.14235007.masked.vcf.gz	../reproducibility/00/01/09/67/10967/site.02.iso.1.subject.0445.lab_id.235007-14.seq_reps.14235007.regeno.vcf.gz
ERR4810582	site.02.subj.0446.lab.234038-14.iso.1	S	S	S	S	S	S	S	S	S	S	S	S	S	<=0.25	0.03	<=0.06	<=0.015	1	1	<=0.025	2	1	0.5	0.12	<=0.06	<=0.06	HIGH	HIGH	HIGH	HIGH	HIGH	HIGH	HIGH	HIGH	LOW	HIGH	HIGH	HIGH	HIGH	ERS5298609	../reproducibility/00/01/09/62/10962/site.02.iso.1.subject.0446.lab_id.234038-14.seq_reps.14234038.masked.vcf.gz	../reproducibility/00/01/09/62/10962/site.02.iso.1.subject.0446.lab_id.234038-14.seq_reps.14234038.regeno.vcf.gz
ERR4810564	site.02.subj.0448.lab.234016-14.iso.1	S	NA	S	S	S	S	S	S	S	S	S	S	S	1	NA	0.12	<=0.015	1	1	0.1	2	0.5	1	0.25	<=0.06	<=0.06	LOW	NA	HIGH	HIGH	HIGH	HIGH	HIGH	HIGH	HIGH	HIGH	HIGH	HIGH	HIGH	ERS5298591	../reproducibility/00/01/09/43/10943/site.02.iso.1.subject.0448.lab_id.234016-14.seq_reps.14234016.masked.vcf.gz	../reproducibility/00/01/09/43/10943/site.02.iso.1.subject.0448.lab_id.234016-14.seq_reps.14234016.regeno.vcf.gz
ERR4810633	site.02.subj.0449.lab.235076-14.iso.1	S	S	S	S	S	R	R	S	S	S	S	S	S	<=0.25	0.03	0.12	<=0.015	2	8	0.2	<=1	0.5	0.5	0.5	0.12	<=0.06	HIGH	HIGH	HIGH	HIGH	HIGH	HIGH	HIGH	HIGH	HIGH	HIGH	LOW	HIGH	HIGH	ERS5298660	../reproducibility/00/01/10/14/11014/site.02.iso.1.subject.0449.lab_id.235076-14.seq_reps.14235076.masked.vcf.gz	../reproducibility/00/01/10/14/11014/site.02.iso.1.subject.0449.lab_id.235076-14.seq_reps.14235076.regeno.vcf.gz
ERR4811007	site.02.subj.0450.lab.235057-14.iso.1	S	S	R	S	S	S	S	S	S	S	S	S	S	<=0.25	0.03	0.5	<=0.015	2	0.5	0.1	2	0.25	1	0.12	0.12	<=0.06	HIGH	HIGH	LOW	HIGH	HIGH	HIGH	HIGH	HIGH	HIGH	HIGH	HIGH	HIGH	HIGH	ERS5300725	../reproducibility/00/01/25/82/12582/site.02.iso.1.subject.0450.lab_id.235057-14.seq_reps.14235057.masked.vcf.gz	../reproducibility/00/01/25/82/12582/site.02.iso.1.subject.0450.lab_id.235057-14.seq_reps.14235057.regeno.vcf.gz
ERR4810594	site.02.subj.0451.lab.235021-14.iso.1	S	S	S	S	S	I	R	S	S	S	S	S	S	<=0.25	0.03	0.12	<=0.015	0.25	4	0.2	2	0.5	0.5	0.25	<=0.06	<=0.06	HIGH	LOW	LOW	HIGH	LOW	LOW	LOW	HIGH	HIGH	LOW	HIGH	HIGH	LOW	ERS5298621	../reproducibility/00/01/09/74/10974/site.02.iso.1.subject.0451.lab_id.235021-14.seq_reps.14235021.masked.vcf.gz	../reproducibility/00/01/09/74/10974/site.02.iso.1.subject.0451.lab_id.235021-14.seq_reps.14235021.regeno.vcf.gz
ERR4810566	site.02.subj.0452.lab.234018-14.iso.1	S	S	S	S	S	S	R	S	S	S	S	S	S	<=0.25	0.03	<=0.06	<=0.015	2	0.5	>1.6	4	0.5	0.5	0.5	<=0.06	<=0.06	HIGH	HIGH	HIGH	HIGH	HIGH	HIGH	HIGH	HIGH	HIGH	HIGH	LOW	HIGH	HIGH	ERS5298593	../reproducibility/00/01/09/45/10945/site.02.iso.1.subject.0452.lab_id.234018-14.seq_reps.14234018.masked.vcf.gz	../reproducibility/00/01/09/45/10945/site.02.iso.1.subject.0452.lab_id.234018-14.seq_reps.14234018.regeno.vcf.gz
ERR4810555	site.02.subj.0453.lab.233014-14.iso.1	R	S	S	S	R	S	S	S	R	R	R	S	S	>8	0.03	<=0.06	<=0.015	>8	1	<=0.025	2	>8	2	>4	<=0.06	<=0.06	LOW	HIGH	HIGH	HIGH	LOW	HIGH	HIGH	HIGH	LOW	LOW	HIGH	HIGH	HIGH	ERS5298582	../reproducibility/00/01/09/33/10933/site.02.iso.1.subject.0453.lab_id.233014-14.seq_reps.14233014.masked.vcf.gz	../reproducibility/00/01/09/33/10933/site.02.iso.1.subject.0453.lab_id.233014-14.seq_reps.14233014.regeno.vcf.gz
ERR4810609	site.02.subj.0454.lab.235043-14.iso.1	S	S	S	R	S	S	S	S	R	R	S	S	S	<=0.25	0.03	0.12	1	1	1	0.1	2	2	>2	1	0.12	<=0.06	HIGH	HIGH	HIGH	LOW	LOW	HIGH	HIGH	HIGH	LOW	LOW	HIGH	HIGH	HIGH	ERS5298636	../reproducibility/00/01/09/89/10989/site.02.iso.1.subject.0454.lab_id.235043-14.seq_reps.14235043.masked.vcf.gz	../reproducibility/00/01/09/89/10989/site.02.iso.1.subject.0454.lab_id.235043-14.seq_reps.14235043.regeno.vcf.gz
ERR4811153	site.02.subj.0455.lab.251040-15.iso.1	S	S	S	S	S	S	S	S	S	S	S	S	S	0.5	0.12	0.25	<=0.015	1	1	<=0.025	2	0.5	0.5	0.25	<=0.06	<=0.06	HIGH	LOW	LOW	HIGH	HIGH	HIGH	HIGH	HIGH	HIGH	HIGH	HIGH	HIGH	HIGH	ERS5300871	../reproducibility/00/01/27/28/12728/site.02.iso.1.subject.0455.lab_id.251040-15.seq_reps.15251040.masked.vcf.gz	../reproducibility/00/01/27/28/12728/site.02.iso.1.subject.0455.lab_id.251040-15.seq_reps.15251040.regeno.vcf.gz
ERR4810560	site.02.subj.0456.lab.234008-14.iso.1	S	NA	S	S	S	S	S	S	S	S	S	S	S	<=0.25	NA	<=0.06	0.03	1	0.5	<=0.025	<=1	<=0.12	0.12	0.12	<=0.06	<=0.06	HIGH	NA	HIGH	HIGH	HIGH	HIGH	HIGH	HIGH	HIGH	HIGH	HIGH	HIGH	HIGH	ERS5298587	../reproducibility/00/01/09/38/10938/site.02.iso.1.subject.0456.lab_id.234008-14.seq_reps.14234008.masked.vcf.gz	../reproducibility/00/01/09/38/10938/site.02.iso.1.subject.0456.lab_id.234008-14.seq_reps.14234008.regeno.vcf.gz
ERR4810626	site.02.subj.0457.lab.235066-14.iso.1	S	S	S	S	S	S	S	S	S	S	S	S	S	<=0.25	0.06	0.12	<=0.015	2	2	<=0.025	2	0.25	0.5	0.25	<=0.06	<=0.06	HIGH	LOW	HIGH	HIGH	HIGH	HIGH	HIGH	HIGH	HIGH	HIGH	LOW	HIGH	HIGH	ERS5298653	../reproducibility/00/01/10/07/11007/site.02.iso.1.subject.0457.lab_id.235066-14.seq_reps.14235066.masked.vcf.gz	../reproducibility/00/01/10/07/11007/site.02.iso.1.subject.0457.lab_id.235066-14.seq_reps.14235066.regeno.vcf.gz
ERR4810604	site.02.subj.0458.lab.235034-14.iso.1	S	S	S	S	S	S	S	S	S	S	S	S	S	0.5	0.03	0.12	0.06	1	<=0.25	0.05	2	0.25	0.5	0.25	<=0.06	<=0.06	HIGH	HIGH	HIGH	LOW	HIGH	HIGH	HIGH	HIGH	HIGH	HIGH	HIGH	HIGH	HIGH	ERS5298631	../reproducibility/00/01/09/84/10984/site.02.iso.1.subject.0458.lab_id.235034-14.seq_reps.14235034.masked.vcf.gz	../reproducibility/00/01/09/84/10984/site.02.iso.1.subject.0458.lab_id.235034-14.seq_reps.14235034.regeno.vcf.gz
ERR4811004	site.02.subj.0459.lab.233001-14.iso.1	S	S	S	S	S	S	S	S	S	S	S	S	S	<=0.25	0.06	0.25	0.06	1	1	<=0.025	2	0.5	0.5	1	<=0.06	<=0.06	HIGH	HIGH	LOW	HIGH	HIGH	HIGH	HIGH	HIGH	HIGH	HIGH	LOW	HIGH	HIGH	ERS5300722	../reproducibility/00/01/25/79/12579/site.02.iso.1.subject.0459.lab_id.233001-14.seq_reps.14233001.masked.vcf.gz	../reproducibility/00/01/25/79/12579/site.02.iso.1.subject.0459.lab_id.233001-14.seq_reps.14233001.regeno.vcf.gz
ERR4811000	site.02.subj.0460.lab.222009-14.iso.1	S	R	R	S	I	S	R	S	S	S	S	R	R	0.5	0.5	0.5	<=0.015	4	0.5	1.6	2	0.5	0.5	0.25	2	0.25	HIGH	HIGH	HIGH	HIGH	HIGH	HIGH	HIGH	HIGH	LOW	HIGH	HIGH	HIGH	HIGH	ERS5300718	../reproducibility/00/01/25/75/12575/site.02.iso.1.subject.0460.lab_id.222009-14.seq_reps.14222009.masked.vcf.gz	../reproducibility/00/01/25/75/12575/site.02.iso.1.subject.0460.lab_id.222009-14.seq_reps.14222009.regeno.vcf.gz
ERR4810544	site.02.subj.0462.lab.233002-14.iso.1	S	S	S	S	S	S	S	S	S	S	S	S	S	<=0.25	0.06	<=0.06	<=0.015	1	1	0.05	2	0.25	0.5	0.25	0.12	<=0.06	MEDIUM	MEDIUM	MEDIUM	MEDIUM	MEDIUM	MEDIUM	MEDIUM	MEDIUM	MEDIUM	MEDIUM	MEDIUM	MEDIUM	MEDIUM	ERS5298571	../reproducibility/00/01/09/22/10922/site.02.iso.1.subject.0462.lab_id.233002-14.seq_reps.14233002.masked.vcf.gz	../reproducibility/00/01/09/22/10922/site.02.iso.1.subject.0462.lab_id.233002-14.seq_reps.14233002.regeno.vcf.gz
ERR4810628	site.02.subj.0463.lab.235070-14.iso.1	S	S	S	S	S	S	R	S	S	S	S	R	R	1	0.06	0.25	<=0.015	1	2	>1.6	2	0.5	0.5	0.5	>4	>2	LOW	HIGH	LOW	HIGH	HIGH	LOW	HIGH	HIGH	HIGH	HIGH	LOW	HIGH	HIGH	ERS5298655	../reproducibility/00/01/10/09/11009/site.02.iso.1.subject.0463.lab_id.235070-14.seq_reps.14235070.masked.vcf.gz	../reproducibility/00/01/10/09/11009/site.02.iso.1.subject.0463.lab_id.235070-14.seq_reps.14235070.regeno.vcf.gz
ERR4810542	site.02.subj.0464.lab.232021-14.iso.1	S	S	S	S	I	S	S	S	S	S	S	S	S	0.5	0.06	<=0.06	<=0.015	4	1	<=0.025	2	0.5	0.5	0.25	<=0.06	<=0.06	HIGH	HIGH	HIGH	HIGH	HIGH	HIGH	HIGH	HIGH	HIGH	HIGH	LOW	HIGH	HIGH	ERS5298569	../reproducibility/00/01/09/19/10919/site.02.iso.1.subject.0464.lab_id.232021-14.seq_reps.14232021.masked.vcf.gz	../reproducibility/00/01/09/19/10919/site.02.iso.1.subject.0464.lab_id.232021-14.seq_reps.14232021.regeno.vcf.gz
ERR4810551	site.02.subj.0465.lab.233009-14.iso.1	S	S	S	S	S	S	S	S	S	S	S	R	S	1	0.06	0.25	<=0.015	1	1	0.05	2	0.5	0.5	0.25	2	<=0.06	LOW	HIGH	LOW	HIGH	HIGH	HIGH	HIGH	HIGH	HIGH	HIGH	HIGH	LOW	HIGH	ERS5298578	../reproducibility/00/01/09/29/10929/site.02.iso.1.subject.0465.lab_id.233009-14.seq_reps.14233009.masked.vcf.gz	../reproducibility/00/01/09/29/10929/site.02.iso.1.subject.0465.lab_id.233009-14.seq_reps.14233009.regeno.vcf.gz
ERR4810600	site.02.subj.0466.lab.235027-14.iso.1	S	S	R	S	S	S	R	S	S	S	S	S	S	<=0.25	0.12	1	<=0.015	2	0.5	0.2	2	0.5	0.5	0.5	0.25	<=0.06	HIGH	HIGH	LOW	HIGH	LOW	HIGH	LOW	HIGH	HIGH	HIGH	LOW	LOW	HIGH	ERS5298627	../reproducibility/00/01/09/80/10980/site.02.iso.1.subject.0466.lab_id.235027-14.seq_reps.14235027.masked.vcf.gz	../reproducibility/00/01/09/80/10980/site.02.iso.1.subject.0466.lab_id.235027-14.seq_reps.14235027.regeno.vcf.gz
ERR4810567	site.02.subj.0467.lab.234020-14.iso.1	S	S	R	S	S	S	S	S	S	S	S	S	S	<=0.25	0.06	0.5	<=0.015	1	0.5	0.05	2	0.5	1	0.5	0.12	0.12	HIGH	LOW	LOW	HIGH	HIGH	HIGH	LOW	HIGH	HIGH	HIGH	HIGH	LOW	HIGH	ERS5298594	../reproducibility/00/01/09/47/10947/site.02.iso.1.subject.0467.lab_id.234020-14.seq_reps.14234020.masked.vcf.gz	../reproducibility/00/01/09/47/10947/site.02.iso.1.subject.0467.lab_id.234020-14.seq_reps.14234020.regeno.vcf.gz
ERR4810558	site.02.subj.0468.lab.234005-14.iso.1	S	S	S	S	S	S	R	S	R	S	S	R	R	<=0.25	0.06	0.12	<=0.015	1	0.5	0.2	2	2	0.5	1	>4	>2	HIGH	LOW	LOW	HIGH	HIGH	HIGH	LOW	HIGH	HIGH	HIGH	HIGH	HIGH	HIGH	ERS5298585	../reproducibility/00/01/09/36/10936/site.02.iso.1.subject.0468.lab_id.234005-14.seq_reps.14234005.masked.vcf.gz	../reproducibility/00/01/09/36/10936/site.02.iso.1.subject.0468.lab_id.234005-14.seq_reps.14234005.regeno.vcf.gz
ERR4810593	site.02.subj.0469.lab.235020-14.iso.1	S	S	S	R	I	S	S	S	R	S	R	S	R	<=0.25	0.25	<=0.06	0.5	4	0.5	<=0.025	4	4	1	4	<=0.06	2	HIGH	LOW	HIGH	LOW	HIGH	HIGH	HIGH	LOW	LOW	LOW	LOW	HIGH	LOW	ERS5298620	../reproducibility/00/01/09/73/10973/site.02.iso.1.subject.0469.lab_id.235020-14.seq_reps.14235020.masked.vcf.gz	../reproducibility/00/01/09/73/10973/site.02.iso.1.subject.0469.lab_id.235020-14.seq_reps.14235020.regeno.vcf.gz
ERR4810559	site.02.subj.0470.lab.234006-14.iso.1	S	S	S	S	S	S	S	S	S	S	S	S	S	<=0.25	0.06	0.12	<=0.015	1	2	0.05	2	0.25	0.25	0.12	<=0.06	<=0.06	HIGH	LOW	HIGH	HIGH	HIGH	LOW	HIGH	HIGH	HIGH	HIGH	HIGH	HIGH	HIGH	ERS5298586	../reproducibility/00/01/09/37/10937/site.02.iso.1.subject.0470.lab_id.234006-14.seq_reps.14234006.masked.vcf.gz	../reproducibility/00/01/09/37/10937/site.02.iso.1.subject.0470.lab_id.234006-14.seq_reps.14234006.regeno.vcf.gz
ERR4810513	site.02.subj.0471.lab.222047-14.iso.1	S	S	R	S	S	R	S	S	S	S	S	S	S	0.5	0.03	1	0.06	2	8	0.1	4	1	1	0.25	0.25	<=0.06	HIGH	HIGH	LOW	HIGH	LOW	LOW	LOW	HIGH	LOW	HIGH	LOW	HIGH	HIGH	ERS5298540	../reproducibility/00/01/08/88/10888/site.02.iso.1.subject.0471.lab_id.222047-14.seq_reps.14222047.masked.vcf.gz	../reproducibility/00/01/08/88/10888/site.02.iso.1.subject.0471.lab_id.222047-14.seq_reps.14222047.regeno.vcf.gz
ERR4811001	site.02.subj.0472.lab.222036-14.iso.1	S	S	S	S	S	S	S	S	S	S	S	S	S	<=0.25	0.12	<=0.06	<=0.015	1	1	0.1	<=1	0.5	1	0.25	0.12	<=0.06	HIGH	LOW	HIGH	HIGH	HIGH	HIGH	LOW	HIGH	HIGH	HIGH	HIGH	HIGH	HIGH	ERS5300719	../reproducibility/00/01/25/76/12576/site.02.iso.1.subject.0472.lab_id.222036-14.seq_reps.14222036.masked.vcf.gz	../reproducibility/00/01/25/76/12576/site.02.iso.1.subject.0472.lab_id.222036-14.seq_reps.14222036.regeno.vcf.gz
ERR4810634	site.02.subj.0473.lab.235077-14.iso.1	S	S	S	S	S	S	S	S	S	S	S	S	S	0.5	0.06	0.25	<=0.015	1	1	<=0.025	4	0.5	1	0.25	0.12	<=0.06	HIGH	LOW	HIGH	HIGH	HIGH	HIGH	HIGH	HIGH	HIGH	HIGH	HIGH	HIGH	HIGH	ERS5298661	../reproducibility/00/01/10/15/11015/site.02.iso.1.subject.0473.lab_id.235077-14.seq_reps.14235077.masked.vcf.gz	../reproducibility/00/01/10/15/11015/site.02.iso.1.subject.0473.lab_id.235077-14.seq_reps.14235077.regeno.vcf.gz
ERR4810621	site.02.subj.0474.lab.235058-14.iso.1	R	NA	R	NA	S	S	S	S	R	S	R	R	R	>8	NA	4	NA	2	1	0.05	4	>8	1	>4	2	1	LOW	NA	LOW	NA	LOW	HIGH	HIGH	LOW	LOW	HIGH	HIGH	LOW	HIGH	ERS5298648	../reproducibility/00/01/10/02/11002/site.02.iso.1.subject.0474.lab_id.235058-14.seq_reps.14235058.masked.vcf.gz	../reproducibility/00/01/10/02/11002/site.02.iso.1.subject.0474.lab_id.235058-14.seq_reps.14235058.regeno.vcf.gz
ERR4810598	site.02.subj.0475.lab.235025-14.iso.1	S	S	S	S	S	S	S	S	S	S	S	S	S	<=0.25	0.06	<=0.06	0.03	2	1	<=0.025	2	0.5	0.5	0.25	0.12	0.12	HIGH	LOW	HIGH	HIGH	HIGH	HIGH	HIGH	HIGH	LOW	HIGH	HIGH	HIGH	HIGH	ERS5298625	../reproducibility/00/01/09/78/10978/site.02.iso.1.subject.0475.lab_id.235025-14.seq_reps.14235025.masked.vcf.gz	../reproducibility/00/01/09/78/10978/site.02.iso.1.subject.0475.lab_id.235025-14.seq_reps.14235025.regeno.vcf.gz
ERR4810601	site.02.subj.0476.lab.235028-14.iso.1	S	S	R	S	S	S	S	S	S	S	S	S	S	<=0.25	0.06	1	<=0.015	1	1	<=0.025	2	0.25	0.25	0.25	0.12	<=0.06	HIGH	HIGH	LOW	HIGH	HIGH	HIGH	HIGH	HIGH	HIGH	HIGH	HIGH	HIGH	HIGH	ERS5298628	../reproducibility/00/01/09/81/10981/site.02.iso.1.subject.0476.lab_id.235028-14.seq_reps.14235028.masked.vcf.gz	../reproducibility/00/01/09/81/10981/site.02.iso.1.subject.0476.lab_id.235028-14.seq_reps.14235028.regeno.vcf.gz
ERR4811005	site.02.subj.0477.lab.234013-14.iso.1	S	S	S	S	S	S	S	S	S	S	S	S	NA	0.5	0.03	<=0.06	<=0.015	2	1	<=0.025	4	0.25	0.5	0.25	0.12	NA	HIGH	HIGH	HIGH	HIGH	HIGH	HIGH	HIGH	HIGH	HIGH	HIGH	HIGH	HIGH	NA	ERS5300723	../reproducibility/00/01/25/80/12580/site.02.iso.1.subject.0477.lab_id.234013-14.seq_reps.14234013.masked.vcf.gz	../reproducibility/00/01/25/80/12580/site.02.iso.1.subject.0477.lab_id.234013-14.seq_reps.14234013.regeno.vcf.gz
ERR4811006	site.02.subj.0478.lab.234019-14.iso.1	S	S	R	S	S	S	S	S	S	S	S	S	S	0.5	0.06	1	<=0.015	1	2	0.05	2	1	1	0.5	0.12	<=0.06	HIGH	HIGH	LOW	HIGH	HIGH	HIGH	HIGH	HIGH	LOW	HIGH	HIGH	HIGH	HIGH	ERS5300724	../reproducibility/00/01/25/81/12581/site.02.iso.1.subject.0478.lab_id.234019-14.seq_reps.14234019.masked.vcf.gz	../reproducibility/00/01/25/81/12581/site.02.iso.1.subject.0478.lab_id.234019-14.seq_reps.14234019.regeno.vcf.gz
ERR4810627	site.02.subj.0479.lab.235068-14.iso.1	S	S	S	S	S	S	S	S	R	S	R	S	S	<=0.25	0.06	<=0.06	<=0.015	1	1	<=0.025	<=1	8	0.5	2	0.12	<=0.06	HIGH	HIGH	HIGH	HIGH	HIGH	HIGH	HIGH	HIGH	LOW	LOW	HIGH	HIGH	HIGH	ERS5298654	../reproducibility/00/01/10/08/11008/site.02.iso.1.subject.0479.lab_id.235068-14.seq_reps.14235068.masked.vcf.gz	../reproducibility/00/01/10/08/11008/site.02.iso.1.subject.0479.lab_id.235068-14.seq_reps.14235068.regeno.vcf.gz
ERR4810565	site.02.subj.0480.lab.234017-14.iso.1	S	S	R	S	S	S	S	S	S	R	S	S	S	0.5	0.06	1	<=0.015	1	1	0.05	4	0.5	2	0.5	0.12	<=0.06	HIGH	HIGH	LOW	LOW	HIGH	HIGH	HIGH	HIGH	HIGH	LOW	LOW	HIGH	HIGH	ERS5298592	../reproducibility/00/01/09/44/10944/site.02.iso.1.subject.0480.lab_id.234017-14.seq_reps.14234017.masked.vcf.gz	../reproducibility/00/01/09/44/10944/site.02.iso.1.subject.0480.lab_id.234017-14.seq_reps.14234017.regeno.vcf.gz
ERR4811144	site.02.subj.0481.lab.251005-15.iso.1	S	S	R	S	S	S	R	S	S	S	S	S	S	<=0.25	0.25	4	<=0.015	1	1	0.2	<=1	<=0.12	1	<=0.06	0.12	<=0.06	HIGH	LOW	LOW	HIGH	HIGH	HIGH	LOW	HIGH	HIGH	HIGH	HIGH	HIGH	HIGH	ERS5300862	../reproducibility/00/01/27/19/12719/site.02.iso.1.subject.0481.lab_id.251005-15.seq_reps.15251005.masked.vcf.gz	../reproducibility/00/01/27/19/12719/site.02.iso.1.subject.0481.lab_id.251005-15.seq_reps.15251005.regeno.vcf.gz
ERR4810636	site.02.subj.0482.lab.235081-14.iso.1	S	S	R	S	S	S	S	R	S	S	S	S	S	<=0.25	0.06	1	<=0.015	2	1	0.05	8	1	1	0.5	0.12	<=0.06	HIGH	HIGH	LOW	HIGH	HIGH	HIGH	HIGH	LOW	HIGH	LOW	LOW	HIGH	HIGH	ERS5298663	../reproducibility/00/01/10/17/11017/site.02.iso.1.subject.0482.lab_id.235081-14.seq_reps.14235081.masked.vcf.gz	../reproducibility/00/01/10/17/11017/site.02.iso.1.subject.0482.lab_id.235081-14.seq_reps.14235081.regeno.vcf.gz
ERR4810500	site.02.subj.0483.lab.222021-14.iso.1	S	S	S	S	S	S	S	S	S	NA	S	S	S	0.5	0.06	0.25	<=0.015	1	2	0.05	2	0.5	NA	0.25	0.12	<=0.06	HIGH	LOW	HIGH	HIGH	HIGH	HIGH	HIGH	HIGH	HIGH	NA	HIGH	HIGH	HIGH	ERS5298527	../reproducibility/00/01/08/74/10874/site.02.iso.1.subject.0483.lab_id.222021-14.seq_reps.14222021.masked.vcf.gz	../reproducibility/00/01/08/74/10874/site.02.iso.1.subject.0483.lab_id.222021-14.seq_reps.14222021.regeno.vcf.gz
ERR4810622	site.02.subj.0485.lab.235059-14.iso.1	S	S	R	R	R	R	R	S	R	R	R	R	R	1	0.25	>4	>1	>8	>8	>1.6	4	4	2	>4	>4	>2	LOW	HIGH	LOW	LOW	HIGH	HIGH	HIGH	HIGH	HIGH	LOW	LOW	HIGH	LOW	ERS5298649	../reproducibility/00/01/10/03/11003/site.02.iso.1.subject.0485.lab_id.235059-14.seq_reps.14235059.masked.vcf.gz	../reproducibility/00/01/10/03/11003/site.02.iso.1.subject.0485.lab_id.235059-14.seq_reps.14235059.regeno.vcf.gz
ERR4810623	site.02.subj.0486.lab.235060-14.iso.1	R	S	R	S	R	R	R	R	R	S	R	R	R	8	0.25	1	<=0.015	>8	>8	>1.6	>16	>8	1	>4	>4	>2	HIGH	LOW	LOW	HIGH	HIGH	HIGH	HIGH	HIGH	LOW	HIGH	HIGH	HIGH	LOW	ERS5298650	../reproducibility/00/01/10/04/11004/site.02.iso.1.subject.0486.lab_id.235060-14.seq_reps.14235060.masked.vcf.gz	../reproducibility/00/01/10/04/11004/site.02.iso.1.subject.0486.lab_id.235060-14.seq_reps.14235060.regeno.vcf.gz
ERR4810547	site.02.subj.0488.lab.233005-14.iso.1	S	S	S	S	S	S	S	S	S	S	S	S	S	<=0.25	0.06	<=0.06	0.12	2	1	0.05	2	0.25	0.5	0.5	0.12	<=0.06	HIGH	HIGH	HIGH	LOW	HIGH	HIGH	HIGH	HIGH	HIGH	HIGH	LOW	HIGH	HIGH	ERS5298574	../reproducibility/00/01/09/25/10925/site.02.iso.1.subject.0488.lab_id.233005-14.seq_reps.14233005.masked.vcf.gz	../reproducibility/00/01/09/25/10925/site.02.iso.1.subject.0488.lab_id.233005-14.seq_reps.14233005.regeno.vcf.gz
ERR4810575	site.02.subj.0489.lab.234029-14.iso.1	S	S	S	S	S	S	S	S	S	S	S	S	S	<=0.25	0.06	<=0.06	<=0.015	1	1	<=0.025	4	0.5	0.5	0.25	<=0.06	<=0.06	MEDIUM	MEDIUM	MEDIUM	MEDIUM	MEDIUM	MEDIUM	MEDIUM	MEDIUM	MEDIUM	MEDIUM	MEDIUM	MEDIUM	MEDIUM	ERS5298602	../reproducibility/00/01/09/55/10955/site.02.iso.1.subject.0489.lab_id.234029-14.seq_reps.14234029.masked.vcf.gz	../reproducibility/00/01/09/55/10955/site.02.iso.1.subject.0489.lab_id.234029-14.seq_reps.14234029.regeno.vcf.gz
ERR4810782	site.02.subj.0490.lab.251016-14.iso.1	S	S	S	S	S	S	S	S	S	S	S	S	S	<=0.25	0.03	<=0.06	<=0.015	1	2	0.05	2	0.25	1	0.12	<=0.06	<=0.06	HIGH	HIGH	HIGH	HIGH	HIGH	HIGH	HIGH	HIGH	HIGH	HIGH	HIGH	HIGH	HIGH	ERS5298809	../reproducibility/00/01/11/99/11199/site.02.iso.1.subject.0490.lab_id.251016-14.seq_reps.14251016.masked.vcf.gz	../reproducibility/00/01/11/99/11199/site.02.iso.1.subject.0490.lab_id.251016-14.seq_reps.14251016.regeno.vcf.gz
ERR4811051	site.02.subj.0491.lab.231014-15.iso.1	S	S	S	S	S	S	S	S	R	S	R	S	S	<=0.25	0.03	0.12	<=0.015	0.12	1	<=0.025	2	4	0.5	2	0.12	<=0.06	HIGH	HIGH	LOW	LOW	LOW	HIGH	HIGH	HIGH	LOW	LOW	LOW	HIGH	HIGH	ERS5300769	../reproducibility/00/01/26/26/12626/site.02.iso.1.subject.0491.lab_id.231014-15.seq_reps.15231014.masked.vcf.gz	../reproducibility/00/01/26/26/12626/site.02.iso.1.subject.0491.lab_id.231014-15.seq_reps.15231014.regeno.vcf.gz
ERR4811052	site.02.subj.0492.lab.231015-15.iso.1	S	S	S	S	S	S	S	S	S	S	NA	S	R	<=0.25	0.12	<=0.06	<=0.015	2	1	0.05	2	0.25	1	NA	<=0.06	0.25	HIGH	LOW	HIGH	HIGH	HIGH	HIGH	HIGH	HIGH	HIGH	HIGH	NA	HIGH	LOW	ERS5300770	../reproducibility/00/01/26/27/12627/site.02.iso.1.subject.0492.lab_id.231015-15.seq_reps.15231015.masked.vcf.gz	../reproducibility/00/01/26/27/12627/site.02.iso.1.subject.0492.lab_id.231015-15.seq_reps.15231015.regeno.vcf.gz
ERR4810617	site.02.subj.0493.lab.235052-14.iso.1	S	S	S	S	S	S	R	S	S	S	S	S	S	<=0.25	0.06	<=0.06	<=0.015	1	1	0.2	2	0.25	0.5	0.25	<=0.06	<=0.06	HIGH	HIGH	HIGH	HIGH	HIGH	HIGH	LOW	HIGH	HIGH	HIGH	HIGH	HIGH	HIGH	ERS5298644	../reproducibility/00/01/09/97/10997/site.02.iso.1.subject.0493.lab_id.235052-14.seq_reps.14235052.masked.vcf.gz	../reproducibility/00/01/09/97/10997/site.02.iso.1.subject.0493.lab_id.235052-14.seq_reps.14235052.regeno.vcf.gz
ERR4810577	site.02.subj.0494.lab.234031-14.iso.1	S	S	S	S	S	S	S	S	S	S	S	S	S	<=0.25	0.25	0.12	<=0.015	1	1	<=0.025	<=1	1	0.5	1	0.12	<=0.06	HIGH	LOW	HIGH	HIGH	HIGH	HIGH	HIGH	HIGH	LOW	HIGH	LOW	HIGH	HIGH	ERS5298604	../reproducibility/00/01/09/57/10957/site.02.iso.1.subject.0494.lab_id.234031-14.seq_reps.14234031.masked.vcf.gz	../reproducibility/00/01/09/57/10957/site.02.iso.1.subject.0494.lab_id.234031-14.seq_reps.14234031.regeno.vcf.gz
ERR4811062	site.02.subj.0496.lab.232014-15.iso.1	R	S	S	S	R	R	R	R	R	R	R	R	R	>8	<=0.015	0.12	0.12	>8	>8	>1.6	>16	8	>2	4	>4	>2	HIGH	HIGH	HIGH	HIGH	LOW	HIGH	HIGH	HIGH	HIGH	HIGH	HIGH	HIGH	HIGH	ERS5300780	../reproducibility/00/01/26/37/12637/site.02.iso.1.subject.0496.lab_id.232014-15.seq_reps.15232014.masked.vcf.gz	../reproducibility/00/01/26/37/12637/site.02.iso.1.subject.0496.lab_id.232014-15.seq_reps.15232014.regeno.vcf.gz
ERR4810632	site.02.subj.0497.lab.235075-14.iso.1	S	S	S	S	S	S	S	R	S	S	S	S	S	0.5	0.12	<=0.06	<=0.015	1	2	0.05	8	0.5	0.5	0.5	0.12	0.12	HIGH	LOW	HIGH	HIGH	HIGH	HIGH	HIGH	HIGH	HIGH	HIGH	HIGH	HIGH	HIGH	ERS5298659	../reproducibility/00/01/10/13/11013/site.02.iso.1.subject.0497.lab_id.235075-14.seq_reps.14235075.masked.vcf.gz	../reproducibility/00/01/10/13/11013/site.02.iso.1.subject.0497.lab_id.235075-14.seq_reps.14235075.regeno.vcf.gz
ERR4810585	site.02.subj.0498.lab.234060-14.iso.1	S	S	S	S	S	S	S	S	S	S	S	S	S	0.5	0.12	<=0.06	<=0.015	1	2	0.05	4	0.5	0.5	0.25	0.12	<=0.06	HIGH	LOW	HIGH	HIGH	HIGH	HIGH	HIGH	HIGH	HIGH	HIGH	HIGH	HIGH	HIGH	ERS5298612	../reproducibility/00/01/09/65/10965/site.02.iso.1.subject.0498.lab_id.234060-14.seq_reps.14234060.masked.vcf.gz	../reproducibility/00/01/09/65/10965/site.02.iso.1.subject.0498.lab_id.234060-14.seq_reps.14234060.regeno.vcf.gz
ERR4811150	site.02.subj.0499.lab.251034-15.iso.1	R	S	S	S	S	S	S	S	S	S	S	S	NA	4	0.25	0.12	<=0.015	1	1	0.1	4	1	1	0.5	0.12	NA	LOW	LOW	HIGH	HIGH	HIGH	HIGH	LOW	HIGH	LOW	HIGH	HIGH	HIGH	NA	ERS5300868	../reproducibility/00/01/27/25/12725/site.02.iso.1.subject.0499.lab_id.251034-15.seq_reps.15251034.masked.vcf.gz	../reproducibility/00/01/27/25/12725/site.02.iso.1.subject.0499.lab_id.251034-15.seq_reps.15251034.regeno.vcf.gz
ERR4810700	site.02.subj.0500.lab.241129-14.iso.1	S	R	S	S	S	S	S	S	S	S	S	S	S	<=0.25	0.5	0.25	<=0.015	2	1	0.05	<=1	0.5	0.5	0.25	<=0.06	<=0.06	HIGH	LOW	HIGH	HIGH	LOW	HIGH	HIGH	HIGH	HIGH	HIGH	HIGH	HIGH	HIGH	ERS5298727	../reproducibility/00/01/10/92/11092/site.02.iso.1.subject.0500.lab_id.241129-14.seq_reps.14241129.masked.vcf.gz	../reproducibility/00/01/10/92/11092/site.02.iso.1.subject.0500.lab_id.241129-14.seq_reps.14241129.regeno.vcf.gz
ERR4810750	site.02.subj.0501.lab.242280-14.iso.1	S	S	R	S	S	S	R	S	S	S	S	R	R	<=0.25	0.25	0.5	<=0.015	1	1	0.8	2	0.25	0.5	0.12	>4	>2	HIGH	LOW	LOW	HIGH	HIGH	HIGH	HIGH	HIGH	HIGH	HIGH	HIGH	HIGH	HIGH	ERS5298777	../reproducibility/00/01/11/58/11158/site.02.iso.1.subject.0501.lab_id.242280-14.seq_reps.14242280.masked.vcf.gz	../reproducibility/00/01/11/58/11158/site.02.iso.1.subject.0501.lab_id.242280-14.seq_reps.14242280.regeno.vcf.gz
ERR4810751	site.02.subj.0502.lab.242281-14.iso.1	S	S	S	S	S	S	S	S	S	S	S	S	S	<=0.25	0.03	<=0.06	<=0.015	1	1	<=0.025	<=1	0.25	0.25	0.25	0.12	<=0.06	HIGH	HIGH	HIGH	HIGH	HIGH	HIGH	HIGH	HIGH	HIGH	HIGH	HIGH	HIGH	HIGH	ERS5298778	../reproducibility/00/01/11/59/11159/site.02.iso.1.subject.0502.lab_id.242281-14.seq_reps.14242281.masked.vcf.gz	../reproducibility/00/01/11/59/11159/site.02.iso.1.subject.0502.lab_id.242281-14.seq_reps.14242281.regeno.vcf.gz
ERR4811019	site.02.subj.0503.lab.241132-14.iso.1	S	S	S	S	S	S	S	NA	R	S	R	S	S	0.5	0.03	0.25	<=0.015	1	2	0.05	NA	4	0.5	4	0.5	<=0.06	LOW	LOW	LOW	HIGH	HIGH	HIGH	HIGH	NA	HIGH	HIGH	HIGH	HIGH	HIGH	ERS5300737	../reproducibility/00/01/25/94/12594/site.02.iso.1.subject.0503.lab_id.241132-14.seq_reps.14241132.masked.vcf.gz	../reproducibility/00/01/25/94/12594/site.02.iso.1.subject.0503.lab_id.241132-14.seq_reps.14241132.regeno.vcf.gz
ERR4810726	site.02.subj.0504.lab.242055-14.iso.1	R	S	S	R	I	I	R	R	R	R	R	R	R	8	0.03	0.12	>1	4	4	>1.6	8	>8	>2	2	4	0.5	HIGH	HIGH	HIGH	HIGH	HIGH	HIGH	HIGH	HIGH	HIGH	HIGH	HIGH	HIGH	HIGH	ERS5298753	../reproducibility/00/01/11/32/11132/site.02.iso.1.subject.0504.lab_id.242055-14.seq_reps.14242055.masked.vcf.gz	../reproducibility/00/01/11/32/11132/site.02.iso.1.subject.0504.lab_id.242055-14.seq_reps.14242055.regeno.vcf.gz
ERR4810739	site.02.subj.0505.lab.242120-14.iso.1	S	S	S	S	S	NA	S	S	S	S	S	S	S	<=0.25	0.03	<=0.06	<=0.015	1	NA	<=0.025	2	0.25	0.25	0.25	0.12	<=0.06	HIGH	HIGH	HIGH	HIGH	HIGH	NA	HIGH	HIGH	HIGH	HIGH	HIGH	HIGH	HIGH	ERS5298766	../reproducibility/00/01/11/47/11147/site.02.iso.1.subject.0505.lab_id.242120-14.seq_reps.14242120.masked.vcf.gz	../reproducibility/00/01/11/47/11147/site.02.iso.1.subject.0505.lab_id.242120-14.seq_reps.14242120.regeno.vcf.gz
ERR4810715	site.02.subj.0506.lab.241167-14.iso.1	S	S	S	S	S	S	S	S	S	S	S	S	S	<=0.25	0.06	<=0.06	<=0.015	1	1	0.05	<=1	0.25	0.5	0.25	<=0.06	<=0.06	MEDIUM	MEDIUM	MEDIUM	MEDIUM	MEDIUM	MEDIUM	MEDIUM	MEDIUM	MEDIUM	MEDIUM	MEDIUM	MEDIUM	MEDIUM	ERS5298742	../reproducibility/00/01/11/14/11114/site.02.iso.1.subject.0506.lab_id.241167-14.seq_reps.14241167.masked.vcf.gz	../reproducibility/00/01/11/14/11114/site.02.iso.1.subject.0506.lab_id.241167-14.seq_reps.14241167.regeno.vcf.gz
ERR4810701	site.02.subj.0507.lab.241133-14.iso.1	S	S	S	S	S	S	S	S	R	S	R	S	S	<=0.25	0.03	<=0.06	0.03	1	1	0.05	2	4	0.5	4	0.12	<=0.06	HIGH	HIGH	HIGH	HIGH	HIGH	HIGH	HIGH	HIGH	HIGH	HIGH	HIGH	HIGH	HIGH	ERS5298728	../reproducibility/00/01/10/94/11094/site.02.iso.1.subject.0507.lab_id.241133-14.seq_reps.14241133.masked.vcf.gz	../reproducibility/00/01/10/94/11094/site.02.iso.1.subject.0507.lab_id.241133-14.seq_reps.14241133.regeno.vcf.gz
ERR4810749	site.02.subj.0508.lab.242279-14.iso.1	S	S	S	S	S	S	S	S	S	S	S	S	S	<=0.25	0.03	<=0.06	<=0.015	1	2	0.05	2	<=0.12	0.5	<=0.06	<=0.06	<=0.06	HIGH	HIGH	HIGH	HIGH	HIGH	HIGH	HIGH	HIGH	HIGH	LOW	HIGH	HIGH	HIGH	ERS5298776	../reproducibility/00/01/11/57/11157/site.02.iso.1.subject.0508.lab_id.242279-14.seq_reps.14242279.masked.vcf.gz	../reproducibility/00/01/11/57/11157/site.02.iso.1.subject.0508.lab_id.242279-14.seq_reps.14242279.regeno.vcf.gz
ERR4810725	site.02.subj.0509.lab.242054-14.iso.1	S	S	S	R	R	R	R	S	R	S	R	S	S	0.5	0.03	<=0.06	>1	8	8	>1.6	<=1	>8	1	4	0.25	<=0.06	LOW	HIGH	LOW	LOW	HIGH	HIGH	HIGH	LOW	LOW	HIGH	HIGH	LOW	LOW	ERS5298752	../reproducibility/00/01/11/31/11131/site.02.iso.1.subject.0509.lab_id.242054-14.seq_reps.14242054.masked.vcf.gz	../reproducibility/00/01/11/31/11131/site.02.iso.1.subject.0509.lab_id.242054-14.seq_reps.14242054.regeno.vcf.gz
ERR4810728	site.02.subj.0510.lab.242061-14.iso.1	R	NA	S	R	I	NA	R	R	R	R	R	R	R	8	NA	0.25	>1	4	NA	>1.6	8	>8	>2	2	4	0.5	LOW	NA	HIGH	HIGH	HIGH	NA	HIGH	LOW	HIGH	HIGH	LOW	HIGH	LOW	ERS5298755	../reproducibility/00/01/11/34/11134/site.02.iso.1.subject.0510.lab_id.242061-14.seq_reps.14242061.masked.vcf.gz	../reproducibility/00/01/11/34/11134/site.02.iso.1.subject.0510.lab_id.242061-14.seq_reps.14242061.regeno.vcf.gz
ERR4811023	site.02.subj.0511.lab.241152-14.iso.1	S	S	S	S	S	S	S	S	R	S	S	S	S	<=0.25	0.06	<=0.06	<=0.015	1	2	<=0.025	<=1	2	0.5	0.5	<=0.06	<=0.06	HIGH	HIGH	HIGH	HIGH	HIGH	HIGH	HIGH	HIGH	LOW	HIGH	HIGH	HIGH	HIGH	ERS5300741	../reproducibility/00/01/25/98/12598/site.02.iso.1.subject.0511.lab_id.241152-14.seq_reps.14241152.masked.vcf.gz	../reproducibility/00/01/25/98/12598/site.02.iso.1.subject.0511.lab_id.241152-14.seq_reps.14241152.regeno.vcf.gz
ERR4810699	site.02.subj.0512.lab.241128-14.iso.1	S	S	S	S	S	S	S	S	S	S	S	S	S	<=0.25	0.06	0.12	<=0.015	1	1	<=0.025	<=1	0.25	0.12	0.12	0.12	<=0.06	HIGH	LOW	HIGH	HIGH	HIGH	HIGH	HIGH	HIGH	HIGH	LOW	LOW	LOW	HIGH	ERS5298726	../reproducibility/00/01/10/91/11091/site.02.iso.1.subject.0512.lab_id.241128-14.seq_reps.14241128.masked.vcf.gz	../reproducibility/00/01/10/91/11091/site.02.iso.1.subject.0512.lab_id.241128-14.seq_reps.14241128.regeno.vcf.gz
ERR4810698	site.02.subj.0513.lab.241127-14.iso.1	S	R	R	S	S	S	S	S	S	S	S	NA	NA	<=0.25	0.5	1	<=0.015	1	1	0.05	2	0.5	0.5	0.25	NA	NA	HIGH	HIGH	LOW	HIGH	LOW	HIGH	HIGH	HIGH	HIGH	HIGH	HIGH	NA	NA	ERS5298725	../reproducibility/00/01/10/90/11090/site.02.iso.1.subject.0513.lab_id.241127-14.seq_reps.14241127.masked.vcf.gz	../reproducibility/00/01/10/90/11090/site.02.iso.1.subject.0513.lab_id.241127-14.seq_reps.14241127.regeno.vcf.gz
ERR4810761	site.02.subj.0515.lab.242316-14.iso.1	S	S	S	S	S	S	S	S	S	S	S	S	S	<=0.25	0.12	0.12	<=0.015	1	0.5	<=0.025	2	0.25	0.5	0.25	0.12	<=0.06	HIGH	LOW	HIGH	HIGH	HIGH	HIGH	HIGH	HIGH	LOW	HIGH	HIGH	LOW	HIGH	ERS5298788	../reproducibility/00/01/11/73/11173/site.02.iso.1.subject.0515.lab_id.242316-14.seq_reps.14242316.masked.vcf.gz	../reproducibility/00/01/11/73/11173/site.02.iso.1.subject.0515.lab_id.242316-14.seq_reps.14242316.regeno.vcf.gz
ERR4810760	site.02.subj.0517.lab.242314-14.iso.1	S	S	S	S	S	S	S	S	S	S	S	S	S	0.5	0.06	<=0.06	<=0.015	1	2	0.05	2	0.5	0.5	0.25	0.12	<=0.06	HIGH	HIGH	HIGH	HIGH	HIGH	HIGH	HIGH	HIGH	LOW	HIGH	HIGH	HIGH	HIGH	ERS5298787	../reproducibility/00/01/11/72/11172/site.02.iso.1.subject.0517.lab_id.242314-14.seq_reps.14242314.masked.vcf.gz	../reproducibility/00/01/11/72/11172/site.02.iso.1.subject.0517.lab_id.242314-14.seq_reps.14242314.regeno.vcf.gz
ERR4810759	site.02.subj.0518.lab.242313-14.iso.1	S	S	S	S	S	S	S	S	S	S	S	S	S	<=0.25	0.06	<=0.06	<=0.015	1	1	<=0.025	<=1	0.25	0.5	0.25	<=0.06	<=0.06	HIGH	HIGH	HIGH	HIGH	HIGH	HIGH	HIGH	HIGH	HIGH	HIGH	HIGH	HIGH	HIGH	ERS5298786	../reproducibility/00/01/11/71/11171/site.02.iso.1.subject.0518.lab_id.242313-14.seq_reps.14242313.masked.vcf.gz	../reproducibility/00/01/11/71/11171/site.02.iso.1.subject.0518.lab_id.242313-14.seq_reps.14242313.regeno.vcf.gz
ERR4810764	site.02.subj.0519.lab.242319-14.iso.1	S	S	S	S	S	I	S	NA	S	S	S	S	S	0.5	0.12	0.12	<=0.015	1	4	<=0.025	NA	0.5	1	0.5	0.12	<=0.06	HIGH	HIGH	HIGH	LOW	HIGH	LOW	HIGH	NA	HIGH	HIGH	LOW	HIGH	HIGH	ERS5298791	../reproducibility/00/01/11/76/11176/site.02.iso.1.subject.0519.lab_id.242319-14.seq_reps.14242319.masked.vcf.gz	../reproducibility/00/01/11/76/11176/site.02.iso.1.subject.0519.lab_id.242319-14.seq_reps.14242319.regeno.vcf.gz
ERR4810770	site.02.subj.0520.lab.242338-14.iso.1	S	S	S	S	S	NA	S	NA	S	S	S	S	S	<=0.25	0.12	0.25	0.03	1	NA	<=0.025	NA	0.25	0.25	0.25	0.12	<=0.06	HIGH	LOW	LOW	HIGH	HIGH	NA	HIGH	NA	HIGH	HIGH	HIGH	HIGH	HIGH	ERS5298797	../reproducibility/00/01/11/83/11183/site.02.iso.1.subject.0520.lab_id.242338-14.seq_reps.14242338.masked.vcf.gz	../reproducibility/00/01/11/83/11183/site.02.iso.1.subject.0520.lab_id.242338-14.seq_reps.14242338.regeno.vcf.gz
ERR4810756	site.02.subj.0521.lab.242304-14.iso.1	S	S	S	S	S	S	S	S	S	S	S	S	S	0.5	0.12	0.25	<=0.015	1	1	<=0.025	2	0.5	0.5	0.25	0.12	<=0.06	HIGH	HIGH	LOW	HIGH	HIGH	HIGH	HIGH	HIGH	HIGH	LOW	HIGH	HIGH	HIGH	ERS5298783	../reproducibility/00/01/11/67/11167/site.02.iso.1.subject.0521.lab_id.242304-14.seq_reps.14242304.masked.vcf.gz	../reproducibility/00/01/11/67/11167/site.02.iso.1.subject.0521.lab_id.242304-14.seq_reps.14242304.regeno.vcf.gz
ERR4811039	site.02.subj.0522.lab.242333-14.iso.1	S	S	R	S	S	S	S	S	R	S	S	R	S	<=0.25	0.12	0.5	<=0.015	2	1	<=0.025	<=1	2	1	1	2	<=0.06	HIGH	HIGH	LOW	HIGH	LOW	HIGH	HIGH	HIGH	LOW	LOW	LOW	LOW	HIGH	ERS5300757	../reproducibility/00/01/26/14/12614/site.02.iso.1.subject.0522.lab_id.242333-14.seq_reps.14242333.masked.vcf.gz	../reproducibility/00/01/26/14/12614/site.02.iso.1.subject.0522.lab_id.242333-14.seq_reps.14242333.regeno.vcf.gz
ERR4810767	site.02.subj.0523.lab.242334-14.iso.1	S	S	S	S	S	S	S	S	S	S	S	S	S	<=0.25	0.03	0.12	<=0.015	1	1	<=0.025	2	0.25	0.25	0.12	<=0.06	<=0.06	HIGH	LOW	HIGH	HIGH	HIGH	HIGH	HIGH	LOW	HIGH	HIGH	HIGH	HIGH	HIGH	ERS5298794	../reproducibility/00/01/11/80/11180/site.02.iso.1.subject.0523.lab_id.242334-14.seq_reps.14242334.masked.vcf.gz	../reproducibility/00/01/11/80/11180/site.02.iso.1.subject.0523.lab_id.242334-14.seq_reps.14242334.regeno.vcf.gz
ERR4810762	site.02.subj.0525.lab.242317-14.iso.1	S	S	S	S	S	S	S	S	S	S	S	S	S	<=0.25	0.06	<=0.06	<=0.015	1	2	<=0.025	4	0.25	0.25	0.25	0.12	<=0.06	HIGH	HIGH	HIGH	HIGH	HIGH	HIGH	HIGH	LOW	HIGH	HIGH	HIGH	HIGH	HIGH	ERS5298789	../reproducibility/00/01/11/74/11174/site.02.iso.1.subject.0525.lab_id.242317-14.seq_reps.14242317.masked.vcf.gz	../reproducibility/00/01/11/74/11174/site.02.iso.1.subject.0525.lab_id.242317-14.seq_reps.14242317.regeno.vcf.gz
ERR4811055	site.02.subj.0527.lab.231018-15.iso.1	R	S	S	S	S	S	S	S	S	S	S	S	S	2	0.06	0.12	<=0.015	0.5	1	0.05	2	0.5	0.5	0.5	0.12	<=0.06	LOW	LOW	LOW	HIGH	HIGH	HIGH	LOW	HIGH	LOW	LOW	LOW	LOW	HIGH	ERS5300773	../reproducibility/00/01/26/30/12630/site.02.iso.1.subject.0527.lab_id.231018-15.seq_reps.15231018.masked.vcf.gz	../reproducibility/00/01/26/30/12630/site.02.iso.1.subject.0527.lab_id.231018-15.seq_reps.15231018.regeno.vcf.gz
ERR4810704	site.02.subj.0529.lab.241137-14.iso.1	S	S	S	S	S	S	S	S	S	S	S	S	S	0.5	0.12	0.12	<=0.015	2	1	0.05	<=1	0.25	0.25	0.12	0.12	<=0.06	LOW	LOW	LOW	LOW	LOW	HIGH	LOW	HIGH	LOW	LOW	LOW	LOW	HIGH	ERS5298731	../reproducibility/00/01/10/97/11097/site.02.iso.1.subject.0529.lab_id.241137-14.seq_reps.14241137.masked.vcf.gz	../reproducibility/00/01/10/97/11097/site.02.iso.1.subject.0529.lab_id.241137-14.seq_reps.14241137.regeno.vcf.gz
ERR4811020	site.02.subj.0530.lab.241139-14.iso.1	S	S	S	S	S	S	S	S	S	S	S	S	R	<=0.25	0.06	0.12	<=0.015	1	2	<=0.025	<=1	<=0.12	0.12	0.25	0.25	0.25	HIGH	HIGH	HIGH	HIGH	LOW	HIGH	HIGH	HIGH	HIGH	HIGH	LOW	LOW	HIGH	ERS5300738	../reproducibility/00/01/25/95/12595/site.02.iso.1.subject.0530.lab_id.241139-14.seq_reps.14241139.masked.vcf.gz	../reproducibility/00/01/25/95/12595/site.02.iso.1.subject.0530.lab_id.241139-14.seq_reps.14241139.regeno.vcf.gz
ERR4810757	site.02.subj.0531.lab.242305-14.iso.1	S	S	S	S	S	S	S	S	S	S	S	S	S	<=0.25	0.03	<=0.06	<=0.015	1	1	0.1	<=1	1	0.12	0.5	0.12	0.12	HIGH	HIGH	HIGH	HIGH	HIGH	HIGH	HIGH	LOW	LOW	LOW	LOW	LOW	LOW	ERS5298784	../reproducibility/00/01/11/68/11168/site.02.iso.1.subject.0531.lab_id.242305-14.seq_reps.14242305.masked.vcf.gz	../reproducibility/00/01/11/68/11168/site.02.iso.1.subject.0531.lab_id.242305-14.seq_reps.14242305.regeno.vcf.gz
ERR4810765	site.02.subj.0532.lab.242320-14.iso.1	S	S	S	S	S	S	S	S	S	S	S	S	S	<=0.25	0.06	0.12	<=0.015	1	0.5	<=0.025	2	0.5	0.5	0.25	<=0.06	<=0.06	HIGH	HIGH	HIGH	HIGH	HIGH	HIGH	HIGH	HIGH	HIGH	HIGH	LOW	HIGH	HIGH	ERS5298792	../reproducibility/00/01/11/77/11177/site.02.iso.1.subject.0532.lab_id.242320-14.seq_reps.14242320.masked.vcf.gz	../reproducibility/00/01/11/77/11177/site.02.iso.1.subject.0532.lab_id.242320-14.seq_reps.14242320.regeno.vcf.gz
ERR4810766	site.02.subj.0533.lab.242321-14.iso.1	S	S	S	S	R	S	R	S	S	S	S	R	R	<=0.25	0.06	0.12	<=0.015	>8	2	>1.6	2	0.5	0.25	0.25	>4	>2	HIGH	HIGH	HIGH	HIGH	HIGH	HIGH	HIGH	HIGH	HIGH	LOW	LOW	HIGH	HIGH	ERS5298793	../reproducibility/00/01/11/78/11178/site.02.iso.1.subject.0533.lab_id.242321-14.seq_reps.14242321.masked.vcf.gz	../reproducibility/00/01/11/78/11178/site.02.iso.1.subject.0533.lab_id.242321-14.seq_reps.14242321.regeno.vcf.gz
ERR4810706	site.02.subj.0534.lab.241146-14.iso.1	S	S	S	S	S	S	S	S	R	S	S	S	S	<=0.25	0.06	<=0.06	<=0.015	1	1	<=0.025	2	2	0.5	1	<=0.06	<=0.06	HIGH	HIGH	HIGH	HIGH	HIGH	HIGH	HIGH	HIGH	HIGH	HIGH	HIGH	HIGH	HIGH	ERS5298733	../reproducibility/00/01/11/02/11102/site.02.iso.1.subject.0534.lab_id.241146-14.seq_reps.14241146.masked.vcf.gz	../reproducibility/00/01/11/02/11102/site.02.iso.1.subject.0534.lab_id.241146-14.seq_reps.14241146.regeno.vcf.gz
ERR4810707	site.02.subj.0535.lab.241147-14.iso.1	S	S	S	S	S	S	S	S	R	S	S	S	S	<=0.25	0.06	<=0.06	<=0.015	1	1	<=0.025	2	4	0.5	1	0.12	<=0.06	HIGH	HIGH	HIGH	HIGH	HIGH	HIGH	HIGH	LOW	HIGH	HIGH	LOW	HIGH	HIGH	ERS5298734	../reproducibility/00/01/11/03/11103/site.02.iso.1.subject.0535.lab_id.241147-14.seq_reps.14241147.masked.vcf.gz	../reproducibility/00/01/11/03/11103/site.02.iso.1.subject.0535.lab_id.241147-14.seq_reps.14241147.regeno.vcf.gz
ERR4810708	site.02.subj.0536.lab.241148-14.iso.1	S	S	S	S	S	S	S	NA	S	S	S	S	S	<=0.25	0.06	0.25	<=0.015	2	2	<=0.025	NA	1	0.5	1	0.12	<=0.06	HIGH	HIGH	HIGH	HIGH	HIGH	LOW	HIGH	NA	HIGH	HIGH	HIGH	HIGH	HIGH	ERS5298735	../reproducibility/00/01/11/04/11104/site.02.iso.1.subject.0536.lab_id.241148-14.seq_reps.14241148.masked.vcf.gz	../reproducibility/00/01/11/04/11104/site.02.iso.1.subject.0536.lab_id.241148-14.seq_reps.14241148.regeno.vcf.gz
ERR4810754	site.02.subj.0537.lab.242289-14.iso.1	S	NA	S	S	I	S	S	S	S	S	S	S	S	<=0.25	NA	<=0.06	0.03	4	2	0.05	2	0.25	0.12	0.12	0.12	<=0.06	HIGH	NA	HIGH	HIGH	LOW	HIGH	HIGH	LOW	HIGH	HIGH	HIGH	HIGH	HIGH	ERS5298781	../reproducibility/00/01/11/64/11164/site.02.iso.1.subject.0537.lab_id.242289-14.seq_reps.14242289.masked.vcf.gz	../reproducibility/00/01/11/64/11164/site.02.iso.1.subject.0537.lab_id.242289-14.seq_reps.14242289.regeno.vcf.gz
ERR4810753	site.02.subj.0538.lab.242287-14.iso.1	S	S	S	S	S	S	S	S	S	S	S	S	S	<=0.25	0.06	<=0.06	<=0.015	2	2	0.05	4	0.25	0.25	0.25	0.12	<=0.06	HIGH	HIGH	HIGH	HIGH	LOW	HIGH	HIGH	LOW	HIGH	HIGH	HIGH	HIGH	HIGH	ERS5298780	../reproducibility/00/01/11/63/11163/site.02.iso.1.subject.0538.lab_id.242287-14.seq_reps.14242287.masked.vcf.gz	../reproducibility/00/01/11/63/11163/site.02.iso.1.subject.0538.lab_id.242287-14.seq_reps.14242287.regeno.vcf.gz
ERR4810755	site.02.subj.0539.lab.242302-14.iso.1	S	S	S	S	S	S	S	S	S	S	S	S	S	<=0.25	<=0.015	<=0.06	<=0.015	0.5	2	<=0.025	<=1	<=0.12	0.25	<=0.06	0.12	<=0.06	HIGH	HIGH	HIGH	HIGH	HIGH	HIGH	HIGH	HIGH	HIGH	HIGH	HIGH	HIGH	HIGH	ERS5298782	../reproducibility/00/01/11/66/11166/site.02.iso.1.subject.0539.lab_id.242302-14.seq_reps.14242302.masked.vcf.gz	../reproducibility/00/01/11/66/11166/site.02.iso.1.subject.0539.lab_id.242302-14.seq_reps.14242302.regeno.vcf.gz
ERR4810673	site.02.subj.0540.lab.241036-14.iso.1	S	S	NA	S	S	S	S	S	S	S	S	S	S	0.5	0.06	NA	<=0.015	1	1	<=0.025	<=1	0.5	0.5	0.25	<=0.06	<=0.06	HIGH	HIGH	NA	HIGH	HIGH	HIGH	HIGH	HIGH	HIGH	HIGH	HIGH	HIGH	HIGH	ERS5298700	../reproducibility/00/01/10/54/11054/site.02.iso.1.subject.0540.lab_id.241036-14.seq_reps.14241036.masked.vcf.gz	../reproducibility/00/01/10/54/11054/site.02.iso.1.subject.0540.lab_id.241036-14.seq_reps.14241036.regeno.vcf.gz
ERR4811008	site.02.subj.0541.lab.241038-14.iso.1	S	S	S	S	S	S	S	S	S	S	S	S	S	0.5	0.06	0.12	<=0.015	1	2	<=0.025	<=1	0.25	0.5	0.25	<=0.06	<=0.06	HIGH	HIGH	LOW	HIGH	HIGH	HIGH	HIGH	HIGH	HIGH	HIGH	HIGH	HIGH	HIGH	ERS5300726	../reproducibility/00/01/25/83/12583/site.02.iso.1.subject.0541.lab_id.241038-14.seq_reps.14241038.masked.vcf.gz	../reproducibility/00/01/25/83/12583/site.02.iso.1.subject.0541.lab_id.241038-14.seq_reps.14241038.regeno.vcf.gz
ERR4810748	site.02.subj.0543.lab.242277-14.iso.1	S	S	S	S	S	S	NA	S	S	S	S	NA	S	<=0.25	0.06	<=0.06	<=0.015	1	1	NA	<=1	0.25	0.5	0.12	NA	<=0.06	HIGH	LOW	HIGH	HIGH	HIGH	HIGH	NA	HIGH	HIGH	HIGH	HIGH	NA	HIGH	ERS5298775	../reproducibility/00/01/11/56/11156/site.02.iso.1.subject.0543.lab_id.242277-14.seq_reps.14242277.masked.vcf.gz	../reproducibility/00/01/11/56/11156/site.02.iso.1.subject.0543.lab_id.242277-14.seq_reps.14242277.regeno.vcf.gz
ERR4811040	site.02.subj.0545.lab.242340-14.iso.1	S	S	S	S	R	S	S	S	S	S	S	R	R	<=0.25	0.03	0.12	0.03	>8	1	0.05	2	0.25	0.5	0.12	>4	>2	HIGH	HIGH	HIGH	LOW	LOW	LOW	HIGH	LOW	HIGH	LOW	HIGH	HIGH	HIGH	ERS5300758	../reproducibility/00/01/26/15/12615/site.02.iso.1.subject.0545.lab_id.242340-14.seq_reps.14242340.masked.vcf.gz	../reproducibility/00/01/26/15/12615/site.02.iso.1.subject.0545.lab_id.242340-14.seq_reps.14242340.regeno.vcf.gz
ERR4810727	site.02.subj.0546.lab.242059-14.iso.1	S	S	S	S	I	R	S	S	S	S	S	S	S	<=0.25	0.06	<=0.06	<=0.015	4	8	0.1	<=1	0.25	1	0.12	<=0.06	<=0.06	HIGH	HIGH	HIGH	HIGH	HIGH	HIGH	HIGH	HIGH	HIGH	LOW	HIGH	HIGH	HIGH	ERS5298754	../reproducibility/00/01/11/33/11133/site.02.iso.1.subject.0546.lab_id.242059-14.seq_reps.14242059.masked.vcf.gz	../reproducibility/00/01/11/33/11133/site.02.iso.1.subject.0546.lab_id.242059-14.seq_reps.14242059.regeno.vcf.gz
ERR4811037	site.02.subj.0547.lab.242299-14.iso.1	S	S	S	S	S	S	S	S	S	S	S	R	R	<=0.25	0.06	0.12	<=0.015	1	2	0.05	2	0.25	0.5	0.25	>4	>2	HIGH	HIGH	HIGH	HIGH	HIGH	HIGH	HIGH	HIGH	HIGH	HIGH	LOW	HIGH	HIGH	ERS5300755	../reproducibility/00/01/26/12/12612/site.02.iso.1.subject.0547.lab_id.242299-14.seq_reps.14242299.masked.vcf.gz	../reproducibility/00/01/26/12/12612/site.02.iso.1.subject.0547.lab_id.242299-14.seq_reps.14242299.regeno.vcf.gz
ERR4810669	site.02.subj.0548.lab.241030-14.iso.1	S	S	S	S	S	R	R	S	S	S	S	S	S	<=0.25	0.03	0.25	<=0.015	1	8	0.2	<=1	0.25	0.25	0.25	<=0.06	<=0.06	HIGH	HIGH	LOW	HIGH	HIGH	HIGH	HIGH	HIGH	HIGH	HIGH	LOW	HIGH	HIGH	ERS5298696	../reproducibility/00/01/10/50/11050/site.02.iso.1.subject.0548.lab_id.241030-14.seq_reps.14241030.masked.vcf.gz	../reproducibility/00/01/10/50/11050/site.02.iso.1.subject.0548.lab_id.241030-14.seq_reps.14241030.regeno.vcf.gz
ERR4810769	site.02.subj.0549.lab.242337-14.iso.1	S	S	S	S	S	S	S	S	S	S	S	S	S	<=0.25	0.12	0.25	<=0.015	1	0.5	<=0.025	2	0.25	0.5	0.25	0.12	<=0.06	HIGH	HIGH	HIGH	HIGH	HIGH	LOW	HIGH	HIGH	HIGH	LOW	HIGH	HIGH	HIGH	ERS5298796	../reproducibility/00/01/11/82/11182/site.02.iso.1.subject.0549.lab_id.242337-14.seq_reps.14242337.masked.vcf.gz	../reproducibility/00/01/11/82/11182/site.02.iso.1.subject.0549.lab_id.242337-14.seq_reps.14242337.regeno.vcf.gz
ERR4810768	site.02.subj.0550.lab.242336-14.iso.1	S	S	S	S	S	S	S	S	S	S	S	S	S	0.5	0.12	0.12	<=0.015	1	0.5	0.05	2	0.5	0.5	0.5	0.12	<=0.06	HIGH	HIGH	HIGH	HIGH	HIGH	HIGH	HIGH	HIGH	HIGH	HIGH	HIGH	LOW	HIGH	ERS5298795	../reproducibility/00/01/11/81/11181/site.02.iso.1.subject.0550.lab_id.242336-14.seq_reps.14242336.masked.vcf.gz	../reproducibility/00/01/11/81/11181/site.02.iso.1.subject.0550.lab_id.242336-14.seq_reps.14242336.regeno.vcf.gz
ERR4810771	site.02.subj.0551.lab.242341-14.iso.1	S	S	S	S	I	S	NA	S	R	S	R	S	S	<=0.25	0.06	0.12	<=0.015	4	1	NA	2	2	0.25	2	0.12	<=0.06	HIGH	HIGH	HIGH	HIGH	HIGH	HIGH	NA	HIGH	HIGH	HIGH	HIGH	HIGH	HIGH	ERS5298798	../reproducibility/00/01/11/85/11185/site.02.iso.1.subject.0551.lab_id.242341-14.seq_reps.14242341.masked.vcf.gz	../reproducibility/00/01/11/85/11185/site.02.iso.1.subject.0551.lab_id.242341-14.seq_reps.14242341.regeno.vcf.gz
ERR4810716	site.02.subj.0552.lab.241168-14.iso.1	S	S	S	S	S	S	S	S	S	S	S	S	S	<=0.25	0.12	0.25	<=0.015	2	2	0.1	2	0.5	0.5	0.25	0.12	<=0.06	HIGH	HIGH	HIGH	HIGH	HIGH	HIGH	HIGH	HIGH	HIGH	HIGH	HIGH	HIGH	HIGH	ERS5298743	../reproducibility/00/01/11/15/11115/site.02.iso.1.subject.0552.lab_id.241168-14.seq_reps.14241168.masked.vcf.gz	../reproducibility/00/01/11/15/11115/site.02.iso.1.subject.0552.lab_id.241168-14.seq_reps.14241168.regeno.vcf.gz
ERR4810779	site.02.subj.0554.lab.242360-14.iso.1	S	S	S	NA	S	S	S	S	S	S	S	S	S	<=0.25	0.06	<=0.06	NA	1	2	<=0.025	2	0.25	0.25	0.25	<=0.06	<=0.06	HIGH	HIGH	HIGH	NA	HIGH	HIGH	HIGH	HIGH	HIGH	HIGH	LOW	HIGH	HIGH	ERS5298806	../reproducibility/00/01/11/96/11196/site.02.iso.1.subject.0554.lab_id.242360-14.seq_reps.14242360.masked.vcf.gz	../reproducibility/00/01/11/96/11196/site.02.iso.1.subject.0554.lab_id.242360-14.seq_reps.14242360.regeno.vcf.gz
ERR4810694	site.02.subj.0555.lab.241106-14.iso.1	S	S	S	R	S	S	R	S	R	S	S	R	R	0.5	0.06	<=0.06	0.5	1	2	0.4	2	4	1	0.12	1	1	HIGH	HIGH	HIGH	LOW	HIGH	HIGH	LOW	HIGH	LOW	LOW	HIGH	HIGH	LOW	ERS5298721	../reproducibility/00/01/10/81/11081/site.02.iso.1.subject.0555.lab_id.241106-14.seq_reps.14241106.masked.vcf.gz	../reproducibility/00/01/10/81/11081/site.02.iso.1.subject.0555.lab_id.241106-14.seq_reps.14241106.regeno.vcf.gz
ERR4810718	site.02.subj.0556.lab.241171-14.iso.1	S	S	S	S	S	S	S	S	S	S	S	S	S	<=0.25	0.06	<=0.06	<=0.015	1	0.5	<=0.025	<=1	0.25	0.5	0.25	0.12	<=0.06	HIGH	HIGH	HIGH	HIGH	HIGH	HIGH	HIGH	HIGH	HIGH	LOW	HIGH	HIGH	HIGH	ERS5298745	../reproducibility/00/01/11/17/11117/site.02.iso.1.subject.0556.lab_id.241171-14.seq_reps.14241171.masked.vcf.gz	../reproducibility/00/01/11/17/11117/site.02.iso.1.subject.0556.lab_id.241171-14.seq_reps.14241171.regeno.vcf.gz
ERR4810734	site.02.subj.0557.lab.242107-14.iso.1	S	S	S	S	S	S	R	S	S	S	S	R	R	<=0.25	0.03	<=0.06	<=0.015	1	2	1.6	<=1	0.25	0.12	0.12	>4	2	HIGH	HIGH	HIGH	HIGH	HIGH	HIGH	HIGH	HIGH	LOW	HIGH	HIGH	HIGH	HIGH	ERS5298761	../reproducibility/00/01/11/42/11142/site.02.iso.1.subject.0557.lab_id.242107-14.seq_reps.14242107.masked.vcf.gz	../reproducibility/00/01/11/42/11142/site.02.iso.1.subject.0557.lab_id.242107-14.seq_reps.14242107.regeno.vcf.gz
ERR4810737	site.02.subj.0558.lab.242112-14.iso.1	S	NA	S	S	S	S	S	S	S	S	S	S	S	<=0.25	NA	<=0.06	<=0.015	0.5	2	<=0.025	2	0.25	0.25	<=0.06	<=0.06	<=0.06	HIGH	NA	HIGH	HIGH	HIGH	HIGH	HIGH	HIGH	HIGH	LOW	HIGH	HIGH	HIGH	ERS5298764	../reproducibility/00/01/11/45/11145/site.02.iso.1.subject.0558.lab_id.242112-14.seq_reps.14242112.masked.vcf.gz	../reproducibility/00/01/11/45/11145/site.02.iso.1.subject.0558.lab_id.242112-14.seq_reps.14242112.regeno.vcf.gz
ERR4810758	site.02.subj.0559.lab.242311-14.iso.1	S	S	S	S	S	S	S	S	R	S	R	S	S	<=0.25	0.03	<=0.06	<=0.015	1	2	<=0.025	<=1	2	0.25	2	<=0.06	<=0.06	HIGH	HIGH	HIGH	HIGH	HIGH	HIGH	HIGH	HIGH	HIGH	LOW	HIGH	HIGH	HIGH	ERS5298785	../reproducibility/00/01/11/70/11170/site.02.iso.1.subject.0559.lab_id.242311-14.seq_reps.14242311.masked.vcf.gz	../reproducibility/00/01/11/70/11170/site.02.iso.1.subject.0559.lab_id.242311-14.seq_reps.14242311.regeno.vcf.gz
ERR4810717	site.02.subj.0560.lab.241169-14.iso.1	S	S	S	S	S	S	S	S	S	S	S	S	S	<=0.25	0.12	<=0.06	0.06	2	2	<=0.025	<=1	0.5	0.5	0.25	<=0.06	<=0.06	HIGH	LOW	HIGH	LOW	HIGH	HIGH	HIGH	HIGH	LOW	HIGH	LOW	HIGH	HIGH	ERS5298744	../reproducibility/00/01/11/16/11116/site.02.iso.1.subject.0560.lab_id.241169-14.seq_reps.14241169.masked.vcf.gz	../reproducibility/00/01/11/16/11116/site.02.iso.1.subject.0560.lab_id.241169-14.seq_reps.14241169.regeno.vcf.gz
ERR4810719	site.02.subj.0562.lab.241173-14.iso.1	S	S	S	S	S	S	S	S	S	S	S	S	S	0.5	0.12	0.25	<=0.015	2	1	0.05	2	0.5	0.5	0.25	0.12	<=0.06	HIGH	HIGH	LOW	HIGH	LOW	HIGH	HIGH	HIGH	LOW	HIGH	HIGH	HIGH	HIGH	ERS5298746	../reproducibility/00/01/11/19/11119/site.02.iso.1.subject.0562.lab_id.241173-14.seq_reps.14241173.masked.vcf.gz	../reproducibility/00/01/11/19/11119/site.02.iso.1.subject.0562.lab_id.241173-14.seq_reps.14241173.regeno.vcf.gz
ERR4811026	site.02.subj.0563.lab.241172-14.iso.1	S	S	S	S	S	S	S	S	S	S	S	S	S	<=0.25	0.06	<=0.06	0.12	1	1	<=0.025	<=1	0.5	0.5	0.12	<=0.06	0.12	HIGH	HIGH	HIGH	LOW	HIGH	HIGH	HIGH	HIGH	HIGH	HIGH	HIGH	HIGH	HIGH	ERS5300744	../reproducibility/00/01/26/01/12601/site.02.iso.1.subject.0563.lab_id.241172-14.seq_reps.14241172.masked.vcf.gz	../reproducibility/00/01/26/01/12601/site.02.iso.1.subject.0563.lab_id.241172-14.seq_reps.14241172.regeno.vcf.gz
ERR4811021	site.02.subj.0564.lab.241140-14.iso.1	S	S	S	S	S	S	S	NA	S	S	S	S	S	<=0.25	0.12	0.12	<=0.015	1	1	<=0.025	NA	0.25	0.25	0.25	<=0.06	<=0.06	HIGH	HIGH	HIGH	HIGH	HIGH	HIGH	HIGH	NA	HIGH	HIGH	HIGH	HIGH	HIGH	ERS5300739	../reproducibility/00/01/25/96/12596/site.02.iso.1.subject.0564.lab_id.241140-14.seq_reps.14241140.masked.vcf.gz	../reproducibility/00/01/25/96/12596/site.02.iso.1.subject.0564.lab_id.241140-14.seq_reps.14241140.regeno.vcf.gz
ERR4811038	site.02.subj.0565.lab.242309-14.iso.1	S	S	S	S	S	S	R	S	S	S	S	S	S	0.5	0.12	0.25	0.03	1	1	>1.6	2	0.5	0.5	1	<=0.06	0.12	HIGH	HIGH	HIGH	HIGH	LOW	HIGH	HIGH	HIGH	HIGH	HIGH	LOW	LOW	HIGH	ERS5300756	../reproducibility/00/01/26/13/12613/site.02.iso.1.subject.0565.lab_id.242309-14.seq_reps.14242309.masked.vcf.gz	../reproducibility/00/01/26/13/12613/site.02.iso.1.subject.0565.lab_id.242309-14.seq_reps.14242309.regeno.vcf.gz
ERR4810733	site.02.subj.0566.lab.242105-14.iso.1	S	S	S	S	S	S	S	S	S	S	S	S	S	<=0.25	0.03	<=0.06	<=0.015	2	2	<=0.025	<=1	0.25	0.25	0.25	0.12	<=0.06	HIGH	LOW	HIGH	HIGH	HIGH	HIGH	HIGH	HIGH	HIGH	HIGH	LOW	HIGH	HIGH	ERS5298760	../reproducibility/00/01/11/41/11141/site.02.iso.1.subject.0566.lab_id.242105-14.seq_reps.14242105.masked.vcf.gz	../reproducibility/00/01/11/41/11141/site.02.iso.1.subject.0566.lab_id.242105-14.seq_reps.14242105.regeno.vcf.gz
ERR4811034	site.02.subj.0567.lab.242103-14.iso.1	S	S	S	S	S	S	S	S	S	S	S	S	S	<=0.25	0.06	0.12	0.03	1	1	0.05	<=1	1	0.5	0.5	0.12	<=0.06	HIGH	HIGH	HIGH	HIGH	LOW	HIGH	HIGH	LOW	HIGH	LOW	LOW	HIGH	HIGH	ERS5300752	../reproducibility/00/01/26/09/12609/site.02.iso.1.subject.0567.lab_id.242103-14.seq_reps.14242103.masked.vcf.gz	../reproducibility/00/01/26/09/12609/site.02.iso.1.subject.0567.lab_id.242103-14.seq_reps.14242103.regeno.vcf.gz
ERR4810720	site.02.subj.0568.lab.241174-14.iso.1	S	S	S	S	S	R	S	S	R	S	S	S	S	1	0.12	0.25	<=0.015	2	8	<=0.025	4	2	0.5	1	0.12	<=0.06	LOW	HIGH	HIGH	HIGH	HIGH	LOW	HIGH	HIGH	LOW	HIGH	LOW	HIGH	HIGH	ERS5298747	../reproducibility/00/01/11/20/11120/site.02.iso.1.subject.0568.lab_id.241174-14.seq_reps.14241174.masked.vcf.gz	../reproducibility/00/01/11/20/11120/site.02.iso.1.subject.0568.lab_id.241174-14.seq_reps.14241174.regeno.vcf.gz
ERR4811042	site.02.subj.0569.lab.242347-14.iso.1	S	NA	S	NA	S	S	S	R	S	S	S	S	S	0.5	NA	0.12	NA	1	2	0.05	16	0.25	0.5	0.25	0.12	<=0.06	HIGH	NA	HIGH	NA	HIGH	HIGH	HIGH	HIGH	HIGH	LOW	HIGH	HIGH	HIGH	ERS5300760	../reproducibility/00/01/26/17/12617/site.02.iso.1.subject.0569.lab_id.242347-14.seq_reps.14242347.masked.vcf.gz	../reproducibility/00/01/26/17/12617/site.02.iso.1.subject.0569.lab_id.242347-14.seq_reps.14242347.regeno.vcf.gz
ERR4811041	site.02.subj.0570.lab.242345-14.iso.1	S	S	S	S	S	S	R	S	S	S	S	S	S	<=0.25	0.12	0.25	0.06	2	2	0.2	<=1	0.25	0.5	0.12	0.25	0.12	HIGH	HIGH	HIGH	LOW	HIGH	HIGH	HIGH	HIGH	HIGH	HIGH	HIGH	HIGH	HIGH	ERS5300759	../reproducibility/00/01/26/16/12616/site.02.iso.1.subject.0570.lab_id.242345-14.seq_reps.14242345.masked.vcf.gz	../reproducibility/00/01/26/16/12616/site.02.iso.1.subject.0570.lab_id.242345-14.seq_reps.14242345.regeno.vcf.gz
ERR4810683	site.02.subj.0571.lab.241050-14.iso.1	S	S	S	S	S	I	S	S	S	S	S	S	S	0.5	0.06	0.25	<=0.015	1	4	0.05	4	0.5	0.5	0.5	0.5	<=0.06	HIGH	HIGH	HIGH	HIGH	HIGH	LOW	HIGH	HIGH	HIGH	HIGH	HIGH	LOW	HIGH	ERS5298710	../reproducibility/00/01/10/65/11065/site.02.iso.1.subject.0571.lab_id.241050-14.seq_reps.14241050.masked.vcf.gz	../reproducibility/00/01/10/65/11065/site.02.iso.1.subject.0571.lab_id.241050-14.seq_reps.14241050.regeno.vcf.gz
ERR4810650	site.02.subj.0572.lab.241002-14.iso.1	S	S	S	S	S	S	S	S	S	S	S	S	S	<=0.25	0.06	0.12	0.03	1	1	<=0.025	2	0.5	0.5	0.5	0.12	<=0.06	HIGH	HIGH	HIGH	HIGH	HIGH	HIGH	HIGH	HIGH	HIGH	LOW	HIGH	LOW	HIGH	ERS5298677	../reproducibility/00/01/10/31/11031/site.02.iso.1.subject.0572.lab_id.241002-14.seq_reps.14241002.masked.vcf.gz	../reproducibility/00/01/10/31/11031/site.02.iso.1.subject.0572.lab_id.241002-14.seq_reps.14241002.regeno.vcf.gz
ERR4810656	site.02.subj.0573.lab.241010-14.iso.1	S	S	S	S	S	S	S	S	S	S	S	S	S	0.5	0.12	<=0.06	<=0.015	1	2	0.05	2	1	1	0.25	<=0.06	<=0.06	HIGH	LOW	HIGH	HIGH	HIGH	HIGH	HIGH	HIGH	HIGH	HIGH	HIGH	HIGH	HIGH	ERS5298683	../reproducibility/00/01/10/37/11037/site.02.iso.1.subject.0573.lab_id.241010-14.seq_reps.14241010.masked.vcf.gz	../reproducibility/00/01/10/37/11037/site.02.iso.1.subject.0573.lab_id.241010-14.seq_reps.14241010.regeno.vcf.gz
ERR4810772	site.02.subj.0575.lab.242349-14.iso.1	S	S	S	S	S	S	S	S	S	S	S	S	S	<=0.25	0.06	0.12	<=0.015	2	2	0.05	2	0.5	0.5	0.5	0.12	<=0.06	HIGH	HIGH	HIGH	HIGH	HIGH	HIGH	HIGH	HIGH	HIGH	HIGH	HIGH	HIGH	HIGH	ERS5298799	../reproducibility/00/01/11/88/11188/site.02.iso.1.subject.0575.lab_id.242349-14.seq_reps.14242349.masked.vcf.gz	../reproducibility/00/01/11/88/11188/site.02.iso.1.subject.0575.lab_id.242349-14.seq_reps.14242349.regeno.vcf.gz
ERR4810774	site.02.subj.0576.lab.242352-14.iso.1	S	S	S	S	S	I	S	S	S	S	S	S	S	1	0.12	<=0.06	<=0.015	2	4	0.05	2	1	0.5	0.25	0.12	<=0.06	LOW	LOW	HIGH	HIGH	HIGH	LOW	HIGH	HIGH	LOW	HIGH	HIGH	HIGH	HIGH	ERS5298801	../reproducibility/00/01/11/91/11191/site.02.iso.1.subject.0576.lab_id.242352-14.seq_reps.14242352.masked.vcf.gz	../reproducibility/00/01/11/91/11191/site.02.iso.1.subject.0576.lab_id.242352-14.seq_reps.14242352.regeno.vcf.gz
ERR4810662	site.02.subj.0577.lab.241018-14.iso.1	S	S	S	S	S	S	S	S	S	S	S	S	S	<=0.25	0.06	<=0.06	0.03	2	2	0.05	2	1	0.5	0.25	0.25	<=0.06	HIGH	HIGH	HIGH	HIGH	HIGH	HIGH	HIGH	HIGH	LOW	HIGH	LOW	LOW	HIGH	ERS5298689	../reproducibility/00/01/10/43/11043/site.02.iso.1.subject.0577.lab_id.241018-14.seq_reps.14241018.masked.vcf.gz	../reproducibility/00/01/10/43/11043/site.02.iso.1.subject.0577.lab_id.241018-14.seq_reps.14241018.regeno.vcf.gz
ERR4811043	site.02.subj.0579.lab.242351-14.iso.1	S	S	S	S	S	S	S	S	S	S	S	S	S	<=0.25	0.12	0.25	0.03	2	2	0.05	2	0.5	0.5	0.5	0.12	<=0.06	HIGH	HIGH	LOW	HIGH	HIGH	LOW	HIGH	HIGH	HIGH	HIGH	HIGH	HIGH	HIGH	ERS5300761	../reproducibility/00/01/26/18/12618/site.02.iso.1.subject.0579.lab_id.242351-14.seq_reps.14242351.masked.vcf.gz	../reproducibility/00/01/26/18/12618/site.02.iso.1.subject.0579.lab_id.242351-14.seq_reps.14242351.regeno.vcf.gz
ERR4810773	site.02.subj.0580.lab.242350-14.iso.1	S	S	S	S	I	NA	S	R	S	S	S	S	S	0.5	0.06	<=0.06	<=0.015	4	NA	0.05	8	0.5	1	0.5	0.12	<=0.06	LOW	HIGH	HIGH	HIGH	HIGH	NA	HIGH	LOW	LOW	HIGH	HIGH	HIGH	HIGH	ERS5298800	../reproducibility/00/01/11/89/11189/site.02.iso.1.subject.0580.lab_id.242350-14.seq_reps.14242350.masked.vcf.gz	../reproducibility/00/01/11/89/11189/site.02.iso.1.subject.0580.lab_id.242350-14.seq_reps.14242350.regeno.vcf.gz
ERR4810659	site.02.subj.0581.lab.241014-14.iso.1	S	S	S	S	S	S	S	S	S	S	S	S	S	<=0.25	0.25	0.25	0.03	1	1	<=0.025	2	0.5	0.5	0.25	0.12	<=0.06	HIGH	HIGH	LOW	HIGH	HIGH	HIGH	HIGH	HIGH	HIGH	HIGH	LOW	HIGH	HIGH	ERS5298686	../reproducibility/00/01/10/40/11040/site.02.iso.1.subject.0581.lab_id.241014-14.seq_reps.14241014.masked.vcf.gz	../reproducibility/00/01/10/40/11040/site.02.iso.1.subject.0581.lab_id.241014-14.seq_reps.14241014.regeno.vcf.gz
ERR4810674	site.02.subj.0582.lab.241039-14.iso.1	S	S	S	S	S	S	S	S	S	S	S	S	S	<=0.25	0.06	0.12	<=0.015	1	1	<=0.025	2	0.5	0.5	0.25	0.12	<=0.06	HIGH	LOW	HIGH	HIGH	HIGH	HIGH	HIGH	HIGH	HIGH	HIGH	HIGH	HIGH	HIGH	ERS5298701	../reproducibility/00/01/10/56/11056/site.02.iso.1.subject.0582.lab_id.241039-14.seq_reps.14241039.masked.vcf.gz	../reproducibility/00/01/10/56/11056/site.02.iso.1.subject.0582.lab_id.241039-14.seq_reps.14241039.regeno.vcf.gz
ERR4810679	site.02.subj.0583.lab.241044-14.iso.1	S	S	R	R	S	S	S	S	R	S	S	S	S	0.5	0.12	4	0.5	2	1	0.05	2	2	1	1	<=0.06	<=0.06	HIGH	HIGH	LOW	LOW	LOW	HIGH	HIGH	HIGH	LOW	HIGH	LOW	HIGH	HIGH	ERS5298706	../reproducibility/00/01/10/61/11061/site.02.iso.1.subject.0583.lab_id.241044-14.seq_reps.14241044.masked.vcf.gz	../reproducibility/00/01/10/61/11061/site.02.iso.1.subject.0583.lab_id.241044-14.seq_reps.14241044.regeno.vcf.gz
ERR4810682	site.02.subj.0584.lab.241048-14.iso.1	S	S	S	S	NA	S	S	S	S	S	S	S	S	<=0.25	0.06	0.12	<=0.015	NA	1	0.05	2	0.5	0.5	0.25	0.12	<=0.06	HIGH	HIGH	LOW	HIGH	NA	HIGH	HIGH	HIGH	HIGH	HIGH	HIGH	HIGH	HIGH	ERS5298709	../reproducibility/00/01/10/64/11064/site.02.iso.1.subject.0584.lab_id.241048-14.seq_reps.14241048.masked.vcf.gz	../reproducibility/00/01/10/64/11064/site.02.iso.1.subject.0584.lab_id.241048-14.seq_reps.14241048.regeno.vcf.gz
ERR4810675	site.02.subj.0585.lab.241040-14.iso.1	S	S	S	S	S	S	S	S	S	S	S	S	S	<=0.25	0.06	<=0.06	<=0.015	2	2	<=0.025	2	0.25	0.5	0.25	0.12	<=0.06	HIGH	HIGH	HIGH	HIGH	HIGH	HIGH	HIGH	HIGH	HIGH	HIGH	HIGH	HIGH	HIGH	ERS5298702	../reproducibility/00/01/10/57/11057/site.02.iso.1.subject.0585.lab_id.241040-14.seq_reps.14241040.masked.vcf.gz	../reproducibility/00/01/10/57/11057/site.02.iso.1.subject.0585.lab_id.241040-14.seq_reps.14241040.regeno.vcf.gz
ERR4810680	site.02.subj.0586.lab.241045-14.iso.1	S	S	S	S	S	S	S	S	S	S	S	S	S	<=0.25	0.06	<=0.06	<=0.015	2	2	0.05	2	0.5	0.5	0.25	0.12	<=0.06	HIGH	HIGH	HIGH	HIGH	HIGH	HIGH	HIGH	HIGH	HIGH	HIGH	HIGH	HIGH	HIGH	ERS5298707	../reproducibility/00/01/10/62/11062/site.02.iso.1.subject.0586.lab_id.241045-14.seq_reps.14241045.masked.vcf.gz	../reproducibility/00/01/10/62/11062/site.02.iso.1.subject.0586.lab_id.241045-14.seq_reps.14241045.regeno.vcf.gz
ERR4810677	site.02.subj.0587.lab.241042-14.iso.1	S	S	S	S	S	S	S	S	S	S	S	S	S	<=0.25	0.03	<=0.06	<=0.015	1	2	<=0.025	2	0.25	0.25	0.25	<=0.06	<=0.06	HIGH	HIGH	HIGH	HIGH	HIGH	HIGH	HIGH	HIGH	HIGH	HIGH	HIGH	HIGH	HIGH	ERS5298704	../reproducibility/00/01/10/59/11059/site.02.iso.1.subject.0587.lab_id.241042-14.seq_reps.14241042.masked.vcf.gz	../reproducibility/00/01/10/59/11059/site.02.iso.1.subject.0587.lab_id.241042-14.seq_reps.14241042.regeno.vcf.gz
ERR4810681	site.02.subj.0588.lab.241047-14.iso.1	S	S	S	S	S	S	S	S	S	S	S	S	S	<=0.25	0.06	0.25	<=0.015	2	2	0.05	2	0.25	0.5	0.25	0.25	<=0.06	HIGH	HIGH	HIGH	HIGH	HIGH	LOW	HIGH	HIGH	HIGH	HIGH	HIGH	HIGH	HIGH	ERS5298708	../reproducibility/00/01/10/63/11063/site.02.iso.1.subject.0588.lab_id.241047-14.seq_reps.14241047.masked.vcf.gz	../reproducibility/00/01/10/63/11063/site.02.iso.1.subject.0588.lab_id.241047-14.seq_reps.14241047.regeno.vcf.gz
ERR4810678	site.02.subj.0589.lab.241043-14.iso.1	S	S	S	S	S	S	S	S	S	S	S	S	S	0.5	0.12	0.25	<=0.015	2	1	<=0.025	2	1	0.5	0.5	<=0.06	<=0.06	HIGH	HIGH	HIGH	HIGH	HIGH	HIGH	HIGH	HIGH	LOW	HIGH	LOW	HIGH	HIGH	ERS5298705	../reproducibility/00/01/10/60/11060/site.02.iso.1.subject.0589.lab_id.241043-14.seq_reps.14241043.masked.vcf.gz	../reproducibility/00/01/10/60/11060/site.02.iso.1.subject.0589.lab_id.241043-14.seq_reps.14241043.regeno.vcf.gz
ERR4810752	site.02.subj.0590.lab.242286-14.iso.1	S	S	R	S	R	S	S	S	R	S	S	S	S	<=0.25	<=0.015	>4	<=0.015	8	1	<=0.025	2	>8	0.25	0.12	<=0.06	<=0.06	HIGH	HIGH	LOW	HIGH	HIGH	HIGH	HIGH	HIGH	LOW	LOW	HIGH	HIGH	HIGH	ERS5298779	../reproducibility/00/01/11/62/11162/site.02.iso.1.subject.0590.lab_id.242286-14.seq_reps.14242286.masked.vcf.gz	../reproducibility/00/01/11/62/11162/site.02.iso.1.subject.0590.lab_id.242286-14.seq_reps.14242286.regeno.vcf.gz
ERR4811036	site.02.subj.0591.lab.242284-14.iso.1	S	NA	S	S	NA	S	S	S	S	S	S	S	S	<=0.25	NA	<=0.06	0.06	NA	1	<=0.025	2	0.25	0.25	0.25	<=0.06	<=0.06	HIGH	NA	HIGH	LOW	NA	HIGH	HIGH	HIGH	HIGH	HIGH	HIGH	HIGH	HIGH	ERS5300754	../reproducibility/00/01/26/11/12611/site.02.iso.1.subject.0591.lab_id.242284-14.seq_reps.14242284.masked.vcf.gz	../reproducibility/00/01/26/11/12611/site.02.iso.1.subject.0591.lab_id.242284-14.seq_reps.14242284.regeno.vcf.gz
ERR4810672	site.02.subj.0592.lab.241035-14.iso.1	S	S	S	S	S	S	S	S	S	S	S	S	S	<=0.25	0.06	<=0.06	<=0.015	1	2	<=0.025	<=1	0.25	0.25	0.25	0.12	<=0.06	HIGH	HIGH	HIGH	HIGH	HIGH	HIGH	HIGH	HIGH	HIGH	HIGH	HIGH	HIGH	HIGH	ERS5298699	../reproducibility/00/01/10/53/11053/site.02.iso.1.subject.0592.lab_id.241035-14.seq_reps.14241035.masked.vcf.gz	../reproducibility/00/01/10/53/11053/site.02.iso.1.subject.0592.lab_id.241035-14.seq_reps.14241035.regeno.vcf.gz
ERR4810671	site.02.subj.0593.lab.241033-14.iso.1	S	S	S	S	S	S	NA	S	S	S	S	S	S	<=0.25	0.12	0.12	<=0.015	2	1	NA	2	0.5	0.5	0.5	<=0.06	<=0.06	HIGH	HIGH	HIGH	HIGH	HIGH	HIGH	NA	HIGH	HIGH	HIGH	HIGH	HIGH	HIGH	ERS5298698	../reproducibility/00/01/10/52/11052/site.02.iso.1.subject.0593.lab_id.241033-14.seq_reps.14241033.masked.vcf.gz	../reproducibility/00/01/10/52/11052/site.02.iso.1.subject.0593.lab_id.241033-14.seq_reps.14241033.regeno.vcf.gz
ERR4810776	site.02.subj.0594.lab.242355-14.iso.1	S	S	S	S	S	NA	S	S	S	S	S	S	S	<=0.25	<=0.015	<=0.06	<=0.015	1	NA	<=0.025	<=1	0.25	0.12	0.25	<=0.06	<=0.06	HIGH	HIGH	HIGH	HIGH	HIGH	NA	HIGH	LOW	HIGH	HIGH	HIGH	HIGH	HIGH	ERS5298803	../reproducibility/00/01/11/93/11193/site.02.iso.1.subject.0594.lab_id.242355-14.seq_reps.14242355.masked.vcf.gz	../reproducibility/00/01/11/93/11193/site.02.iso.1.subject.0594.lab_id.242355-14.seq_reps.14242355.regeno.vcf.gz
ERR4810777	site.02.subj.0595.lab.242356-14.iso.1	S	S	S	S	S	S	S	S	S	S	S	S	S	<=0.25	0.12	0.12	<=0.015	1	1	<=0.025	2	0.5	0.5	0.5	0.5	<=0.06	HIGH	HIGH	HIGH	HIGH	HIGH	HIGH	HIGH	HIGH	HIGH	HIGH	HIGH	HIGH	HIGH	ERS5298804	../reproducibility/00/01/11/94/11194/site.02.iso.1.subject.0595.lab_id.242356-14.seq_reps.14242356.masked.vcf.gz	../reproducibility/00/01/11/94/11194/site.02.iso.1.subject.0595.lab_id.242356-14.seq_reps.14242356.regeno.vcf.gz
ERR4810778	site.02.subj.0596.lab.242357-14.iso.1	S	S	S	S	S	S	S	S	S	S	S	S	S	<=0.25	0.06	0.12	0.12	2	1	0.05	2	0.25	0.5	0.25	<=0.06	<=0.06	HIGH	HIGH	LOW	LOW	HIGH	HIGH	HIGH	HIGH	HIGH	HIGH	HIGH	HIGH	HIGH	ERS5298805	../reproducibility/00/01/11/95/11195/site.02.iso.1.subject.0596.lab_id.242357-14.seq_reps.14242357.masked.vcf.gz	../reproducibility/00/01/11/95/11195/site.02.iso.1.subject.0596.lab_id.242357-14.seq_reps.14242357.regeno.vcf.gz
ERR4810702	site.02.subj.0597.lab.241134-14.iso.1	S	S	S	S	S	S	S	S	S	S	S	S	S	<=0.25	0.03	0.12	<=0.015	1	1	0.05	2	0.5	0.5	0.25	0.12	<=0.06	HIGH	HIGH	HIGH	HIGH	HIGH	HIGH	HIGH	HIGH	HIGH	LOW	HIGH	HIGH	HIGH	ERS5298729	../reproducibility/00/01/10/95/11095/site.02.iso.1.subject.0597.lab_id.241134-14.seq_reps.14241134.masked.vcf.gz	../reproducibility/00/01/10/95/11095/site.02.iso.1.subject.0597.lab_id.241134-14.seq_reps.14241134.regeno.vcf.gz
ERR4810735	site.02.subj.0598.lab.242108-14.iso.1	S	S	S	S	S	S	S	S	S	S	S	S	S	<=0.25	0.12	0.12	<=0.015	2	1	0.05	<=1	0.5	0.5	0.5	0.12	<=0.06	HIGH	LOW	HIGH	HIGH	HIGH	HIGH	HIGH	HIGH	LOW	HIGH	HIGH	HIGH	HIGH	ERS5298762	../reproducibility/00/01/11/43/11143/site.02.iso.1.subject.0598.lab_id.242108-14.seq_reps.14242108.masked.vcf.gz	../reproducibility/00/01/11/43/11143/site.02.iso.1.subject.0598.lab_id.242108-14.seq_reps.14242108.regeno.vcf.gz
ERR4810705	site.02.subj.0599.lab.241141-14.iso.1	S	S	NA	S	NA	S	S	S	S	S	S	S	S	<=0.25	0.06	NA	<=0.015	NA	1	<=0.025	2	0.25	0.5	0.12	<=0.06	<=0.06	HIGH	HIGH	NA	HIGH	NA	HIGH	HIGH	LOW	HIGH	HIGH	LOW	HIGH	HIGH	ERS5298732	../reproducibility/00/01/11/00/11100/site.02.iso.1.subject.0599.lab_id.241141-14.seq_reps.14241141.masked.vcf.gz	../reproducibility/00/01/11/00/11100/site.02.iso.1.subject.0599.lab_id.241141-14.seq_reps.14241141.regeno.vcf.gz
ERR4810709	site.02.subj.0600.lab.241153-14.iso.1	S	S	S	S	S	S	S	S	R	S	S	S	S	<=0.25	0.06	<=0.06	<=0.015	1	1	<=0.025	2	2	0.25	1	<=0.06	0.12	HIGH	LOW	HIGH	HIGH	HIGH	HIGH	HIGH	HIGH	HIGH	HIGH	LOW	HIGH	HIGH	ERS5298736	../reproducibility/00/01/11/06/11106/site.02.iso.1.subject.0600.lab_id.241153-14.seq_reps.14241153.masked.vcf.gz	../reproducibility/00/01/11/06/11106/site.02.iso.1.subject.0600.lab_id.241153-14.seq_reps.14241153.regeno.vcf.gz
ERR4810775	site.02.subj.0602.lab.242354-14.iso.1	S	S	R	R	S	S	S	S	S	S	S	S	S	<=0.25	0.03	4	0.5	1	2	0.05	<=1	0.25	0.5	0.5	<=0.06	<=0.06	LOW	HIGH	LOW	LOW	HIGH	HIGH	HIGH	LOW	HIGH	HIGH	LOW	HIGH	HIGH	ERS5298802	../reproducibility/00/01/11/92/11192/site.02.iso.1.subject.0602.lab_id.242354-14.seq_reps.14242354.masked.vcf.gz	../reproducibility/00/01/11/92/11192/site.02.iso.1.subject.0602.lab_id.242354-14.seq_reps.14242354.regeno.vcf.gz
ERR4810736	site.02.subj.0603.lab.242111-14.iso.1	S	S	S	S	S	R	R	S	S	S	S	S	S	<=0.25	0.03	<=0.06	<=0.015	1	8	0.2	<=1	<=0.12	0.12	<=0.06	<=0.06	<=0.06	HIGH	HIGH	HIGH	HIGH	HIGH	HIGH	HIGH	HIGH	HIGH	HIGH	HIGH	HIGH	HIGH	ERS5298763	../reproducibility/00/01/11/44/11144/site.02.iso.1.subject.0603.lab_id.242111-14.seq_reps.14242111.masked.vcf.gz	../reproducibility/00/01/11/44/11144/site.02.iso.1.subject.0603.lab_id.242111-14.seq_reps.14242111.regeno.vcf.gz
ERR4810670	site.02.subj.0604.lab.241032-14.iso.1	R	S	R	S	R	S	S	S	R	S	S	R	R	8	0.06	1	0.12	>8	1	<=0.025	2	2	0.5	0.5	1	0.25	LOW	HIGH	LOW	LOW	HIGH	HIGH	HIGH	HIGH	HIGH	HIGH	HIGH	LOW	LOW	ERS5298697	../reproducibility/00/01/10/51/11051/site.02.iso.1.subject.0604.lab_id.241032-14.seq_reps.14241032.masked.vcf.gz	../reproducibility/00/01/10/51/11051/site.02.iso.1.subject.0604.lab_id.241032-14.seq_reps.14241032.regeno.vcf.gz
ERR4810667	site.02.subj.0605.lab.241028-14.iso.1	S	S	S	S	S	S	S	S	S	S	S	S	S	0.5	0.06	<=0.06	<=0.015	1	1	0.1	2	0.25	0.5	0.25	<=0.06	<=0.06	HIGH	LOW	HIGH	HIGH	HIGH	HIGH	HIGH	LOW	LOW	HIGH	LOW	HIGH	HIGH	ERS5298694	../reproducibility/00/01/10/48/11048/site.02.iso.1.subject.0605.lab_id.241028-14.seq_reps.14241028.masked.vcf.gz	../reproducibility/00/01/10/48/11048/site.02.iso.1.subject.0605.lab_id.241028-14.seq_reps.14241028.regeno.vcf.gz
ERR4810664	site.02.subj.0606.lab.241023-14.iso.1	S	S	S	S	S	S	S	S	S	S	S	S	S	<=0.25	0.06	<=0.06	0.03	2	1	<=0.025	4	0.5	0.5	0.25	0.12	<=0.06	HIGH	HIGH	HIGH	HIGH	HIGH	HIGH	HIGH	HIGH	LOW	HIGH	HIGH	HIGH	HIGH	ERS5298691	../reproducibility/00/01/10/45/11045/site.02.iso.1.subject.0606.lab_id.241023-14.seq_reps.14241023.masked.vcf.gz	../reproducibility/00/01/10/45/11045/site.02.iso.1.subject.0606.lab_id.241023-14.seq_reps.14241023.regeno.vcf.gz
ERR4810661	site.02.subj.0607.lab.241016-14.iso.1	S	S	S	S	I	I	NA	S	NA	S	S	S	S	1	0.06	0.12	0.03	4	4	NA	<=1	NA	0.5	0.25	0.12	<=0.06	HIGH	HIGH	HIGH	LOW	HIGH	HIGH	NA	HIGH	NA	LOW	HIGH	HIGH	HIGH	ERS5298688	../reproducibility/00/01/10/42/11042/site.02.iso.1.subject.0607.lab_id.241016-14.seq_reps.14241016.masked.vcf.gz	../reproducibility/00/01/10/42/11042/site.02.iso.1.subject.0607.lab_id.241016-14.seq_reps.14241016.regeno.vcf.gz
ERR4810660	site.02.subj.0608.lab.241015-14.iso.1	R	S	S	R	I	R	R	R	R	R	R	R	R	4	0.06	0.12	>1	4	>8	>1.6	16	8	>2	2	2	0.5	HIGH	HIGH	HIGH	HIGH	HIGH	HIGH	HIGH	LOW	HIGH	HIGH	HIGH	HIGH	HIGH	ERS5298687	../reproducibility/00/01/10/41/11041/site.02.iso.1.subject.0608.lab_id.241015-14.seq_reps.14241015.masked.vcf.gz	../reproducibility/00/01/10/41/11041/site.02.iso.1.subject.0608.lab_id.241015-14.seq_reps.14241015.regeno.vcf.gz
ERR4810658	site.02.subj.0609.lab.241013-14.iso.1	R	S	S	R	R	R	R	NA	R	R	R	NA	S	8	0.12	0.25	1	8	8	>1.6	NA	4	2	2	NA	<=0.06	HIGH	HIGH	HIGH	LOW	HIGH	HIGH	HIGH	NA	LOW	LOW	HIGH	NA	HIGH	ERS5298685	../reproducibility/00/01/10/39/11039/site.02.iso.1.subject.0609.lab_id.241013-14.seq_reps.14241013.masked.vcf.gz	../reproducibility/00/01/10/39/11039/site.02.iso.1.subject.0609.lab_id.241013-14.seq_reps.14241013.regeno.vcf.gz
ERR4810657	site.02.subj.0610.lab.241012-14.iso.1	R	S	S	NA	I	R	R	NA	R	R	R	NA	NA	8	0.06	0.25	NA	4	8	>1.6	NA	4	>2	4	NA	NA	LOW	HIGH	HIGH	NA	LOW	HIGH	HIGH	NA	HIGH	HIGH	HIGH	NA	NA	ERS5298684	../reproducibility/00/01/10/38/11038/site.02.iso.1.subject.0610.lab_id.241012-14.seq_reps.14241012.masked.vcf.gz	../reproducibility/00/01/10/38/11038/site.02.iso.1.subject.0610.lab_id.241012-14.seq_reps.14241012.regeno.vcf.gz
ERR4810655	site.02.subj.0611.lab.241008-14.iso.1	S	S	S	S	S	S	S	S	S	S	S	S	S	<=0.25	0.12	<=0.06	<=0.015	2	2	<=0.025	<=1	0.25	0.25	0.25	<=0.06	<=0.06	HIGH	HIGH	HIGH	HIGH	HIGH	HIGH	HIGH	HIGH	HIGH	HIGH	HIGH	HIGH	HIGH	ERS5298682	../reproducibility/00/01/10/36/11036/site.02.iso.1.subject.0611.lab_id.241008-14.seq_reps.14241008.masked.vcf.gz	../reproducibility/00/01/10/36/11036/site.02.iso.1.subject.0611.lab_id.241008-14.seq_reps.14241008.regeno.vcf.gz
ERR4810654	site.02.subj.0612.lab.241006-14.iso.1	S	S	S	S	S	S	S	S	S	S	S	S	S	<=0.25	0.06	<=0.06	0.06	1	1	<=0.025	4	0.5	0.5	1	<=0.06	<=0.06	HIGH	HIGH	HIGH	LOW	HIGH	LOW	HIGH	HIGH	HIGH	HIGH	LOW	HIGH	HIGH	ERS5298681	../reproducibility/00/01/10/35/11035/site.02.iso.1.subject.0612.lab_id.241006-14.seq_reps.14241006.masked.vcf.gz	../reproducibility/00/01/10/35/11035/site.02.iso.1.subject.0612.lab_id.241006-14.seq_reps.14241006.regeno.vcf.gz
ERR4811018	site.02.subj.0614.lab.241125-14.iso.1	S	S	S	S	S	S	S	S	S	S	S	S	S	<=0.25	0.06	<=0.06	<=0.015	2	0.5	<=0.025	2	0.5	0.5	0.5	<=0.06	<=0.06	HIGH	HIGH	HIGH	HIGH	HIGH	HIGH	HIGH	HIGH	HIGH	HIGH	HIGH	HIGH	HIGH	ERS5300736	../reproducibility/00/01/25/93/12593/site.02.iso.1.subject.0614.lab_id.241125-14.seq_reps.14241125.masked.vcf.gz	../reproducibility/00/01/25/93/12593/site.02.iso.1.subject.0614.lab_id.241125-14.seq_reps.14241125.regeno.vcf.gz
ERR4811078	site.02.subj.0615.lab.232090-15.iso.1	S	S	S	S	S	S	S	S	S	S	S	S	S	<=0.25	0.06	0.12	<=0.015	1	1	<=0.025	4	0.5	0.5	0.25	0.12	<=0.06	HIGH	HIGH	HIGH	HIGH	LOW	HIGH	HIGH	HIGH	HIGH	HIGH	HIGH	HIGH	HIGH	ERS5300796	../reproducibility/00/01/26/53/12653/site.02.iso.1.subject.0615.lab_id.232090-15.seq_reps.15232090.masked.vcf.gz	../reproducibility/00/01/26/53/12653/site.02.iso.1.subject.0615.lab_id.232090-15.seq_reps.15232090.regeno.vcf.gz
ERR4811069	site.02.subj.0616.lab.232059-15.iso.1	NA	S	S	S	S	S	S	NA	S	S	S	S	S	NA	0.06	<=0.06	<=0.015	1	1	0.05	NA	0.5	0.5	0.25	<=0.06	<=0.06	NA	HIGH	HIGH	HIGH	HIGH	HIGH	LOW	NA	HIGH	HIGH	HIGH	HIGH	HIGH	ERS5300787	../reproducibility/00/01/26/44/12644/site.02.iso.1.subject.0616.lab_id.232059-15.seq_reps.15232059.masked.vcf.gz	../reproducibility/00/01/26/44/12644/site.02.iso.1.subject.0616.lab_id.232059-15.seq_reps.15232059.regeno.vcf.gz
ERR4811080	site.02.subj.0617.lab.232092-15.iso.1	S	S	S	S	S	R	R	S	S	S	S	S	S	<=0.25	0.12	0.12	<=0.015	2	8	0.4	<=1	0.5	0.5	0.5	0.12	<=0.06	HIGH	LOW	LOW	HIGH	HIGH	LOW	HIGH	HIGH	LOW	HIGH	LOW	LOW	HIGH	ERS5300798	../reproducibility/00/01/26/55/12655/site.02.iso.1.subject.0617.lab_id.232092-15.seq_reps.15232092.masked.vcf.gz	../reproducibility/00/01/26/55/12655/site.02.iso.1.subject.0617.lab_id.232092-15.seq_reps.15232092.regeno.vcf.gz
ERR4810691	site.02.subj.0618.lab.241084-14.iso.1	S	S	S	S	S	S	S	S	S	S	R	S	S	<=0.25	<=0.015	<=0.06	<=0.015	2	0.5	0.1	2	1	0.5	2	<=0.06	<=0.06	HIGH	HIGH	HIGH	HIGH	HIGH	HIGH	LOW	HIGH	HIGH	HIGH	HIGH	HIGH	HIGH	ERS5298718	../reproducibility/00/01/10/75/11075/site.02.iso.1.subject.0618.lab_id.241084-14.seq_reps.14241084.masked.vcf.gz	../reproducibility/00/01/10/75/11075/site.02.iso.1.subject.0618.lab_id.241084-14.seq_reps.14241084.regeno.vcf.gz
ERR4811097	site.02.subj.0619.lab.234044-15.iso.1	S	S	S	S	S	S	S	S	S	S	S	S	S	<=0.25	0.12	0.12	<=0.015	1	0.5	<=0.025	2	0.5	0.5	0.25	<=0.06	<=0.06	HIGH	HIGH	HIGH	HIGH	HIGH	HIGH	HIGH	HIGH	HIGH	HIGH	HIGH	HIGH	HIGH	ERS5300815	../reproducibility/00/01/26/72/12672/site.02.iso.1.subject.0619.lab_id.234044-15.seq_reps.15234044.masked.vcf.gz	../reproducibility/00/01/26/72/12672/site.02.iso.1.subject.0619.lab_id.234044-15.seq_reps.15234044.regeno.vcf.gz
ERR4811122	site.02.subj.0620.lab.235132-15.iso.1	S	S	R	S	S	S	S	S	R	S	R	S	S	0.5	0.25	2	0.03	2	1	0.05	4	4	1	2	0.12	<=0.06	HIGH	HIGH	HIGH	HIGH	LOW	HIGH	HIGH	HIGH	HIGH	HIGH	LOW	HIGH	HIGH	ERS5300840	../reproducibility/00/01/26/97/12697/site.02.iso.1.subject.0620.lab_id.235132-15.seq_reps.15235132.masked.vcf.gz	../reproducibility/00/01/26/97/12697/site.02.iso.1.subject.0620.lab_id.235132-15.seq_reps.15235132.regeno.vcf.gz
ERR4811100	site.02.subj.0621.lab.234052-15.iso.1	S	S	S	S	S	S	S	S	S	S	S	S	S	0.5	0.03	0.12	0.12	1	2	0.05	2	0.5	0.5	0.25	<=0.06	<=0.06	HIGH	HIGH	HIGH	LOW	HIGH	HIGH	HIGH	HIGH	HIGH	HIGH	HIGH	HIGH	HIGH	ERS5300818	../reproducibility/00/01/26/75/12675/site.02.iso.1.subject.0621.lab_id.234052-15.seq_reps.15234052.masked.vcf.gz	../reproducibility/00/01/26/75/12675/site.02.iso.1.subject.0621.lab_id.234052-15.seq_reps.15234052.regeno.vcf.gz
ERR4811085	site.02.subj.0623.lab.232103-15.iso.1	S	S	S	S	R	S	R	S	S	S	S	R	S	<=0.25	0.06	<=0.06	<=0.015	8	0.5	1.6	2	1	0.5	0.5	2	0.12	HIGH	HIGH	HIGH	HIGH	HIGH	HIGH	HIGH	HIGH	HIGH	HIGH	LOW	HIGH	HIGH	ERS5300803	../reproducibility/00/01/26/60/12660/site.02.iso.1.subject.0623.lab_id.232103-15.seq_reps.15232103.masked.vcf.gz	../reproducibility/00/01/26/60/12660/site.02.iso.1.subject.0623.lab_id.232103-15.seq_reps.15232103.regeno.vcf.gz
ERR4811123	site.02.subj.0624.lab.235134-15.iso.1	S	S	S	S	S	S	S	S	S	S	S	S	S	<=0.25	0.06	0.12	<=0.015	1	1	0.05	2	0.5	1	0.5	0.12	<=0.06	HIGH	HIGH	HIGH	HIGH	HIGH	LOW	HIGH	HIGH	HIGH	HIGH	HIGH	HIGH	HIGH	ERS5300841	../reproducibility/00/01/26/98/12698/site.02.iso.1.subject.0624.lab_id.235134-15.seq_reps.15235134.masked.vcf.gz	../reproducibility/00/01/26/98/12698/site.02.iso.1.subject.0624.lab_id.235134-15.seq_reps.15235134.regeno.vcf.gz
ERR4811127	site.02.subj.0626.lab.235148-15.iso.1	S	S	S	S	S	NA	S	S	S	S	S	S	S	<=0.25	0.06	0.25	<=0.015	2	NA	0.05	2	0.5	1	0.5	0.12	<=0.06	HIGH	HIGH	LOW	HIGH	HIGH	NA	HIGH	HIGH	HIGH	HIGH	HIGH	HIGH	HIGH	ERS5300845	../reproducibility/00/01/27/02/12702/site.02.iso.1.subject.0626.lab_id.235148-15.seq_reps.15235148.masked.vcf.gz	../reproducibility/00/01/27/02/12702/site.02.iso.1.subject.0626.lab_id.235148-15.seq_reps.15235148.regeno.vcf.gz
ERR4811081	site.02.subj.0627.lab.232093-15.iso.1	S	S	S	S	S	S	S	S	S	S	S	S	S	<=0.25	0.06	<=0.06	<=0.015	1	1	0.05	2	0.5	0.5	0.25	<=0.06	<=0.06	HIGH	HIGH	HIGH	HIGH	HIGH	HIGH	HIGH	HIGH	HIGH	HIGH	HIGH	HIGH	HIGH	ERS5300799	../reproducibility/00/01/26/56/12656/site.02.iso.1.subject.0627.lab_id.232093-15.seq_reps.15232093.masked.vcf.gz	../reproducibility/00/01/26/56/12656/site.02.iso.1.subject.0627.lab_id.232093-15.seq_reps.15232093.regeno.vcf.gz
ERR4811128	site.02.subj.0628.lab.235149-15.iso.1	S	S	S	S	R	R	R	S	R	S	R	R	R	<=0.25	0.06	0.25	<=0.015	>8	>8	>1.6	2	4	0.5	4	>4	0.25	HIGH	HIGH	HIGH	HIGH	HIGH	HIGH	HIGH	HIGH	HIGH	LOW	HIGH	HIGH	LOW	ERS5300846	../reproducibility/00/01/27/03/12703/site.02.iso.1.subject.0628.lab_id.235149-15.seq_reps.15235149.masked.vcf.gz	../reproducibility/00/01/27/03/12703/site.02.iso.1.subject.0628.lab_id.235149-15.seq_reps.15235149.regeno.vcf.gz
ERR4810703	site.02.subj.0630.lab.241136-14.iso.1	S	S	S	S	S	S	S	S	S	S	S	S	S	0.5	0.12	0.25	<=0.015	1	1	0.05	2	0.5	0.5	1	0.25	<=0.06	MEDIUM	MEDIUM	MEDIUM	MEDIUM	MEDIUM	MEDIUM	MEDIUM	MEDIUM	MEDIUM	MEDIUM	MEDIUM	MEDIUM	MEDIUM	ERS5298730	../reproducibility/00/01/10/96/11096/site.02.iso.1.subject.0630.lab_id.241136-14.seq_reps.14241136.masked.vcf.gz	../reproducibility/00/01/10/96/11096/site.02.iso.1.subject.0630.lab_id.241136-14.seq_reps.14241136.regeno.vcf.gz
ERR4811125	site.02.subj.0631.lab.235136-15.iso.1	S	S	S	S	S	S	S	NA	S	S	S	S	S	<=0.25	0.06	0.12	<=0.015	2	1	0.05	NA	0.5	0.5	0.5	0.25	<=0.06	HIGH	HIGH	LOW	HIGH	HIGH	HIGH	HIGH	NA	HIGH	HIGH	HIGH	HIGH	HIGH	ERS5300843	../reproducibility/00/01/27/00/12700/site.02.iso.1.subject.0631.lab_id.235136-15.seq_reps.15235136.masked.vcf.gz	../reproducibility/00/01/27/00/12700/site.02.iso.1.subject.0631.lab_id.235136-15.seq_reps.15235136.regeno.vcf.gz
ERR4810530	site.02.subj.0633.lab.232002-14.iso.1	S	S	S	S	S	S	S	S	S	S	S	S	S	0.5	0.06	<=0.06	<=0.015	2	1	0.05	2	0.25	0.5	0.25	0.12	<=0.06	MEDIUM	MEDIUM	MEDIUM	MEDIUM	MEDIUM	MEDIUM	MEDIUM	MEDIUM	MEDIUM	MEDIUM	MEDIUM	MEDIUM	MEDIUM	ERS5298557	../reproducibility/00/01/09/07/10907/site.02.iso.1.subject.0633.lab_id.232002-14.seq_reps.14232002.masked.vcf.gz	../reproducibility/00/01/09/07/10907/site.02.iso.1.subject.0633.lab_id.232002-14.seq_reps.14232002.regeno.vcf.gz
ERR4811076	site.02.subj.0634.lab.232085-15.iso.1	S	S	R	S	S	S	S	S	S	S	S	S	S	<=0.25	0.06	2	<=0.015	2	1	<=0.025	4	0.5	0.5	0.5	0.25	<=0.06	HIGH	HIGH	LOW	HIGH	LOW	HIGH	HIGH	HIGH	HIGH	HIGH	LOW	LOW	HIGH	ERS5300794	../reproducibility/00/01/26/51/12651/site.02.iso.1.subject.0634.lab_id.232085-15.seq_reps.15232085.masked.vcf.gz	../reproducibility/00/01/26/51/12651/site.02.iso.1.subject.0634.lab_id.232085-15.seq_reps.15232085.regeno.vcf.gz
ERR4810693	site.02.subj.0636.lab.241093-14.iso.1	S	S	S	S	S	S	S	S	S	S	S	S	S	<=0.25	0.06	0.25	<=0.015	1	1	<=0.025	2	0.5	1	0.25	<=0.06	<=0.06	HIGH	HIGH	LOW	HIGH	HIGH	HIGH	HIGH	HIGH	HIGH	HIGH	HIGH	HIGH	HIGH	ERS5298720	../reproducibility/00/01/10/78/11078/site.02.iso.1.subject.0636.lab_id.241093-14.seq_reps.14241093.masked.vcf.gz	../reproducibility/00/01/10/78/11078/site.02.iso.1.subject.0636.lab_id.241093-14.seq_reps.14241093.regeno.vcf.gz
ERR4811129	site.02.subj.0638.lab.235150-15.iso.1	S	S	S	R	S	S	S	S	S	S	S	S	S	0.5	0.12	0.25	>1	2	0.5	0.05	2	0.5	0.5	0.25	0.25	<=0.06	HIGH	HIGH	HIGH	HIGH	HIGH	HIGH	HIGH	HIGH	HIGH	HIGH	LOW	HIGH	HIGH	ERS5300847	../reproducibility/00/01/27/04/12704/site.02.iso.1.subject.0638.lab_id.235150-15.seq_reps.15235150.masked.vcf.gz	../reproducibility/00/01/27/04/12704/site.02.iso.1.subject.0638.lab_id.235150-15.seq_reps.15235150.regeno.vcf.gz
ERR4811126	site.02.subj.0639.lab.235137-15.iso.1	S	S	S	S	S	S	S	S	S	S	S	S	S	<=0.25	0.06	<=0.06	<=0.015	1	1	<=0.025	2	0.5	0.5	0.25	0.12	<=0.06	HIGH	HIGH	HIGH	HIGH	HIGH	HIGH	HIGH	HIGH	LOW	HIGH	HIGH	HIGH	HIGH	ERS5300844	../reproducibility/00/01/27/01/12701/site.02.iso.1.subject.0639.lab_id.235137-15.seq_reps.15235137.masked.vcf.gz	../reproducibility/00/01/27/01/12701/site.02.iso.1.subject.0639.lab_id.235137-15.seq_reps.15235137.regeno.vcf.gz
ERR4811079	site.02.subj.0640.lab.232091-15.iso.1	S	S	S	S	S	S	S	S	S	S	S	S	S	0.5	0.06	0.25	<=0.015	1	0.5	0.05	4	0.5	0.5	0.5	<=0.06	<=0.06	HIGH	HIGH	LOW	HIGH	HIGH	HIGH	HIGH	HIGH	HIGH	HIGH	HIGH	HIGH	HIGH	ERS5300797	../reproducibility/00/01/26/54/12654/site.02.iso.1.subject.0640.lab_id.232091-15.seq_reps.15232091.masked.vcf.gz	../reproducibility/00/01/26/54/12654/site.02.iso.1.subject.0640.lab_id.232091-15.seq_reps.15232091.regeno.vcf.gz
ERR4811012	site.02.subj.0641.lab.241101-14.iso.1	S	S	S	S	S	S	S	S	S	S	S	S	S	<=0.25	0.03	<=0.06	<=0.015	1	1	0.05	2	0.5	1	0.25	0.12	<=0.06	HIGH	HIGH	HIGH	HIGH	HIGH	HIGH	HIGH	HIGH	HIGH	HIGH	HIGH	HIGH	HIGH	ERS5300730	../reproducibility/00/01/25/87/12587/site.02.iso.1.subject.0641.lab_id.241101-14.seq_reps.14241101.masked.vcf.gz	../reproducibility/00/01/25/87/12587/site.02.iso.1.subject.0641.lab_id.241101-14.seq_reps.14241101.regeno.vcf.gz
ERR4811010	site.02.subj.0643.lab.241082-14.iso.1	S	S	S	S	S	S	S	S	S	S	S	S	S	0.5	0.06	0.12	<=0.015	2	0.5	<=0.025	2	0.5	0.5	0.25	<=0.06	<=0.06	HIGH	HIGH	HIGH	HIGH	HIGH	HIGH	HIGH	LOW	HIGH	LOW	HIGH	HIGH	HIGH	ERS5300728	../reproducibility/00/01/25/85/12585/site.02.iso.1.subject.0643.lab_id.241082-14.seq_reps.14241082.masked.vcf.gz	../reproducibility/00/01/25/85/12585/site.02.iso.1.subject.0643.lab_id.241082-14.seq_reps.14241082.regeno.vcf.gz
ERR4811084	site.02.subj.0644.lab.232102-15.iso.1	S	S	S	S	S	I	R	R	S	S	S	S	S	0.5	0.06	0.12	<=0.015	2	4	0.2	8	1	1	0.5	<=0.06	<=0.06	HIGH	HIGH	HIGH	HIGH	HIGH	HIGH	HIGH	HIGH	HIGH	HIGH	HIGH	HIGH	HIGH	ERS5300802	../reproducibility/00/01/26/59/12659/site.02.iso.1.subject.0644.lab_id.232102-15.seq_reps.15232102.masked.vcf.gz	../reproducibility/00/01/26/59/12659/site.02.iso.1.subject.0644.lab_id.232102-15.seq_reps.15232102.regeno.vcf.gz
ERR4811110	site.02.subj.0645.lab.235081-15.iso.1	S	S	S	S	S	S	S	S	S	S	S	S	S	1	0.03	<=0.06	<=0.015	2	1	<=0.025	4	1	1	0.5	0.25	<=0.06	HIGH	HIGH	HIGH	HIGH	HIGH	HIGH	HIGH	HIGH	HIGH	HIGH	HIGH	LOW	HIGH	ERS5300828	../reproducibility/00/01/26/85/12685/site.02.iso.1.subject.0645.lab_id.235081-15.seq_reps.15235081.masked.vcf.gz	../reproducibility/00/01/26/85/12685/site.02.iso.1.subject.0645.lab_id.235081-15.seq_reps.15235081.regeno.vcf.gz
ERR4810651	site.02.subj.0647.lab.241003-14.iso.1	S	S	S	S	S	S	S	S	S	S	S	S	S	0.5	0.06	<=0.06	<=0.015	2	1	0.05	4	0.5	1	0.5	0.12	<=0.06	HIGH	HIGH	HIGH	HIGH	HIGH	HIGH	HIGH	HIGH	HIGH	HIGH	HIGH	HIGH	HIGH	ERS5298678	../reproducibility/00/01/10/32/11032/site.02.iso.1.subject.0647.lab_id.241003-14.seq_reps.14241003.masked.vcf.gz	../reproducibility/00/01/10/32/11032/site.02.iso.1.subject.0647.lab_id.241003-14.seq_reps.14241003.regeno.vcf.gz
ERR4810723	site.02.subj.0651.lab.241192-14.iso.1	S	S	S	S	S	S	S	S	S	S	S	S	S	<=0.25	0.12	0.25	<=0.015	2	1	<=0.025	2	0.5	1	0.25	<=0.06	<=0.06	HIGH	HIGH	HIGH	HIGH	HIGH	HIGH	HIGH	HIGH	HIGH	HIGH	HIGH	HIGH	HIGH	ERS5298750	../reproducibility/00/01/11/25/11125/site.02.iso.1.subject.0651.lab_id.241192-14.seq_reps.14241192.masked.vcf.gz	../reproducibility/00/01/11/25/11125/site.02.iso.1.subject.0651.lab_id.241192-14.seq_reps.14241192.regeno.vcf.gz
ERR4811029	site.02.subj.0652.lab.241195-14.iso.1	S	S	S	S	S	S	S	S	S	S	S	S	S	<=0.25	0.12	0.12	<=0.015	2	1	<=0.025	2	0.25	0.5	0.25	<=0.06	<=0.06	HIGH	HIGH	HIGH	HIGH	HIGH	HIGH	HIGH	HIGH	HIGH	HIGH	HIGH	HIGH	HIGH	ERS5300747	../reproducibility/00/01/26/04/12604/site.02.iso.1.subject.0652.lab_id.241195-14.seq_reps.14241195.masked.vcf.gz	../reproducibility/00/01/26/04/12604/site.02.iso.1.subject.0652.lab_id.241195-14.seq_reps.14241195.regeno.vcf.gz
ERR4811082	site.02.subj.0653.lab.232098-15.iso.1	S	S	S	S	S	S	S	S	S	S	S	S	S	0.5	0.06	0.12	<=0.015	1	0.5	0.05	2	0.5	0.5	0.5	0.12	<=0.06	HIGH	HIGH	HIGH	HIGH	HIGH	HIGH	HIGH	HIGH	HIGH	HIGH	HIGH	HIGH	HIGH	ERS5300800	../reproducibility/00/01/26/57/12657/site.02.iso.1.subject.0653.lab_id.232098-15.seq_reps.15232098.masked.vcf.gz	../reproducibility/00/01/26/57/12657/site.02.iso.1.subject.0653.lab_id.232098-15.seq_reps.15232098.regeno.vcf.gz
ERR4811083	site.02.subj.0654.lab.232101-15.iso.1	S	S	S	S	S	NA	S	S	S	S	S	S	S	0.5	0.06	<=0.06	<=0.015	2	NA	0.05	4	0.5	0.5	0.5	0.12	<=0.06	HIGH	HIGH	HIGH	HIGH	HIGH	NA	HIGH	HIGH	HIGH	HIGH	LOW	HIGH	HIGH	ERS5300801	../reproducibility/00/01/26/58/12658/site.02.iso.1.subject.0654.lab_id.232101-15.seq_reps.15232101.masked.vcf.gz	../reproducibility/00/01/26/58/12658/site.02.iso.1.subject.0654.lab_id.232101-15.seq_reps.15232101.regeno.vcf.gz
ERR4810763	site.02.subj.0655.lab.242318-14.iso.1	R	S	S	R	R	I	R	R	R	R	R	R	R	>8	0.06	0.25	>1	8	4	>1.6	16	>8	>2	2	>4	>2	HIGH	HIGH	HIGH	HIGH	HIGH	HIGH	HIGH	HIGH	HIGH	HIGH	LOW	HIGH	HIGH	ERS5298790	../reproducibility/00/01/11/75/11175/site.02.iso.1.subject.0655.lab_id.242318-14.seq_reps.14242318.masked.vcf.gz	../reproducibility/00/01/11/75/11175/site.02.iso.1.subject.0655.lab_id.242318-14.seq_reps.14242318.regeno.vcf.gz
ERR4811014	site.02.subj.0659.lab.241110-14.iso.1	R	S	S	R	I	R	R	R	R	R	S	R	S	8	0.06	0.25	>1	4	8	>1.6	8	8	>2	1	1	0.12	HIGH	HIGH	LOW	HIGH	HIGH	HIGH	HIGH	HIGH	HIGH	HIGH	HIGH	HIGH	HIGH	ERS5300732	../reproducibility/00/01/25/89/12589/site.02.iso.1.subject.0659.lab_id.241110-14.seq_reps.14241110.masked.vcf.gz	../reproducibility/00/01/25/89/12589/site.02.iso.1.subject.0659.lab_id.241110-14.seq_reps.14241110.regeno.vcf.gz
ERR4811124	site.02.subj.0660.lab.235135-15.iso.1	R	S	R	R	I	S	R	S	S	R	S	S	S	4	0.06	>4	0.25	4	0.5	1.6	4	1	>2	0.25	<=0.06	<=0.06	LOW	HIGH	LOW	LOW	LOW	HIGH	LOW	HIGH	HIGH	LOW	HIGH	HIGH	HIGH	ERS5300842	../reproducibility/00/01/26/99/12699/site.02.iso.1.subject.0660.lab_id.235135-15.seq_reps.15235135.masked.vcf.gz	../reproducibility/00/01/26/99/12699/site.02.iso.1.subject.0660.lab_id.235135-15.seq_reps.15235135.regeno.vcf.gz
ERR4810690	site.02.subj.0661.lab.241083-14.iso.1	S	S	S	S	S	S	S	S	S	S	S	S	S	<=0.25	<=0.015	<=0.06	0.03	1	0.5	<=0.025	2	0.5	0.5	0.5	<=0.06	<=0.06	HIGH	HIGH	HIGH	HIGH	HIGH	HIGH	HIGH	HIGH	HIGH	HIGH	HIGH	HIGH	HIGH	ERS5298717	../reproducibility/00/01/10/74/11074/site.02.iso.1.subject.0661.lab_id.241083-14.seq_reps.14241083.masked.vcf.gz	../reproducibility/00/01/10/74/11074/site.02.iso.1.subject.0661.lab_id.241083-14.seq_reps.14241083.regeno.vcf.gz
ERR4811077	site.02.subj.0665.lab.232089-15.iso.1	S	S	R	S	S	S	S	S	S	S	S	S	S	<=0.25	0.03	0.5	<=0.015	2	1	0.05	2	1	0.5	1	0.12	<=0.06	HIGH	HIGH	LOW	HIGH	HIGH	HIGH	HIGH	HIGH	HIGH	HIGH	HIGH	HIGH	HIGH	ERS5300795	../reproducibility/00/01/26/52/12652/site.02.iso.1.subject.0665.lab_id.232089-15.seq_reps.15232089.masked.vcf.gz	../reproducibility/00/01/26/52/12652/site.02.iso.1.subject.0665.lab_id.232089-15.seq_reps.15232089.regeno.vcf.gz
ERR4811139	site.02.subj.0666.lab.235178-15.iso.1	S	S	S	S	S	S	S	R	S	S	S	S	S	1	0.06	0.25	<=0.015	1	1	0.05	8	0.5	1	0.5	0.12	<=0.06	LOW	HIGH	HIGH	HIGH	HIGH	HIGH	HIGH	HIGH	HIGH	HIGH	LOW	HIGH	HIGH	ERS5300857	../reproducibility/00/01/27/14/12714/site.02.iso.1.subject.0666.lab_id.235178-15.seq_reps.15235178.masked.vcf.gz	../reproducibility/00/01/27/14/12714/site.02.iso.1.subject.0666.lab_id.235178-15.seq_reps.15235178.regeno.vcf.gz
ERR4811027	site.02.subj.0667.lab.2014241187.iso.1	S	S	S	S	S	S	S	S	S	S	S	S	S	<=0.25	0.06	0.12	<=0.015	1	0.5	<=0.025	2	0.25	0.5	0.12	<=0.06	<=0.06	HIGH	HIGH	HIGH	HIGH	HIGH	HIGH	HIGH	HIGH	HIGH	HIGH	LOW	HIGH	HIGH	ERS5300745	../reproducibility/00/01/26/02/12602/site.02.iso.1.subject.0667.lab_id.2014241187.seq_reps.14241187.masked.vcf.gz	../reproducibility/00/01/26/02/12602/site.02.iso.1.subject.0667.lab_id.2014241187.seq_reps.14241187.regeno.vcf.gz
ERR4811025	site.02.subj.0668.lab.2014241159.iso.1	S	S	R	S	I	S	S	S	S	S	S	S	S	0.5	0.12	0.5	<=0.015	4	0.5	<=0.025	4	0.5	0.5	0.5	0.12	<=0.06	HIGH	HIGH	LOW	HIGH	HIGH	HIGH	HIGH	HIGH	HIGH	HIGH	HIGH	HIGH	HIGH	ERS5300743	../reproducibility/00/01/26/00/12600/site.02.iso.1.subject.0668.lab_id.2014241159.seq_reps.14241159.masked.vcf.gz	../reproducibility/00/01/26/00/12600/site.02.iso.1.subject.0668.lab_id.2014241159.seq_reps.14241159.regeno.vcf.gz
ERR4810676	site.02.subj.0669.lab.2014241041.iso.1	S	R	S	S	S	S	S	S	S	S	S	S	S	<=0.25	0.5	0.12	<=0.015	1	1	0.05	4	0.5	0.5	0.25	<=0.06	<=0.06	HIGH	LOW	HIGH	HIGH	HIGH	HIGH	HIGH	HIGH	HIGH	HIGH	HIGH	HIGH	HIGH	ERS5298703	../reproducibility/00/01/10/58/11058/site.02.iso.1.subject.0669.lab_id.2014241041.seq_reps.14241041.masked.vcf.gz	../reproducibility/00/01/10/58/11058/site.02.iso.1.subject.0669.lab_id.2014241041.seq_reps.14241041.regeno.vcf.gz
ERR4810692	site.02.subj.0670.lab.2014241092.iso.1	S	S	S	S	S	S	S	S	S	S	S	S	S	<=0.25	0.06	<=0.06	<=0.015	1	1	0.05	2	0.25	0.5	0.25	0.12	<=0.06	HIGH	HIGH	HIGH	HIGH	HIGH	HIGH	HIGH	HIGH	HIGH	LOW	HIGH	HIGH	HIGH	ERS5298719	../reproducibility/00/01/10/77/11077/site.02.iso.1.subject.0670.lab_id.2014241092.seq_reps.14241092.masked.vcf.gz	../reproducibility/00/01/10/77/11077/site.02.iso.1.subject.0670.lab_id.2014241092.seq_reps.14241092.regeno.vcf.gz
ERR4810744	site.02.subj.0671.lab.2014242260.iso.1	S	S	S	S	S	S	S	S	S	S	S	S	S	<=0.25	0.06	<=0.06	<=0.015	1	1	0.1	2	0.5	1	1	<=0.06	<=0.06	HIGH	HIGH	HIGH	HIGH	HIGH	HIGH	LOW	HIGH	LOW	HIGH	LOW	HIGH	HIGH	ERS5298771	../reproducibility/00/01/11/52/11152/site.02.iso.1.subject.0671.lab_id.2014242260.seq_reps.14242260.masked.vcf.gz	../reproducibility/00/01/11/52/11152/site.02.iso.1.subject.0671.lab_id.2014242260.seq_reps.14242260.regeno.vcf.gz
ERR4810722	site.02.subj.0672.lab.2014241191.iso.1	S	S	S	S	I	S	S	S	S	S	S	S	S	0.5	0.12	0.25	0.06	4	1	0.05	2	0.5	1	0.5	<=0.06	<=0.06	HIGH	HIGH	HIGH	LOW	HIGH	HIGH	HIGH	HIGH	HIGH	HIGH	LOW	HIGH	HIGH	ERS5298749	../reproducibility/00/01/11/24/11124/site.02.iso.1.subject.0672.lab_id.2014241191.seq_reps.14241191.masked.vcf.gz	../reproducibility/00/01/11/24/11124/site.02.iso.1.subject.0672.lab_id.2014241191.seq_reps.14241191.regeno.vcf.gz
ERR4811032	site.02.subj.0673.lab.2014242052.iso.1	R	S	S	R	I	S	R	S	R	R	S	S	S	4	0.03	0.25	1	4	2	1.6	4	8	>2	1	0.5	0.12	HIGH	HIGH	HIGH	HIGH	HIGH	HIGH	HIGH	HIGH	HIGH	HIGH	HIGH	HIGH	HIGH	ERS5300750	../reproducibility/00/01/26/07/12607/site.02.iso.1.subject.0673.lab_id.2014242052.seq_reps.14242052.masked.vcf.gz	../reproducibility/00/01/26/07/12607/site.02.iso.1.subject.0673.lab_id.2014242052.seq_reps.14242052.regeno.vcf.gz
ERR4810652	site.02.subj.0674.lab.2014241004.iso.1	S	S	S	S	S	S	S	S	S	S	S	S	S	<=0.25	0.25	0.12	<=0.015	1	1	<=0.025	4	0.5	0.5	0.5	0.12	<=0.06	HIGH	HIGH	HIGH	HIGH	HIGH	HIGH	HIGH	HIGH	HIGH	HIGH	HIGH	HIGH	HIGH	ERS5298679	../reproducibility/00/01/10/33/11033/site.02.iso.1.subject.0674.lab_id.2014241004.seq_reps.14241004.masked.vcf.gz	../reproducibility/00/01/10/33/11033/site.02.iso.1.subject.0674.lab_id.2014241004.seq_reps.14241004.regeno.vcf.gz
ERR4810712	site.02.subj.0675.lab.2014241163.iso.1	S	S	S	S	S	S	S	S	S	S	S	S	S	<=0.25	0.06	0.12	<=0.015	2	1	0.05	2	0.5	0.5	0.25	0.25	<=0.06	HIGH	HIGH	HIGH	HIGH	HIGH	HIGH	HIGH	HIGH	HIGH	HIGH	HIGH	HIGH	HIGH	ERS5298739	../reproducibility/00/01/11/11/11111/site.02.iso.1.subject.0675.lab_id.2014241163.seq_reps.14241163.masked.vcf.gz	../reproducibility/00/01/11/11/11111/site.02.iso.1.subject.0675.lab_id.2014241163.seq_reps.14241163.regeno.vcf.gz
ERR4810743	site.02.subj.0676.lab.2014242257.iso.1	S	S	S	S	S	S	S	S	S	S	S	S	S	0.5	0.06	0.12	<=0.015	1	1	0.05	4	0.5	0.5	0.25	0.25	<=0.06	HIGH	HIGH	LOW	HIGH	LOW	HIGH	HIGH	HIGH	LOW	LOW	LOW	HIGH	LOW	ERS5298770	../reproducibility/00/01/11/51/11151/site.02.iso.1.subject.0676.lab_id.2014242257.seq_reps.14242257.masked.vcf.gz	../reproducibility/00/01/11/51/11151/site.02.iso.1.subject.0676.lab_id.2014242257.seq_reps.14242257.regeno.vcf.gz
ERR4810687	site.02.subj.0677.lab.2014241057.iso.1	S	S	S	S	S	S	S	S	S	S	S	S	S	<=0.25	0.06	0.12	<=0.015	1	2	0.05	4	0.5	0.5	0.25	0.12	<=0.06	HIGH	HIGH	LOW	HIGH	HIGH	HIGH	HIGH	HIGH	LOW	LOW	HIGH	HIGH	HIGH	ERS5298714	../reproducibility/00/01/10/69/11069/site.02.iso.1.subject.0677.lab_id.2014241057.seq_reps.14241057.masked.vcf.gz	../reproducibility/00/01/10/69/11069/site.02.iso.1.subject.0677.lab_id.2014241057.seq_reps.14241057.regeno.vcf.gz
ERR4810686	site.02.subj.0678.lab.2014241056.iso.1	S	S	R	NA	S	S	S	NA	S	S	S	S	S	0.5	0.06	0.5	NA	1	2	0.05	NA	1	1	0.25	0.12	<=0.06	HIGH	HIGH	LOW	NA	HIGH	HIGH	HIGH	NA	LOW	LOW	HIGH	HIGH	HIGH	ERS5298713	../reproducibility/00/01/10/68/11068/site.02.iso.1.subject.0678.lab_id.2014241056.seq_reps.14241056.masked.vcf.gz	../reproducibility/00/01/10/68/11068/site.02.iso.1.subject.0678.lab_id.2014241056.seq_reps.14241056.regeno.vcf.gz
ERR4810653	site.02.subj.0679.lab.2014241005.iso.1	S	S	S	S	S	S	S	S	S	S	S	S	S	<=0.25	0.06	<=0.06	<=0.015	1	1	<=0.025	2	0.5	0.5	0.25	<=0.06	<=0.06	HIGH	HIGH	HIGH	HIGH	HIGH	HIGH	HIGH	HIGH	HIGH	HIGH	HIGH	HIGH	HIGH	ERS5298680	../reproducibility/00/01/10/34/11034/site.02.iso.1.subject.0679.lab_id.2014241005.seq_reps.14241005.masked.vcf.gz	../reproducibility/00/01/10/34/11034/site.02.iso.1.subject.0679.lab_id.2014241005.seq_reps.14241005.regeno.vcf.gz
ERR4810663	site.02.subj.0681.lab.2014241022.iso.1	S	S	S	S	S	S	S	S	S	S	S	S	S	0.5	<=0.015	<=0.06	0.06	2	0.5	0.05	4	1	1	0.5	0.25	<=0.06	HIGH	HIGH	HIGH	LOW	HIGH	HIGH	HIGH	HIGH	HIGH	HIGH	HIGH	HIGH	HIGH	ERS5298690	../reproducibility/00/01/10/44/11044/site.02.iso.1.subject.0681.lab_id.2014241022.seq_reps.14241022.masked.vcf.gz	../reproducibility/00/01/10/44/11044/site.02.iso.1.subject.0681.lab_id.2014241022.seq_reps.14241022.regeno.vcf.gz
ERR4811013	site.02.subj.0682.lab.2014241105.iso.1	S	S	S	S	I	S	S	S	S	S	S	S	S	1	0.06	<=0.06	<=0.015	4	1	<=0.025	2	0.5	0.5	0.25	0.12	<=0.06	LOW	HIGH	HIGH	HIGH	LOW	HIGH	HIGH	HIGH	LOW	HIGH	HIGH	HIGH	HIGH	ERS5300731	../reproducibility/00/01/25/88/12588/site.02.iso.1.subject.0682.lab_id.2014241105.seq_reps.14241105.masked.vcf.gz	../reproducibility/00/01/25/88/12588/site.02.iso.1.subject.0682.lab_id.2014241105.seq_reps.14241105.regeno.vcf.gz
ERR4811024	site.02.subj.0683.lab.2014241156.iso.1	S	S	S	S	S	S	S	S	S	S	S	S	S	<=0.25	0.06	<=0.06	<=0.015	1	0.5	<=0.025	2	1	0.5	0.5	<=0.06	<=0.06	HIGH	HIGH	HIGH	HIGH	HIGH	HIGH	HIGH	HIGH	HIGH	HIGH	LOW	HIGH	HIGH	ERS5300742	../reproducibility/00/01/25/99/12599/site.02.iso.1.subject.0683.lab_id.2014241156.seq_reps.14241156.masked.vcf.gz	../reproducibility/00/01/25/99/12599/site.02.iso.1.subject.0683.lab_id.2014241156.seq_reps.14241156.regeno.vcf.gz
ERR4810724	site.02.subj.0684.lab.2014242053.iso.1	S	S	S	S	R	S	R	S	S	S	S	R	R	0.5	0.06	<=0.06	<=0.015	8	2	>1.6	4	0.5	0.5	0.5	>4	>2	HIGH	HIGH	HIGH	HIGH	LOW	HIGH	HIGH	HIGH	HIGH	LOW	HIGH	HIGH	HIGH	ERS5298751	../reproducibility/00/01/11/30/11130/site.02.iso.1.subject.0684.lab_id.2014242053.seq_reps.14242053.masked.vcf.gz	../reproducibility/00/01/11/30/11130/site.02.iso.1.subject.0684.lab_id.2014242053.seq_reps.14242053.regeno.vcf.gz
ERR4811009	site.02.subj.0687.lab.2014241059.iso.1	S	S	S	S	S	S	S	S	S	S	S	S	S	0.5	0.06	0.25	0.03	1	2	0.05	4	0.5	0.5	0.25	0.12	<=0.06	HIGH	HIGH	HIGH	HIGH	HIGH	HIGH	HIGH	HIGH	HIGH	HIGH	HIGH	HIGH	HIGH	ERS5300727	../reproducibility/00/01/25/84/12584/site.02.iso.1.subject.0687.lab_id.2014241059.seq_reps.14241059.masked.vcf.gz	../reproducibility/00/01/25/84/12584/site.02.iso.1.subject.0687.lab_id.2014241059.seq_reps.14241059.regeno.vcf.gz
ERR4810665	site.02.subj.0688.lab.2014241024.iso.1	S	S	R	S	S	S	S	S	S	S	S	S	S	0.5	0.25	0.5	<=0.015	1	1	<=0.025	4	0.5	0.5	0.25	0.25	<=0.06	HIGH	HIGH	HIGH	HIGH	HIGH	HIGH	HIGH	HIGH	HIGH	HIGH	HIGH	HIGH	HIGH	ERS5298692	../reproducibility/00/01/10/46/11046/site.02.iso.1.subject.0688.lab_id.2014241024.seq_reps.14241024.masked.vcf.gz	../reproducibility/00/01/10/46/11046/site.02.iso.1.subject.0688.lab_id.2014241024.seq_reps.14241024.regeno.vcf.gz
ERR4810746	site.02.subj.0690.lab.2014242266.iso.1	S	S	R	S	S	S	S	S	S	S	S	S	S	0.5	0.12	0.5	<=0.015	1	0.5	0.05	4	0.5	0.5	0.5	<=0.06	<=0.06	HIGH	HIGH	LOW	HIGH	HIGH	HIGH	HIGH	HIGH	HIGH	HIGH	HIGH	HIGH	HIGH	ERS5298773	../reproducibility/00/01/11/54/11154/site.02.iso.1.subject.0690.lab_id.2014242266.seq_reps.14242266.masked.vcf.gz	../reproducibility/00/01/11/54/11154/site.02.iso.1.subject.0690.lab_id.2014242266.seq_reps.14242266.regeno.vcf.gz
ERR4810685	site.02.subj.0691.lab.2014241055.iso.1	S	S	R	S	S	S	S	S	S	S	S	S	S	0.5	0.06	0.5	<=0.015	1	2	0.05	2	0.5	0.5	0.25	0.12	<=0.06	HIGH	HIGH	LOW	HIGH	HIGH	HIGH	HIGH	HIGH	HIGH	HIGH	HIGH	HIGH	HIGH	ERS5298712	../reproducibility/00/01/10/67/11067/site.02.iso.1.subject.0691.lab_id.2014241055.seq_reps.14241055.masked.vcf.gz	../reproducibility/00/01/10/67/11067/site.02.iso.1.subject.0691.lab_id.2014241055.seq_reps.14241055.regeno.vcf.gz
ERR4810684	site.02.subj.0692.lab.2014241054.iso.1	S	S	S	S	S	S	S	NA	S	S	S	S	S	0.5	0.06	0.25	<=0.015	1	2	0.05	NA	0.5	0.5	0.5	0.12	<=0.06	HIGH	HIGH	LOW	HIGH	HIGH	HIGH	HIGH	NA	HIGH	HIGH	LOW	HIGH	HIGH	ERS5298711	../reproducibility/00/01/10/66/11066/site.02.iso.1.subject.0692.lab_id.2014241054.seq_reps.14241054.masked.vcf.gz	../reproducibility/00/01/10/66/11066/site.02.iso.1.subject.0692.lab_id.2014241054.seq_reps.14241054.regeno.vcf.gz
ERR4810688	site.02.subj.0693.lab.2014241072.iso.1	R	S	R	R	I	S	R	S	R	S	R	S	R	4	0.25	4	1	4	1	1.6	2	4	0.5	4	0.12	2	LOW	HIGH	LOW	LOW	LOW	HIGH	LOW	HIGH	LOW	HIGH	LOW	HIGH	LOW	ERS5298715	../reproducibility/00/01/10/71/11071/site.02.iso.1.subject.0693.lab_id.2014241072.seq_reps.14241072.masked.vcf.gz	../reproducibility/00/01/10/71/11071/site.02.iso.1.subject.0693.lab_id.2014241072.seq_reps.14241072.regeno.vcf.gz
ERR4810696	site.02.subj.0694.lab.2014241121.iso.1	S	S	S	S	S	S	R	S	S	S	S	S	S	<=0.25	0.06	0.25	<=0.015	2	0.5	0.4	2	0.5	0.5	1	0.25	<=0.06	MEDIUM	MEDIUM	MEDIUM	MEDIUM	MEDIUM	MEDIUM	MEDIUM	MEDIUM	MEDIUM	MEDIUM	MEDIUM	MEDIUM	MEDIUM	ERS5298723	../reproducibility/00/01/10/87/11087/site.02.iso.1.subject.0694.lab_id.2014241121.seq_reps.14241121.masked.vcf.gz	../reproducibility/00/01/10/87/11087/site.02.iso.1.subject.0694.lab_id.2014241121.seq_reps.14241121.regeno.vcf.gz
ERR4810731	site.02.subj.0695.lab.2014242067.iso.1	S	S	S	S	S	S	S	S	S	S	S	S	S	<=0.25	0.06	0.12	<=0.015	1	1	0.05	2	0.25	0.5	0.25	0.12	<=0.06	MEDIUM	MEDIUM	MEDIUM	MEDIUM	MEDIUM	MEDIUM	MEDIUM	MEDIUM	MEDIUM	MEDIUM	MEDIUM	MEDIUM	MEDIUM	ERS5298758	../reproducibility/00/01/11/38/11138/site.02.iso.1.subject.0695.lab_id.2014242067.seq_reps.14242067.masked.vcf.gz	../reproducibility/00/01/11/38/11138/site.02.iso.1.subject.0695.lab_id.2014242067.seq_reps.14242067.regeno.vcf.gz
ERR4810730	site.02.subj.0696.lab.2014242066.iso.1	S	S	S	S	S	S	S	S	S	S	S	S	S	0.5	0.06	0.25	<=0.015	2	0.5	0.05	4	0.5	1	0.25	<=0.06	<=0.06	MEDIUM	MEDIUM	MEDIUM	MEDIUM	MEDIUM	MEDIUM	MEDIUM	MEDIUM	MEDIUM	MEDIUM	MEDIUM	MEDIUM	MEDIUM	ERS5298757	../reproducibility/00/01/11/37/11137/site.02.iso.1.subject.0696.lab_id.2014242066.seq_reps.14242066.masked.vcf.gz	../reproducibility/00/01/11/37/11137/site.02.iso.1.subject.0696.lab_id.2014242066.seq_reps.14242066.regeno.vcf.gz
ERR4810729	site.02.subj.0697.lab.2014242064.iso.1	S	S	S	S	S	S	S	S	S	S	S	S	S	0.5	0.06	0.12	<=0.015	1	0.5	<=0.025	4	0.5	0.5	0.5	<=0.06	<=0.06	MEDIUM	MEDIUM	MEDIUM	MEDIUM	MEDIUM	MEDIUM	MEDIUM	MEDIUM	MEDIUM	MEDIUM	MEDIUM	MEDIUM	MEDIUM	ERS5298756	../reproducibility/00/01/11/36/11136/site.02.iso.1.subject.0697.lab_id.2014242064.seq_reps.14242064.masked.vcf.gz	../reproducibility/00/01/11/36/11136/site.02.iso.1.subject.0697.lab_id.2014242064.seq_reps.14242064.regeno.vcf.gz
ERR4811033	site.02.subj.0698.lab.2014242063.iso.1	S	S	S	S	S	S	S	S	S	S	S	S	S	0.5	0.06	0.12	<=0.015	2	0.5	0.05	4	0.5	0.5	0.5	<=0.06	<=0.06	MEDIUM	MEDIUM	MEDIUM	MEDIUM	MEDIUM	MEDIUM	MEDIUM	MEDIUM	MEDIUM	MEDIUM	MEDIUM	MEDIUM	MEDIUM	ERS5300751	../reproducibility/00/01/26/08/12608/site.02.iso.1.subject.0698.lab_id.2014242063.seq_reps.14242063.masked.vcf.gz	../reproducibility/00/01/26/08/12608/site.02.iso.1.subject.0698.lab_id.2014242063.seq_reps.14242063.regeno.vcf.gz
ERR4810668	site.02.subj.0699.lab.2014241029.iso.1	S	S	S	S	S	I	R	S	S	S	S	S	S	<=0.25	0.03	0.12	<=0.015	1	4	0.2	2	0.5	0.5	0.25	<=0.06	<=0.06	MEDIUM	MEDIUM	MEDIUM	MEDIUM	MEDIUM	MEDIUM	MEDIUM	MEDIUM	MEDIUM	MEDIUM	MEDIUM	MEDIUM	MEDIUM	ERS5298695	../reproducibility/00/01/10/49/11049/site.02.iso.1.subject.0699.lab_id.2014241029.seq_reps.14241029.masked.vcf.gz	../reproducibility/00/01/10/49/11049/site.02.iso.1.subject.0699.lab_id.2014241029.seq_reps.14241029.regeno.vcf.gz
ERR4810689	site.02.subj.0700.lab.2014241073.iso.1	S	S	S	S	S	S	S	S	S	S	S	S	S	0.5	0.06	0.25	<=0.015	1	0.5	<=0.025	4	0.5	0.5	0.25	<=0.06	<=0.06	MEDIUM	MEDIUM	MEDIUM	MEDIUM	MEDIUM	MEDIUM	MEDIUM	MEDIUM	MEDIUM	MEDIUM	MEDIUM	MEDIUM	MEDIUM	ERS5298716	../reproducibility/00/01/10/72/11072/site.02.iso.1.subject.0700.lab_id.2014241073.seq_reps.14241073.masked.vcf.gz	../reproducibility/00/01/10/72/11072/site.02.iso.1.subject.0700.lab_id.2014241073.seq_reps.14241073.regeno.vcf.gz
ERR4810721	site.02.subj.0701.lab.2014241190.iso.1	S	S	S	S	S	S	S	S	S	S	S	S	S	<=0.25	0.12	0.25	<=0.015	2	1	0.05	2	0.5	0.5	0.25	<=0.06	<=0.06	MEDIUM	MEDIUM	MEDIUM	MEDIUM	MEDIUM	MEDIUM	MEDIUM	MEDIUM	MEDIUM	MEDIUM	MEDIUM	MEDIUM	MEDIUM	ERS5298748	../reproducibility/00/01/11/23/11123/site.02.iso.1.subject.0701.lab_id.2014241190.seq_reps.14241190.masked.vcf.gz	../reproducibility/00/01/11/23/11123/site.02.iso.1.subject.0701.lab_id.2014241190.seq_reps.14241190.regeno.vcf.gz
ERR4811028	site.02.subj.0702.lab.2014241189.iso.1	S	S	S	S	S	S	S	S	S	S	S	S	S	<=0.25	0.12	0.25	<=0.015	2	0.5	0.05	2	0.5	1	0.25	<=0.06	<=0.06	MEDIUM	MEDIUM	MEDIUM	MEDIUM	MEDIUM	MEDIUM	MEDIUM	MEDIUM	MEDIUM	MEDIUM	MEDIUM	MEDIUM	MEDIUM	ERS5300746	../reproducibility/00/01/26/03/12603/site.02.iso.1.subject.0702.lab_id.2014241189.seq_reps.14241189.masked.vcf.gz	../reproducibility/00/01/26/03/12603/site.02.iso.1.subject.0702.lab_id.2014241189.seq_reps.14241189.regeno.vcf.gz
ERR4810742	site.02.subj.0703.lab.2014242256.iso.1	NA	NA	S	S	NA	S	S	S	S	S	S	S	S	NA	NA	<=0.06	<=0.015	NA	<=0.25	<=0.025	4	<=0.12	<=0.03	<=0.06	<=0.06	<=0.06	NA	NA	MEDIUM	MEDIUM	NA	MEDIUM	MEDIUM	MEDIUM	MEDIUM	MEDIUM	MEDIUM	MEDIUM	MEDIUM	ERS5298769	../reproducibility/00/01/11/50/11150/site.02.iso.1.subject.0703.lab_id.2014242256.seq_reps.14242256.masked.vcf.gz	../reproducibility/00/01/11/50/11150/site.02.iso.1.subject.0703.lab_id.2014242256.seq_reps.14242256.regeno.vcf.gz
ERR4810745	site.02.subj.0704.lab.2014242264.iso.1	S	S	S	S	S	S	S	S	S	S	S	S	S	<=0.25	0.06	0.25	<=0.015	2	1	0.1	4	0.5	1	0.5	0.12	<=0.06	MEDIUM	MEDIUM	MEDIUM	MEDIUM	MEDIUM	MEDIUM	MEDIUM	MEDIUM	MEDIUM	MEDIUM	MEDIUM	MEDIUM	MEDIUM	ERS5298772	../reproducibility/00/01/11/53/11153/site.02.iso.1.subject.0704.lab_id.2014242264.seq_reps.14242264.masked.vcf.gz	../reproducibility/00/01/11/53/11153/site.02.iso.1.subject.0704.lab_id.2014242264.seq_reps.14242264.regeno.vcf.gz
ERR4810695	site.02.subj.0705.lab.2014241116.iso.1	S	S	S	S	S	S	S	S	S	S	S	S	S	<=0.25	0.06	<=0.06	<=0.015	2	0.5	<=0.025	2	0.5	1	0.5	<=0.06	<=0.06	MEDIUM	MEDIUM	MEDIUM	MEDIUM	MEDIUM	MEDIUM	MEDIUM	MEDIUM	MEDIUM	MEDIUM	MEDIUM	MEDIUM	MEDIUM	ERS5298722	../reproducibility/00/01/10/85/11085/site.02.iso.1.subject.0705.lab_id.2014241116.seq_reps.14241116.masked.vcf.gz	../reproducibility/00/01/10/85/11085/site.02.iso.1.subject.0705.lab_id.2014241116.seq_reps.14241116.regeno.vcf.gz
ERR4810710	site.02.subj.0706.lab.2014241160.iso.1	S	S	S	S	S	S	S	S	S	S	S	S	S	0.5	0.12	0.25	<=0.015	2	0.5	<=0.025	2	0.5	0.5	0.5	<=0.06	<=0.06	MEDIUM	MEDIUM	MEDIUM	MEDIUM	MEDIUM	MEDIUM	MEDIUM	MEDIUM	MEDIUM	MEDIUM	MEDIUM	MEDIUM	MEDIUM	ERS5298737	../reproducibility/00/01/11/09/11109/site.02.iso.1.subject.0706.lab_id.2014241160.seq_reps.14241160.masked.vcf.gz	../reproducibility/00/01/11/09/11109/site.02.iso.1.subject.0706.lab_id.2014241160.seq_reps.14241160.regeno.vcf.gz
ERR4811015	site.02.subj.0707.lab.2014241112.iso.1	S	S	S	S	S	S	S	S	S	S	S	S	S	0.5	0.06	<=0.06	<=0.015	1	0.5	0.05	4	0.5	0.5	0.25	<=0.06	<=0.06	MEDIUM	MEDIUM	MEDIUM	MEDIUM	MEDIUM	MEDIUM	MEDIUM	MEDIUM	MEDIUM	MEDIUM	MEDIUM	MEDIUM	MEDIUM	ERS5300733	../reproducibility/00/01/25/90/12590/site.02.iso.1.subject.0707.lab_id.2014241112.seq_reps.14241112.masked.vcf.gz	../reproducibility/00/01/25/90/12590/site.02.iso.1.subject.0707.lab_id.2014241112.seq_reps.14241112.regeno.vcf.gz
ERR4810902	site.02.subj.0713.lab.2014241122.iso.1	S	S	S	S	S	S	S	S	S	S	S	S	S	<=0.25	0.03	<=0.06	0.03	1	1	<=0.025	2	0.25	0.5	0.25	<=0.06	<=0.06	MEDIUM	MEDIUM	MEDIUM	MEDIUM	MEDIUM	MEDIUM	MEDIUM	MEDIUM	MEDIUM	MEDIUM	MEDIUM	MEDIUM	MEDIUM	ERS5300620	../reproducibility/00/01/14/30/11430/site.02.iso.1.subject.0713.lab_id.2014241122.seq_reps.241122.masked.vcf.gz	../reproducibility/00/01/14/30/11430/site.02.iso.1.subject.0713.lab_id.2014241122.seq_reps.241122.regeno.vcf.gz
ERR4810714	site.02.subj.0714.lab.2014241166.iso.1	S	S	S	NA	S	S	S	S	S	S	S	S	S	<=0.25	0.06	<=0.06	NA	2	1	0.05	2	0.5	0.5	0.5	0.12	<=0.06	MEDIUM	MEDIUM	MEDIUM	NA	MEDIUM	MEDIUM	MEDIUM	MEDIUM	MEDIUM	MEDIUM	MEDIUM	MEDIUM	MEDIUM	ERS5298741	../reproducibility/00/01/11/13/11113/site.02.iso.1.subject.0714.lab_id.2014241166.seq_reps.14241166.masked.vcf.gz	../reproducibility/00/01/11/13/11113/site.02.iso.1.subject.0714.lab_id.2014241166.seq_reps.14241166.regeno.vcf.gz
ERR4810713	site.02.subj.0715.lab.2014241165.iso.1	S	S	S	S	S	S	S	S	S	S	S	S	S	<=0.25	0.03	<=0.06	<=0.015	2	1	0.05	2	0.5	0.5	0.25	<=0.06	<=0.06	MEDIUM	MEDIUM	MEDIUM	MEDIUM	MEDIUM	MEDIUM	MEDIUM	MEDIUM	MEDIUM	MEDIUM	MEDIUM	MEDIUM	MEDIUM	ERS5298740	../reproducibility/00/01/11/12/11112/site.02.iso.1.subject.0715.lab_id.2014241165.seq_reps.14241165.masked.vcf.gz	../reproducibility/00/01/11/12/11112/site.02.iso.1.subject.0715.lab_id.2014241165.seq_reps.14241165.regeno.vcf.gz
ERR4810711	site.02.subj.0717.lab.2014241162.iso.1	S	S	S	S	S	S	S	S	S	S	S	S	S	<=0.25	0.06	<=0.06	<=0.015	2	2	0.05	<=1	0.5	0.5	0.25	0.25	<=0.06	MEDIUM	MEDIUM	MEDIUM	MEDIUM	MEDIUM	MEDIUM	MEDIUM	MEDIUM	MEDIUM	MEDIUM	MEDIUM	MEDIUM	MEDIUM	ERS5298738	../reproducibility/00/01/11/10/11110/site.02.iso.1.subject.0717.lab_id.2014241162.seq_reps.14241162.masked.vcf.gz	../reproducibility/00/01/11/10/11110/site.02.iso.1.subject.0717.lab_id.2014241162.seq_reps.14241162.regeno.vcf.gz
ERR4810780	site.02.subj.0718.lab.2014242362.iso.1	R	S	S	R	I	I	R	R	R	R	R	R	R	8	0.06	0.25	>1	4	4	>1.6	>16	>8	>2	2	1	0.25	MEDIUM	MEDIUM	MEDIUM	MEDIUM	MEDIUM	MEDIUM	MEDIUM	MEDIUM	MEDIUM	MEDIUM	MEDIUM	MEDIUM	MEDIUM	ERS5298807	../reproducibility/00/01/11/97/11197/site.02.iso.1.subject.0718.lab_id.2014242362.seq_reps.14242362.masked.vcf.gz	../reproducibility/00/01/11/97/11197/site.02.iso.1.subject.0718.lab_id.2014242362.seq_reps.14242362.regeno.vcf.gz
ERR4810732	site.02.subj.0719.lab.2014242068.iso.1	S	S	S	S	S	S	S	S	S	S	S	S	S	<=0.25	0.06	<=0.06	<=0.015	2	1	0.05	2	0.5	1	0.5	<=0.06	<=0.06	MEDIUM	MEDIUM	MEDIUM	MEDIUM	MEDIUM	MEDIUM	MEDIUM	MEDIUM	MEDIUM	MEDIUM	MEDIUM	MEDIUM	MEDIUM	ERS5298759	../reproducibility/00/01/11/39/11139/site.02.iso.1.subject.0719.lab_id.2014242068.seq_reps.14242068.masked.vcf.gz	../reproducibility/00/01/11/39/11139/site.02.iso.1.subject.0719.lab_id.2014242068.seq_reps.14242068.regeno.vcf.gz
ERR4810740	site.02.subj.0720.lab.2014242253.iso.1	S	S	S	S	S	S	S	S	S	S	S	S	S	0.5	0.06	0.12	<=0.015	1	1	0.05	4	0.5	0.25	0.25	<=0.06	<=0.06	MEDIUM	MEDIUM	MEDIUM	MEDIUM	MEDIUM	MEDIUM	MEDIUM	MEDIUM	MEDIUM	MEDIUM	MEDIUM	MEDIUM	MEDIUM	ERS5298767	../reproducibility/00/01/11/48/11148/site.02.iso.1.subject.0720.lab_id.2014242253.seq_reps.14242253.masked.vcf.gz	../reproducibility/00/01/11/48/11148/site.02.iso.1.subject.0720.lab_id.2014242253.seq_reps.14242253.regeno.vcf.gz
ERR4811016	site.02.subj.0722.lab.2014241115.iso.1	S	S	S	S	S	S	S	S	S	S	S	S	S	<=0.25	0.03	<=0.06	<=0.015	1	0.5	<=0.025	2	0.5	0.5	0.25	<=0.06	<=0.06	MEDIUM	MEDIUM	MEDIUM	MEDIUM	MEDIUM	MEDIUM	MEDIUM	MEDIUM	MEDIUM	MEDIUM	MEDIUM	MEDIUM	MEDIUM	ERS5300734	../reproducibility/00/01/25/91/12591/site.02.iso.1.subject.0722.lab_id.2014241115.seq_reps.14241115.masked.vcf.gz	../reproducibility/00/01/25/91/12591/site.02.iso.1.subject.0722.lab_id.2014241115.seq_reps.14241115.regeno.vcf.gz
ERR4811239	site.02.subj.0723.lab.2013241396.iso.1	S	S	S	S	R	S	R	S	S	S	S	R	R	<=0.25	0.12	0.12	<=0.015	8	0.5	0.8	<=1	0.5	0.5	0.5	>4	>2	MEDIUM	MEDIUM	MEDIUM	MEDIUM	MEDIUM	MEDIUM	MEDIUM	MEDIUM	MEDIUM	MEDIUM	MEDIUM	MEDIUM	MEDIUM	ERS5300957	../reproducibility/00/01/40/03/14003/site.02.iso.1.subject.0723.lab_id.2013241396.seq_reps.13241396.masked.vcf.gz	../reproducibility/00/01/40/03/14003/site.02.iso.1.subject.0723.lab_id.2013241396.seq_reps.13241396.regeno.vcf.gz
ERR4811200	site.02.subj.0724.lab.2013232162.iso.1	S	S	S	S	S	S	S	S	S	S	S	S	S	0.5	0.06	0.25	<=0.015	1	1	0.05	4	0.5	0.5	0.5	0.12	<=0.06	HIGH	HIGH	HIGH	HIGH	HIGH	HIGH	HIGH	HIGH	HIGH	HIGH	HIGH	HIGH	HIGH	ERS5300918	../reproducibility/00/01/39/64/13964/site.02.iso.1.subject.0724.lab_id.2013232162.seq_reps.13232162.masked.vcf.gz	../reproducibility/00/01/39/64/13964/site.02.iso.1.subject.0724.lab_id.2013232162.seq_reps.13232162.regeno.vcf.gz
ERR4811183	site.02.subj.0725.lab.2013221437.iso.1	R	S	S	S	R	S	R	R	R	S	R	R	R	>8	0.06	0.12	<=0.015	8	0.5	>1.6	>16	8	0.5	4	>4	>2	HIGH	HIGH	HIGH	HIGH	HIGH	HIGH	HIGH	HIGH	HIGH	HIGH	HIGH	HIGH	HIGH	ERS5300901	../reproducibility/00/01/39/47/13947/site.02.iso.1.subject.0725.lab_id.2013221437.seq_reps.13221437.masked.vcf.gz	../reproducibility/00/01/39/47/13947/site.02.iso.1.subject.0725.lab_id.2013221437.seq_reps.13221437.regeno.vcf.gz
ERR4811220	site.02.subj.0726.lab.2013235055.iso.1	S	S	S	S	S	S	S	S	S	S	S	S	S	0.5	0.06	0.12	<=0.015	2	1	0.05	2	0.5	0.5	0.25	<=0.06	<=0.06	MEDIUM	MEDIUM	MEDIUM	MEDIUM	MEDIUM	MEDIUM	MEDIUM	MEDIUM	MEDIUM	MEDIUM	MEDIUM	MEDIUM	MEDIUM	ERS5300938	../reproducibility/00/01/39/84/13984/site.02.iso.1.subject.0726.lab_id.2013235055.seq_reps.13235055.masked.vcf.gz	../reproducibility/00/01/39/84/13984/site.02.iso.1.subject.0726.lab_id.2013235055.seq_reps.13235055.regeno.vcf.gz
ERR4811218	site.02.subj.0727.lab.2013235029.iso.1	S	S	S	S	S	S	S	S	R	S	R	S	S	0.5	0.06	0.25	<=0.015	2	1	0.05	2	>8	0.5	>4	0.12	<=0.06	MEDIUM	MEDIUM	MEDIUM	MEDIUM	MEDIUM	MEDIUM	MEDIUM	MEDIUM	MEDIUM	MEDIUM	MEDIUM	MEDIUM	MEDIUM	ERS5300936	../reproducibility/00/01/39/82/13982/site.02.iso.1.subject.0727.lab_id.2013235029.seq_reps.13235029.masked.vcf.gz	../reproducibility/00/01/39/82/13982/site.02.iso.1.subject.0727.lab_id.2013235029.seq_reps.13235029.regeno.vcf.gz
ERR4811343	site.02.subj.0730.lab.2013221232.iso.1	S	S	S	S	S	S	S	S	S	S	S	S	S	<=0.25	0.06	0.25	<=0.015	1	1	0.05	2	0.5	1	0.5	0.12	<=0.06	HIGH	LOW	LOW	HIGH	HIGH	HIGH	HIGH	HIGH	HIGH	HIGH	HIGH	HIGH	HIGH	ERS5301061	../reproducibility/00/01/41/07/14107/site.02.iso.1.subject.0730.lab_id.2013221232.seq_reps.201322123213.masked.vcf.gz	../reproducibility/00/01/41/07/14107/site.02.iso.1.subject.0730.lab_id.2013221232.seq_reps.201322123213.regeno.vcf.gz
ERR4811261	site.02.subj.0731.lab.2013241443.iso.1	S	S	S	S	S	S	S	S	S	S	S	S	S	<=0.25	0.12	0.25	0.03	2	1	0.05	4	0.5	1	0.5	0.25	<=0.06	HIGH	HIGH	LOW	HIGH	HIGH	HIGH	HIGH	HIGH	HIGH	HIGH	HIGH	LOW	HIGH	ERS5300979	../reproducibility/00/01/40/25/14025/site.02.iso.1.subject.0731.lab_id.2013241443.seq_reps.13241443.masked.vcf.gz	../reproducibility/00/01/40/25/14025/site.02.iso.1.subject.0731.lab_id.2013241443.seq_reps.13241443.regeno.vcf.gz
ERR4811223	site.02.subj.0732.lab.2013241008.iso.1	S	S	S	S	S	S	S	S	S	S	S	S	S	0.5	0.06	0.12	<=0.015	2	1	0.05	4	1	0.5	1	0.12	<=0.06	MEDIUM	MEDIUM	MEDIUM	MEDIUM	MEDIUM	MEDIUM	MEDIUM	MEDIUM	MEDIUM	MEDIUM	MEDIUM	MEDIUM	MEDIUM	ERS5300941	../reproducibility/00/01/39/87/13987/site.02.iso.1.subject.0732.lab_id.2013241008.seq_reps.13241008.masked.vcf.gz	../reproducibility/00/01/39/87/13987/site.02.iso.1.subject.0732.lab_id.2013241008.seq_reps.13241008.regeno.vcf.gz
ERR4811204	site.02.subj.0733.lab.2013232231.iso.1	S	S	R	R	S	S	S	S	S	S	S	S	S	<=0.25	0.06	0.5	0.25	2	1	<=0.025	<=1	0.5	0.5	1	0.5	<=0.06	HIGH	HIGH	LOW	LOW	HIGH	HIGH	HIGH	HIGH	HIGH	LOW	LOW	HIGH	HIGH	ERS5300922	../reproducibility/00/01/39/68/13968/site.02.iso.1.subject.0733.lab_id.2013232231.seq_reps.13232231.masked.vcf.gz	../reproducibility/00/01/39/68/13968/site.02.iso.1.subject.0733.lab_id.2013232231.seq_reps.13232231.regeno.vcf.gz
ERR4811187	site.02.subj.0734.lab.2013222048.iso.1	S	S	S	S	S	S	S	S	S	S	S	S	S	<=0.25	0.06	0.12	<=0.015	1	0.5	<=0.025	2	0.5	1	0.5	0.12	<=0.06	MEDIUM	MEDIUM	MEDIUM	MEDIUM	MEDIUM	MEDIUM	MEDIUM	MEDIUM	MEDIUM	MEDIUM	MEDIUM	MEDIUM	MEDIUM	ERS5300905	../reproducibility/00/01/39/51/13951/site.02.iso.1.subject.0734.lab_id.2013222048.seq_reps.13222048.masked.vcf.gz	../reproducibility/00/01/39/51/13951/site.02.iso.1.subject.0734.lab_id.2013222048.seq_reps.13222048.regeno.vcf.gz
ERR4811171	site.02.subj.0735.lab.2013221229.iso.1	R	S	S	S	R	S	S	S	S	R	R	S	S	>8	0.03	<=0.06	<=0.015	8	1	0.05	2	1	2	>4	0.12	<=0.06	LOW	HIGH	HIGH	HIGH	LOW	HIGH	HIGH	HIGH	LOW	LOW	LOW	HIGH	HIGH	ERS5300889	../reproducibility/00/01/39/35/13935/site.02.iso.1.subject.0735.lab_id.2013221229.seq_reps.13221229.masked.vcf.gz	../reproducibility/00/01/39/35/13935/site.02.iso.1.subject.0735.lab_id.2013221229.seq_reps.13221229.regeno.vcf.gz
ERR4811342	site.02.subj.0736.lab.2013221227.iso.1	S	S	S	R	S	S	R	S	S	S	S	R	R	<=0.25	0.03	0.12	>1	2	1	1.6	2	0.25	0.5	0.25	>4	>2	HIGH	HIGH	HIGH	HIGH	HIGH	HIGH	LOW	HIGH	HIGH	HIGH	HIGH	HIGH	HIGH	ERS5301060	../reproducibility/00/01/41/06/14106/site.02.iso.1.subject.0736.lab_id.2013221227.seq_reps.201322122713.masked.vcf.gz	../reproducibility/00/01/41/06/14106/site.02.iso.1.subject.0736.lab_id.2013221227.seq_reps.201322122713.regeno.vcf.gz
ERR4811344	site.02.subj.0737.lab.2013221240.iso.1	S	S	S	S	S	S	S	S	S	S	S	S	S	0.5	0.06	0.25	0.03	2	1	0.05	2	0.5	0.5	0.5	0.12	<=0.06	MEDIUM	MEDIUM	MEDIUM	MEDIUM	MEDIUM	MEDIUM	MEDIUM	MEDIUM	MEDIUM	MEDIUM	MEDIUM	MEDIUM	MEDIUM	ERS5301062	../reproducibility/00/01/41/08/14108/site.02.iso.1.subject.0737.lab_id.2013221240.seq_reps.201322124013.masked.vcf.gz	../reproducibility/00/01/41/08/14108/site.02.iso.1.subject.0737.lab_id.2013221240.seq_reps.201322124013.regeno.vcf.gz
ERR4811165	site.02.subj.0738.lab.2013221195.iso.1	S	S	S	S	S	S	S	S	S	S	S	S	S	0.5	0.06	0.12	<=0.015	2	1	0.05	2	0.5	1	0.5	0.25	<=0.06	MEDIUM	MEDIUM	MEDIUM	MEDIUM	MEDIUM	MEDIUM	MEDIUM	MEDIUM	MEDIUM	MEDIUM	MEDIUM	MEDIUM	MEDIUM	ERS5300883	../reproducibility/00/01/39/29/13929/site.02.iso.1.subject.0738.lab_id.2013221195.seq_reps.13221195.masked.vcf.gz	../reproducibility/00/01/39/29/13929/site.02.iso.1.subject.0738.lab_id.2013221195.seq_reps.13221195.regeno.vcf.gz
ERR4811184	site.02.subj.0739.lab.2013221518.iso.1	S	S	S	S	I	R	R	S	R	S	R	R	R	0.5	0.06	<=0.06	<=0.015	4	8	>1.6	2	>8	0.5	>4	>4	>2	MEDIUM	MEDIUM	MEDIUM	MEDIUM	MEDIUM	MEDIUM	MEDIUM	MEDIUM	MEDIUM	MEDIUM	MEDIUM	MEDIUM	MEDIUM	ERS5300902	../reproducibility/00/01/39/48/13948/site.02.iso.1.subject.0739.lab_id.2013221518.seq_reps.13221518.masked.vcf.gz	../reproducibility/00/01/39/48/13948/site.02.iso.1.subject.0739.lab_id.2013221518.seq_reps.13221518.regeno.vcf.gz
ERR4811201	site.02.subj.0740.lab.2013232221.iso.1	S	S	S	S	S	S	S	S	S	S	S	S	S	0.5	0.06	0.25	<=0.015	1	1	0.05	4	0.5	0.5	1	0.25	<=0.06	MEDIUM	MEDIUM	MEDIUM	MEDIUM	MEDIUM	MEDIUM	MEDIUM	MEDIUM	MEDIUM	MEDIUM	MEDIUM	MEDIUM	MEDIUM	ERS5300919	../reproducibility/00/01/39/65/13965/site.02.iso.1.subject.0740.lab_id.2013232221.seq_reps.13232221.masked.vcf.gz	../reproducibility/00/01/39/65/13965/site.02.iso.1.subject.0740.lab_id.2013232221.seq_reps.13232221.regeno.vcf.gz
ERR4811340	site.02.subj.0743.lab.2013221085.iso.1	R	S	S	S	S	S	S	S	S	S	S	S	S	2	0.03	<=0.06	0.03	2	1	0.05	4	0.5	1	0.25	<=0.06	<=0.06	MEDIUM	MEDIUM	MEDIUM	MEDIUM	MEDIUM	MEDIUM	MEDIUM	MEDIUM	MEDIUM	MEDIUM	MEDIUM	MEDIUM	MEDIUM	ERS5301058	../reproducibility/00/01/41/04/14104/site.02.iso.1.subject.0743.lab_id.2013221085.seq_reps.201322108513.masked.vcf.gz	../reproducibility/00/01/41/04/14104/site.02.iso.1.subject.0743.lab_id.2013221085.seq_reps.201322108513.regeno.vcf.gz
ERR4811185	site.02.subj.0744.lab.2013221566.iso.1	S	S	S	S	S	S	S	S	S	S	S	S	S	<=0.25	0.06	0.25	0.03	2	1	0.05	2	0.5	0.5	0.5	<=0.06	<=0.06	MEDIUM	MEDIUM	MEDIUM	MEDIUM	MEDIUM	MEDIUM	MEDIUM	MEDIUM	MEDIUM	MEDIUM	MEDIUM	MEDIUM	MEDIUM	ERS5300903	../reproducibility/00/01/39/49/13949/site.02.iso.1.subject.0744.lab_id.2013221566.seq_reps.13221566.masked.vcf.gz	../reproducibility/00/01/39/49/13949/site.02.iso.1.subject.0744.lab_id.2013221566.seq_reps.13221566.regeno.vcf.gz
ERR4811341	site.02.subj.0745.lab.2013221126.iso.1	S	S	S	S	S	S	S	S	S	S	S	S	S	<=0.25	0.06	0.12	<=0.015	1	1	0.05	2	0.5	0.5	0.25	0.12	<=0.06	MEDIUM	MEDIUM	MEDIUM	MEDIUM	MEDIUM	MEDIUM	MEDIUM	MEDIUM	MEDIUM	MEDIUM	MEDIUM	MEDIUM	MEDIUM	ERS5301059	../reproducibility/00/01/41/05/14105/site.02.iso.1.subject.0745.lab_id.2013221126.seq_reps.201322112613.masked.vcf.gz	../reproducibility/00/01/41/05/14105/site.02.iso.1.subject.0745.lab_id.2013221126.seq_reps.201322112613.regeno.vcf.gz
ERR4811224	site.02.subj.0746.lab.2013241059.iso.1	S	S	S	S	S	S	S	S	S	S	S	S	S	0.5	0.03	<=0.06	<=0.015	2	0.5	0.05	2	1	0.5	0.5	0.12	<=0.06	HIGH	HIGH	HIGH	HIGH	HIGH	HIGH	HIGH	HIGH	HIGH	LOW	HIGH	HIGH	HIGH	ERS5300942	../reproducibility/00/01/39/88/13988/site.02.iso.1.subject.0746.lab_id.2013241059.seq_reps.13241059.masked.vcf.gz	../reproducibility/00/01/39/88/13988/site.02.iso.1.subject.0746.lab_id.2013241059.seq_reps.13241059.regeno.vcf.gz
ERR4811214	site.02.subj.0747.lab.2013233116.iso.1	S	S	S	S	S	S	S	S	S	S	S	S	S	<=0.25	0.03	0.12	<=0.015	2	2	0.05	4	0.5	0.5	0.5	0.12	<=0.06	MEDIUM	MEDIUM	MEDIUM	MEDIUM	MEDIUM	MEDIUM	MEDIUM	MEDIUM	MEDIUM	MEDIUM	MEDIUM	MEDIUM	MEDIUM	ERS5300932	../reproducibility/00/01/39/78/13978/site.02.iso.1.subject.0747.lab_id.2013233116.seq_reps.13233116.masked.vcf.gz	../reproducibility/00/01/39/78/13978/site.02.iso.1.subject.0747.lab_id.2013233116.seq_reps.13233116.regeno.vcf.gz
ERR4811212	site.02.subj.0748.lab.2013233047.iso.1	S	S	S	S	S	S	S	S	S	S	S	S	S	<=0.25	0.06	0.25	<=0.015	2	1	<=0.025	2	0.5	0.5	0.25	0.12	<=0.06	MEDIUM	MEDIUM	MEDIUM	MEDIUM	MEDIUM	MEDIUM	MEDIUM	MEDIUM	MEDIUM	MEDIUM	MEDIUM	MEDIUM	MEDIUM	ERS5300930	../reproducibility/00/01/39/76/13976/site.02.iso.1.subject.0748.lab_id.2013233047.seq_reps.13233047.masked.vcf.gz	../reproducibility/00/01/39/76/13976/site.02.iso.1.subject.0748.lab_id.2013233047.seq_reps.13233047.regeno.vcf.gz
ERR4811213	site.02.subj.0749.lab.2013233054.iso.1	S	S	S	S	S	S	S	S	S	S	S	S	S	<=0.25	0.06	0.12	<=0.015	2	1	0.05	2	0.5	0.5	0.5	0.12	<=0.06	MEDIUM	MEDIUM	MEDIUM	MEDIUM	MEDIUM	MEDIUM	MEDIUM	MEDIUM	MEDIUM	MEDIUM	MEDIUM	MEDIUM	MEDIUM	ERS5300931	../reproducibility/00/01/39/77/13977/site.02.iso.1.subject.0749.lab_id.2013233054.seq_reps.13233054.masked.vcf.gz	../reproducibility/00/01/39/77/13977/site.02.iso.1.subject.0749.lab_id.2013233054.seq_reps.13233054.regeno.vcf.gz
ERR4811217	site.02.subj.0750.lab.2013235025.iso.1	S	S	S	S	S	S	S	S	S	S	S	S	S	<=0.25	0.06	0.25	0.03	2	1	0.05	2	<=0.12	0.5	<=0.06	0.12	<=0.06	HIGH	LOW	LOW	HIGH	HIGH	HIGH	HIGH	HIGH	HIGH	HIGH	HIGH	HIGH	HIGH	ERS5300935	../reproducibility/00/01/39/81/13981/site.02.iso.1.subject.0750.lab_id.2013235025.seq_reps.13235025.masked.vcf.gz	../reproducibility/00/01/39/81/13981/site.02.iso.1.subject.0750.lab_id.2013235025.seq_reps.13235025.regeno.vcf.gz
ERR4811196	site.02.subj.0751.lab.2013232016.iso.1	S	S	S	S	S	S	S	S	S	S	S	S	S	0.5	0.06	0.25	0.03	2	1	0.05	4	0.5	1	0.5	0.25	<=0.06	MEDIUM	MEDIUM	MEDIUM	MEDIUM	MEDIUM	MEDIUM	MEDIUM	MEDIUM	MEDIUM	MEDIUM	MEDIUM	MEDIUM	MEDIUM	ERS5300914	../reproducibility/00/01/39/60/13960/site.02.iso.1.subject.0751.lab_id.2013232016.seq_reps.13232016.masked.vcf.gz	../reproducibility/00/01/39/60/13960/site.02.iso.1.subject.0751.lab_id.2013232016.seq_reps.13232016.regeno.vcf.gz
ERR4811186	site.02.subj.0752.lab.2013222014.iso.1	S	S	S	S	S	S	S	S	S	S	S	S	S	<=0.25	0.06	<=0.06	<=0.015	1	1	<=0.025	2	0.5	1	0.5	<=0.06	<=0.06	MEDIUM	MEDIUM	MEDIUM	MEDIUM	MEDIUM	MEDIUM	MEDIUM	MEDIUM	MEDIUM	MEDIUM	MEDIUM	MEDIUM	MEDIUM	ERS5300904	../reproducibility/00/01/39/50/13950/site.02.iso.1.subject.0752.lab_id.2013222014.seq_reps.13222014.masked.vcf.gz	../reproducibility/00/01/39/50/13950/site.02.iso.1.subject.0752.lab_id.2013222014.seq_reps.13222014.regeno.vcf.gz
ERR4811211	site.02.subj.0753.lab.2013233045.iso.1	S	S	S	S	S	S	S	S	S	S	S	S	S	0.5	0.06	0.25	<=0.015	2	0.5	0.05	2	0.5	0.5	0.5	0.12	<=0.06	MEDIUM	MEDIUM	MEDIUM	MEDIUM	MEDIUM	MEDIUM	MEDIUM	MEDIUM	MEDIUM	MEDIUM	MEDIUM	MEDIUM	MEDIUM	ERS5300929	../reproducibility/00/01/39/75/13975/site.02.iso.1.subject.0753.lab_id.2013233045.seq_reps.13233045.masked.vcf.gz	../reproducibility/00/01/39/75/13975/site.02.iso.1.subject.0753.lab_id.2013233045.seq_reps.13233045.regeno.vcf.gz
ERR4811227	site.02.subj.0754.lab.2013241296.iso.1	S	S	S	S	S	S	S	S	S	S	S	S	S	0.5	0.06	0.25	<=0.015	2	1	0.05	2	0.5	1	0.5	0.25	<=0.06	MEDIUM	MEDIUM	MEDIUM	MEDIUM	MEDIUM	MEDIUM	MEDIUM	MEDIUM	MEDIUM	MEDIUM	MEDIUM	MEDIUM	MEDIUM	ERS5300945	../reproducibility/00/01/39/91/13991/site.02.iso.1.subject.0754.lab_id.2013241296.seq_reps.13241296.masked.vcf.gz	../reproducibility/00/01/39/91/13991/site.02.iso.1.subject.0754.lab_id.2013241296.seq_reps.13241296.regeno.vcf.gz
ERR4811215	site.02.subj.0755.lab.2013234361.iso.1	S	S	S	S	S	S	S	S	S	S	S	S	S	0.5	0.06	0.12	<=0.015	2	1	0.05	4	0.5	1	0.5	0.25	<=0.06	MEDIUM	MEDIUM	MEDIUM	MEDIUM	MEDIUM	MEDIUM	MEDIUM	MEDIUM	MEDIUM	MEDIUM	MEDIUM	MEDIUM	MEDIUM	ERS5300933	../reproducibility/00/01/39/79/13979/site.02.iso.1.subject.0755.lab_id.2013234361.seq_reps.13234361.masked.vcf.gz	../reproducibility/00/01/39/79/13979/site.02.iso.1.subject.0755.lab_id.2013234361.seq_reps.13234361.regeno.vcf.gz
ERR4811251	site.02.subj.0756.lab.2013241427.iso.1	S	S	S	S	S	S	S	S	S	NA	NA	S	S	0.5	0.12	0.25	0.03	2	0.5	0.05	4	0.5	NA	NA	0.12	<=0.06	MEDIUM	MEDIUM	MEDIUM	MEDIUM	MEDIUM	MEDIUM	MEDIUM	MEDIUM	MEDIUM	NA	NA	MEDIUM	MEDIUM	ERS5300969	../reproducibility/00/01/40/15/14015/site.02.iso.1.subject.0756.lab_id.2013241427.seq_reps.13241427.masked.vcf.gz	../reproducibility/00/01/40/15/14015/site.02.iso.1.subject.0756.lab_id.2013241427.seq_reps.13241427.regeno.vcf.gz
ERR4811275	site.02.subj.0757.lab.2013241508.iso.1	S	S	S	S	S	S	S	S	S	S	S	S	S	0.5	0.06	0.12	0.06	1	<=0.25	<=0.025	2	1	0.5	0.5	<=0.06	<=0.06	MEDIUM	MEDIUM	MEDIUM	MEDIUM	MEDIUM	MEDIUM	MEDIUM	MEDIUM	MEDIUM	MEDIUM	MEDIUM	MEDIUM	MEDIUM	ERS5300993	../reproducibility/00/01/40/39/14039/site.02.iso.1.subject.0757.lab_id.2013241508.seq_reps.13241508.masked.vcf.gz	../reproducibility/00/01/40/39/14039/site.02.iso.1.subject.0757.lab_id.2013241508.seq_reps.13241508.regeno.vcf.gz
ERR4811276	site.02.subj.0758.lab.2013241514.iso.1	S	S	S	S	S	I	S	S	S	S	S	S	S	<=0.25	0.06	0.12	<=0.015	2	4	0.05	2	0.5	0.5	0.5	<=0.06	<=0.06	MEDIUM	MEDIUM	MEDIUM	MEDIUM	MEDIUM	MEDIUM	MEDIUM	MEDIUM	MEDIUM	MEDIUM	MEDIUM	MEDIUM	MEDIUM	ERS5300994	../reproducibility/00/01/40/40/14040/site.02.iso.1.subject.0758.lab_id.2013241514.seq_reps.13241514.masked.vcf.gz	../reproducibility/00/01/40/40/14040/site.02.iso.1.subject.0758.lab_id.2013241514.seq_reps.13241514.regeno.vcf.gz
ERR4811255	site.02.subj.0759.lab.2013241434.iso.1	S	S	S	S	S	S	S	S	S	S	S	S	S	<=0.25	0.06	0.25	<=0.015	1	2	0.05	4	0.5	0.5	0.5	0.12	<=0.06	MEDIUM	MEDIUM	MEDIUM	MEDIUM	MEDIUM	MEDIUM	MEDIUM	MEDIUM	MEDIUM	MEDIUM	MEDIUM	MEDIUM	MEDIUM	ERS5300973	../reproducibility/00/01/40/19/14019/site.02.iso.1.subject.0759.lab_id.2013241434.seq_reps.13241434.masked.vcf.gz	../reproducibility/00/01/40/19/14019/site.02.iso.1.subject.0759.lab_id.2013241434.seq_reps.13241434.regeno.vcf.gz
ERR4811237	site.02.subj.0760.lab.2013241392.iso.1	S	S	S	S	S	S	R	S	S	S	S	S	S	<=0.25	0.03	0.12	<=0.015	2	1	>1.6	2	0.5	0.5	0.25	<=0.06	<=0.06	MEDIUM	MEDIUM	MEDIUM	MEDIUM	MEDIUM	MEDIUM	MEDIUM	MEDIUM	MEDIUM	MEDIUM	MEDIUM	MEDIUM	MEDIUM	ERS5300955	../reproducibility/00/01/40/01/14001/site.02.iso.1.subject.0760.lab_id.2013241392.seq_reps.13241392.masked.vcf.gz	../reproducibility/00/01/40/01/14001/site.02.iso.1.subject.0760.lab_id.2013241392.seq_reps.13241392.regeno.vcf.gz
ERR4811170	site.02.subj.0761.lab.2013221215.iso.1	S	S	S	S	S	S	S	S	S	S	S	S	S	<=0.25	0.06	0.25	<=0.015	1	1	0.05	4	0.5	1	0.25	0.25	<=0.06	MEDIUM	MEDIUM	MEDIUM	MEDIUM	MEDIUM	MEDIUM	MEDIUM	MEDIUM	MEDIUM	MEDIUM	MEDIUM	MEDIUM	MEDIUM	ERS5300888	../reproducibility/00/01/39/34/13934/site.02.iso.1.subject.0761.lab_id.2013221215.seq_reps.13221215.masked.vcf.gz	../reproducibility/00/01/39/34/13934/site.02.iso.1.subject.0761.lab_id.2013221215.seq_reps.13221215.regeno.vcf.gz
ERR4811241	site.02.subj.0762.lab.2013241399.iso.1	S	S	S	S	S	S	S	S	S	S	S	S	S	<=0.25	0.03	0.12	<=0.015	2	1	0.05	2	0.5	0.5	0.25	<=0.06	<=0.06	MEDIUM	MEDIUM	MEDIUM	MEDIUM	MEDIUM	MEDIUM	MEDIUM	MEDIUM	MEDIUM	MEDIUM	MEDIUM	MEDIUM	MEDIUM	ERS5300959	../reproducibility/00/01/40/05/14005/site.02.iso.1.subject.0762.lab_id.2013241399.seq_reps.13241399.masked.vcf.gz	../reproducibility/00/01/40/05/14005/site.02.iso.1.subject.0762.lab_id.2013241399.seq_reps.13241399.regeno.vcf.gz
ERR4811240	site.02.subj.0763.lab.2013241398.iso.1	S	S	S	S	S	S	S	S	S	S	S	S	S	<=0.25	0.06	0.12	<=0.015	1	1	0.05	2	0.5	1	0.25	<=0.06	<=0.06	MEDIUM	MEDIUM	MEDIUM	MEDIUM	MEDIUM	MEDIUM	MEDIUM	MEDIUM	MEDIUM	MEDIUM	MEDIUM	MEDIUM	MEDIUM	ERS5300958	../reproducibility/00/01/40/04/14004/site.02.iso.1.subject.0763.lab_id.2013241398.seq_reps.13241398.masked.vcf.gz	../reproducibility/00/01/40/04/14004/site.02.iso.1.subject.0763.lab_id.2013241398.seq_reps.13241398.regeno.vcf.gz
ERR4811242	site.02.subj.0764.lab.2013241402.iso.1	S	S	S	S	S	S	S	S	S	S	S	S	S	0.5	0.06	0.12	0.03	2	0.5	0.05	2	0.5	0.5	0.5	0.12	<=0.06	MEDIUM	MEDIUM	MEDIUM	MEDIUM	MEDIUM	MEDIUM	MEDIUM	MEDIUM	MEDIUM	MEDIUM	MEDIUM	MEDIUM	MEDIUM	ERS5300960	../reproducibility/00/01/40/06/14006/site.02.iso.1.subject.0764.lab_id.2013241402.seq_reps.13241402.masked.vcf.gz	../reproducibility/00/01/40/06/14006/site.02.iso.1.subject.0764.lab_id.2013241402.seq_reps.13241402.regeno.vcf.gz
ERR4811246	site.02.subj.0765.lab.2013241412.iso.1	S	S	S	S	S	S	S	S	S	S	S	S	S	0.5	0.12	0.25	<=0.015	2	1	0.05	4	0.5	1	0.5	0.12	<=0.06	MEDIUM	MEDIUM	MEDIUM	MEDIUM	MEDIUM	MEDIUM	MEDIUM	MEDIUM	MEDIUM	MEDIUM	MEDIUM	MEDIUM	MEDIUM	ERS5300964	../reproducibility/00/01/40/10/14010/site.02.iso.1.subject.0765.lab_id.2013241412.seq_reps.13241412.masked.vcf.gz	../reproducibility/00/01/40/10/14010/site.02.iso.1.subject.0765.lab_id.2013241412.seq_reps.13241412.regeno.vcf.gz
ERR4811247	site.02.subj.0766.lab.2013241414.iso.1	S	S	S	S	S	S	S	S	S	S	S	S	S	0.5	0.06	<=0.06	<=0.015	2	0.5	0.05	4	0.5	1	0.5	0.12	<=0.06	MEDIUM	MEDIUM	MEDIUM	MEDIUM	MEDIUM	MEDIUM	MEDIUM	MEDIUM	MEDIUM	MEDIUM	MEDIUM	MEDIUM	MEDIUM	ERS5300965	../reproducibility/00/01/40/11/14011/site.02.iso.1.subject.0766.lab_id.2013241414.seq_reps.13241414.masked.vcf.gz	../reproducibility/00/01/40/11/14011/site.02.iso.1.subject.0766.lab_id.2013241414.seq_reps.13241414.regeno.vcf.gz
ERR4811244	site.02.subj.0767.lab.2013241409.iso.1	S	S	S	S	S	S	R	S	S	S	S	S	S	0.5	0.12	0.25	<=0.015	2	1	>1.6	2	0.5	0.5	0.25	<=0.06	<=0.06	MEDIUM	MEDIUM	MEDIUM	MEDIUM	MEDIUM	MEDIUM	MEDIUM	MEDIUM	MEDIUM	MEDIUM	MEDIUM	MEDIUM	MEDIUM	ERS5300962	../reproducibility/00/01/40/08/14008/site.02.iso.1.subject.0767.lab_id.2013241409.seq_reps.13241409.masked.vcf.gz	../reproducibility/00/01/40/08/14008/site.02.iso.1.subject.0767.lab_id.2013241409.seq_reps.13241409.regeno.vcf.gz
ERR4811245	site.02.subj.0768.lab.2013241410.iso.1	S	S	S	S	S	S	S	S	S	S	S	S	S	0.5	0.12	0.12	<=0.015	2	2	0.05	2	0.5	1	0.5	0.12	<=0.06	MEDIUM	MEDIUM	MEDIUM	MEDIUM	MEDIUM	MEDIUM	MEDIUM	MEDIUM	MEDIUM	MEDIUM	MEDIUM	MEDIUM	MEDIUM	ERS5300963	../reproducibility/00/01/40/09/14009/site.02.iso.1.subject.0768.lab_id.2013241410.seq_reps.13241410.masked.vcf.gz	../reproducibility/00/01/40/09/14009/site.02.iso.1.subject.0768.lab_id.2013241410.seq_reps.13241410.regeno.vcf.gz
ERR4811262	site.02.subj.0769.lab.2013241447.iso.1	S	S	S	S	S	S	R	S	S	S	S	S	S	1	0.12	0.12	0.06	2	1	0.8	4	0.5	1	0.5	0.25	<=0.06	MEDIUM	MEDIUM	MEDIUM	MEDIUM	MEDIUM	MEDIUM	MEDIUM	MEDIUM	MEDIUM	MEDIUM	MEDIUM	MEDIUM	MEDIUM	ERS5300980	../reproducibility/00/01/40/26/14026/site.02.iso.1.subject.0769.lab_id.2013241447.seq_reps.13241447.masked.vcf.gz	../reproducibility/00/01/40/26/14026/site.02.iso.1.subject.0769.lab_id.2013241447.seq_reps.13241447.regeno.vcf.gz
ERR4811269	site.02.subj.0770.lab.2013241475.iso.1	S	S	S	S	S	S	S	S	S	S	S	S	S	0.5	0.06	0.12	<=0.015	2	1	0.05	4	0.5	0.5	0.5	0.25	<=0.06	MEDIUM	MEDIUM	MEDIUM	MEDIUM	MEDIUM	MEDIUM	MEDIUM	MEDIUM	MEDIUM	MEDIUM	MEDIUM	MEDIUM	MEDIUM	ERS5300987	../reproducibility/00/01/40/33/14033/site.02.iso.1.subject.0770.lab_id.2013241475.seq_reps.13241475.masked.vcf.gz	../reproducibility/00/01/40/33/14033/site.02.iso.1.subject.0770.lab_id.2013241475.seq_reps.13241475.regeno.vcf.gz
ERR4811272	site.02.subj.0771.lab.2013241489.iso.1	S	S	S	R	S	S	S	S	S	S	S	S	S	0.5	0.06	0.12	1	2	1	0.05	2	0.5	1	0.5	0.25	<=0.06	MEDIUM	MEDIUM	MEDIUM	MEDIUM	MEDIUM	MEDIUM	MEDIUM	MEDIUM	MEDIUM	MEDIUM	MEDIUM	MEDIUM	MEDIUM	ERS5300990	../reproducibility/00/01/40/36/14036/site.02.iso.1.subject.0771.lab_id.2013241489.seq_reps.13241489.masked.vcf.gz	../reproducibility/00/01/40/36/14036/site.02.iso.1.subject.0771.lab_id.2013241489.seq_reps.13241489.regeno.vcf.gz
ERR4811277	site.02.subj.0772.lab.2013241525.iso.1	S	S	S	S	S	S	S	S	S	S	S	S	S	<=0.25	0.03	0.12	<=0.015	1	0.5	<=0.025	2	0.5	0.5	0.25	<=0.06	<=0.06	MEDIUM	MEDIUM	MEDIUM	MEDIUM	MEDIUM	MEDIUM	MEDIUM	MEDIUM	MEDIUM	MEDIUM	MEDIUM	MEDIUM	MEDIUM	ERS5300995	../reproducibility/00/01/40/41/14041/site.02.iso.1.subject.0772.lab_id.2013241525.seq_reps.13241525.masked.vcf.gz	../reproducibility/00/01/40/41/14041/site.02.iso.1.subject.0772.lab_id.2013241525.seq_reps.13241525.regeno.vcf.gz
ERR4811226	site.02.subj.0773.lab.2013241105.iso.1	S	S	S	S	I	S	R	S	S	S	S	S	S	0.5	0.06	0.25	<=0.015	4	0.5	0.2	4	1	1	0.5	<=0.06	<=0.06	MEDIUM	MEDIUM	MEDIUM	MEDIUM	MEDIUM	MEDIUM	MEDIUM	MEDIUM	MEDIUM	MEDIUM	MEDIUM	MEDIUM	MEDIUM	ERS5300944	../reproducibility/00/01/39/90/13990/site.02.iso.1.subject.0773.lab_id.2013241105.seq_reps.13241105.masked.vcf.gz	../reproducibility/00/01/39/90/13990/site.02.iso.1.subject.0773.lab_id.2013241105.seq_reps.13241105.regeno.vcf.gz
ERR4811260	site.02.subj.0774.lab.2013241441.iso.1	S	S	S	S	S	S	S	S	S	S	S	S	S	<=0.25	0.06	0.25	0.03	1	1	0.05	2	0.5	0.5	0.5	<=0.06	<=0.06	MEDIUM	MEDIUM	MEDIUM	MEDIUM	MEDIUM	MEDIUM	MEDIUM	MEDIUM	MEDIUM	MEDIUM	MEDIUM	MEDIUM	MEDIUM	ERS5300978	../reproducibility/00/01/40/24/14024/site.02.iso.1.subject.0774.lab_id.2013241441.seq_reps.13241441.masked.vcf.gz	../reproducibility/00/01/40/24/14024/site.02.iso.1.subject.0774.lab_id.2013241441.seq_reps.13241441.regeno.vcf.gz
ERR4811225	site.02.subj.0775.lab.2013241074.iso.1	S	S	R	S	S	S	S	S	S	S	S	S	S	1	0.06	0.5	0.03	2	1	0.05	4	0.5	1	0.5	0.12	<=0.06	MEDIUM	MEDIUM	MEDIUM	MEDIUM	MEDIUM	MEDIUM	MEDIUM	MEDIUM	MEDIUM	MEDIUM	MEDIUM	MEDIUM	MEDIUM	ERS5300943	../reproducibility/00/01/39/89/13989/site.02.iso.1.subject.0775.lab_id.2013241074.seq_reps.13241074.masked.vcf.gz	../reproducibility/00/01/39/89/13989/site.02.iso.1.subject.0775.lab_id.2013241074.seq_reps.13241074.regeno.vcf.gz
ERR4811264	site.02.subj.0776.lab.2013241455.iso.1	S	S	S	S	S	S	S	S	S	S	S	S	S	<=0.25	0.06	0.12	0.03	2	1	0.05	2	0.5	0.5	0.5	0.12	<=0.06	MEDIUM	MEDIUM	MEDIUM	MEDIUM	MEDIUM	MEDIUM	MEDIUM	MEDIUM	MEDIUM	MEDIUM	MEDIUM	MEDIUM	MEDIUM	ERS5300982	../reproducibility/00/01/40/28/14028/site.02.iso.1.subject.0776.lab_id.2013241455.seq_reps.13241455.masked.vcf.gz	../reproducibility/00/01/40/28/14028/site.02.iso.1.subject.0776.lab_id.2013241455.seq_reps.13241455.regeno.vcf.gz
ERR4811256	site.02.subj.0777.lab.2013241436.iso.1	S	S	S	NA	S	S	S	S	S	S	S	S	S	1	0.03	0.25	NA	2	1	0.05	2	0.5	0.5	1	<=0.06	<=0.06	MEDIUM	MEDIUM	MEDIUM	NA	MEDIUM	MEDIUM	MEDIUM	MEDIUM	MEDIUM	MEDIUM	MEDIUM	MEDIUM	MEDIUM	ERS5300974	../reproducibility/00/01/40/20/14020/site.02.iso.1.subject.0777.lab_id.2013241436.seq_reps.13241436.masked.vcf.gz	../reproducibility/00/01/40/20/14020/site.02.iso.1.subject.0777.lab_id.2013241436.seq_reps.13241436.regeno.vcf.gz
ERR4811236	site.02.subj.0778.lab.2013241389.iso.1	S	S	S	S	S	S	S	S	S	S	S	S	S	0.5	0.12	0.12	<=0.015	2	1	0.05	4	0.5	1	0.5	0.12	<=0.06	MEDIUM	MEDIUM	MEDIUM	MEDIUM	MEDIUM	MEDIUM	MEDIUM	MEDIUM	MEDIUM	MEDIUM	MEDIUM	MEDIUM	MEDIUM	ERS5300954	../reproducibility/00/01/40/00/14000/site.02.iso.1.subject.0778.lab_id.2013241389.seq_reps.13241389.masked.vcf.gz	../reproducibility/00/01/40/00/14000/site.02.iso.1.subject.0778.lab_id.2013241389.seq_reps.13241389.regeno.vcf.gz
ERR4811206	site.02.subj.0779.lab.2013232247.iso.1	S	S	S	S	S	S	S	S	S	S	S	S	S	0.5	0.06	0.12	<=0.015	2	<=0.25	0.05	4	1	1	1	<=0.06	<=0.06	MEDIUM	MEDIUM	MEDIUM	MEDIUM	MEDIUM	MEDIUM	MEDIUM	MEDIUM	MEDIUM	MEDIUM	MEDIUM	MEDIUM	MEDIUM	ERS5300924	../reproducibility/00/01/39/70/13970/site.02.iso.1.subject.0779.lab_id.2013232247.seq_reps.13232247.masked.vcf.gz	../reproducibility/00/01/39/70/13970/site.02.iso.1.subject.0779.lab_id.2013232247.seq_reps.13232247.regeno.vcf.gz
ERR4811230	site.02.subj.0780.lab.2013241355.iso.1	S	S	S	S	S	S	S	S	S	S	S	S	S	1	0.12	0.25	<=0.015	1	1	0.05	4	0.5	1	0.5	0.12	<=0.06	MEDIUM	MEDIUM	MEDIUM	MEDIUM	MEDIUM	MEDIUM	MEDIUM	MEDIUM	MEDIUM	MEDIUM	MEDIUM	MEDIUM	MEDIUM	ERS5300948	../reproducibility/00/01/39/94/13994/site.02.iso.1.subject.0780.lab_id.2013241355.seq_reps.13241355.masked.vcf.gz	../reproducibility/00/01/39/94/13994/site.02.iso.1.subject.0780.lab_id.2013241355.seq_reps.13241355.regeno.vcf.gz
ERR4811271	site.02.subj.0781.lab.2013241488.iso.1	S	S	S	NA	S	S	S	S	S	S	S	S	S	0.5	0.06	0.25	NA	2	1	0.05	2	0.5	1	0.25	0.12	<=0.06	HIGH	HIGH	HIGH	NA	HIGH	HIGH	HIGH	HIGH	HIGH	HIGH	HIGH	HIGH	HIGH	ERS5300989	../reproducibility/00/01/40/35/14035/site.02.iso.1.subject.0781.lab_id.2013241488.seq_reps.13241488.masked.vcf.gz	../reproducibility/00/01/40/35/14035/site.02.iso.1.subject.0781.lab_id.2013241488.seq_reps.13241488.regeno.vcf.gz
ERR4811234	site.02.subj.0782.lab.2013241381.iso.1	S	S	S	NA	S	S	S	S	S	S	S	S	S	<=0.25	0.12	0.25	NA	2	0.5	<=0.025	2	0.5	0.5	0.5	0.25	<=0.06	HIGH	HIGH	LOW	NA	HIGH	HIGH	HIGH	HIGH	HIGH	HIGH	HIGH	HIGH	HIGH	ERS5300952	../reproducibility/00/01/39/98/13998/site.02.iso.1.subject.0782.lab_id.2013241381.seq_reps.13241381.masked.vcf.gz	../reproducibility/00/01/39/98/13998/site.02.iso.1.subject.0782.lab_id.2013241381.seq_reps.13241381.regeno.vcf.gz
ERR4811228	site.02.subj.0783.lab.2013241334.iso.1	S	S	R	S	S	S	S	S	S	S	S	S	S	0.5	0.03	0.5	<=0.015	2	0.5	0.05	2	0.5	1	0.5	<=0.06	<=0.06	HIGH	HIGH	LOW	HIGH	HIGH	HIGH	HIGH	HIGH	HIGH	HIGH	HIGH	HIGH	HIGH	ERS5300946	../reproducibility/00/01/39/92/13992/site.02.iso.1.subject.0783.lab_id.2013241334.seq_reps.13241334.masked.vcf.gz	../reproducibility/00/01/39/92/13992/site.02.iso.1.subject.0783.lab_id.2013241334.seq_reps.13241334.regeno.vcf.gz
ERR4811219	site.02.subj.0784.lab.2013235048.iso.1	S	S	R	S	S	S	S	S	S	S	S	S	S	<=0.25	0.06	0.5	<=0.015	1	1	<=0.025	2	0.5	0.5	0.5	0.25	<=0.06	HIGH	HIGH	LOW	HIGH	HIGH	HIGH	HIGH	HIGH	HIGH	HIGH	HIGH	LOW	HIGH	ERS5300937	../reproducibility/00/01/39/83/13983/site.02.iso.1.subject.0784.lab_id.2013235048.seq_reps.13235048.masked.vcf.gz	../reproducibility/00/01/39/83/13983/site.02.iso.1.subject.0784.lab_id.2013235048.seq_reps.13235048.regeno.vcf.gz
ERR4811248	site.02.subj.0785.lab.2013241417.iso.1	S	S	R	S	S	S	S	S	S	S	S	S	S	0.5	0.06	0.5	0.03	2	0.5	0.05	4	0.5	1	0.5	<=0.06	<=0.06	LOW	HIGH	HIGH	HIGH	HIGH	HIGH	HIGH	HIGH	HIGH	HIGH	HIGH	HIGH	HIGH	ERS5300966	../reproducibility/00/01/40/12/14012/site.02.iso.1.subject.0785.lab_id.2013241417.seq_reps.13241417.masked.vcf.gz	../reproducibility/00/01/40/12/14012/site.02.iso.1.subject.0785.lab_id.2013241417.seq_reps.13241417.regeno.vcf.gz
ERR4811278	site.02.subj.0786.lab.2013241530.iso.1	S	S	S	S	S	S	R	S	S	S	S	S	S	0.5	<=0.015	<=0.06	0.03	1	1	0.4	2	0.25	0.5	0.25	0.25	<=0.06	HIGH	HIGH	HIGH	HIGH	HIGH	HIGH	HIGH	HIGH	HIGH	HIGH	LOW	HIGH	HIGH	ERS5300996	../reproducibility/00/01/40/42/14042/site.02.iso.1.subject.0786.lab_id.2013241530.seq_reps.13241530.masked.vcf.gz	../reproducibility/00/01/40/42/14042/site.02.iso.1.subject.0786.lab_id.2013241530.seq_reps.13241530.regeno.vcf.gz
ERR4811258	site.02.subj.0787.lab.2013241439.iso.1	S	S	S	S	S	S	S	S	S	S	S	S	S	0.5	0.06	0.25	0.06	2	0.5	0.1	4	0.5	1	0.5	0.12	<=0.06	HIGH	HIGH	LOW	HIGH	LOW	HIGH	LOW	HIGH	LOW	HIGH	HIGH	HIGH	HIGH	ERS5300976	../reproducibility/00/01/40/22/14022/site.02.iso.1.subject.0787.lab_id.2013241439.seq_reps.13241439.masked.vcf.gz	../reproducibility/00/01/40/22/14022/site.02.iso.1.subject.0787.lab_id.2013241439.seq_reps.13241439.regeno.vcf.gz
ERR4811208	site.02.subj.0789.lab.2013232254.iso.1	S	S	S	S	S	S	S	S	S	S	S	S	S	0.5	0.06	0.25	<=0.015	1	2	0.05	2	0.5	0.5	0.25	0.12	<=0.06	HIGH	HIGH	LOW	HIGH	HIGH	HIGH	HIGH	HIGH	HIGH	HIGH	HIGH	HIGH	HIGH	ERS5300926	../reproducibility/00/01/39/72/13972/site.02.iso.1.subject.0789.lab_id.2013232254.seq_reps.13232254.masked.vcf.gz	../reproducibility/00/01/39/72/13972/site.02.iso.1.subject.0789.lab_id.2013232254.seq_reps.13232254.regeno.vcf.gz
ERR4811207	site.02.subj.0790.lab.2013232253.iso.1	S	S	S	S	S	S	S	S	S	S	S	S	S	<=0.25	0.06	<=0.06	<=0.015	2	0.5	<=0.025	<=1	0.25	0.25	0.5	0.12	<=0.06	HIGH	HIGH	HIGH	HIGH	HIGH	HIGH	HIGH	HIGH	HIGH	HIGH	HIGH	HIGH	HIGH	ERS5300925	../reproducibility/00/01/39/71/13971/site.02.iso.1.subject.0790.lab_id.2013232253.seq_reps.13232253.masked.vcf.gz	../reproducibility/00/01/39/71/13971/site.02.iso.1.subject.0790.lab_id.2013232253.seq_reps.13232253.regeno.vcf.gz
ERR4811250	site.02.subj.0791.lab.2013241424.iso.1	S	S	S	S	S	S	S	S	S	S	S	S	S	0.5	0.12	0.12	<=0.015	2	0.5	0.05	2	0.5	1	0.25	0.25	<=0.06	HIGH	HIGH	HIGH	HIGH	HIGH	HIGH	LOW	HIGH	HIGH	HIGH	HIGH	HIGH	LOW	ERS5300968	../reproducibility/00/01/40/14/14014/site.02.iso.1.subject.0791.lab_id.2013241424.seq_reps.13241424.masked.vcf.gz	../reproducibility/00/01/40/14/14014/site.02.iso.1.subject.0791.lab_id.2013241424.seq_reps.13241424.regeno.vcf.gz
ERR4811253	site.02.subj.0792.lab.2013241431.iso.1	S	S	S	S	S	S	S	S	S	S	S	S	S	0.5	0.06	0.12	0.03	1	0.5	0.05	4	0.5	0.5	0.5	0.12	<=0.06	HIGH	HIGH	LOW	LOW	HIGH	HIGH	HIGH	HIGH	HIGH	HIGH	HIGH	HIGH	HIGH	ERS5300971	../reproducibility/00/01/40/17/14017/site.02.iso.1.subject.0792.lab_id.2013241431.seq_reps.13241431.masked.vcf.gz	../reproducibility/00/01/40/17/14017/site.02.iso.1.subject.0792.lab_id.2013241431.seq_reps.13241431.regeno.vcf.gz
ERR4811233	site.02.subj.0793.lab.2013241378.iso.1	S	S	S	S	S	S	S	S	S	S	S	S	S	<=0.25	0.12	0.25	0.03	1	0.5	<=0.025	2	0.5	0.5	0.5	0.12	<=0.06	HIGH	HIGH	HIGH	HIGH	HIGH	HIGH	HIGH	HIGH	HIGH	HIGH	HIGH	HIGH	HIGH	ERS5300951	../reproducibility/00/01/39/97/13997/site.02.iso.1.subject.0793.lab_id.2013241378.seq_reps.13241378.masked.vcf.gz	../reproducibility/00/01/39/97/13997/site.02.iso.1.subject.0793.lab_id.2013241378.seq_reps.13241378.regeno.vcf.gz
ERR4811202	site.02.subj.0794.lab.2013232222.iso.1	S	S	S	S	S	S	S	S	S	S	S	S	S	<=0.25	0.06	0.25	<=0.015	2	0.5	0.05	<=1	0.25	0.5	0.25	0.25	<=0.06	HIGH	HIGH	LOW	HIGH	HIGH	LOW	HIGH	HIGH	HIGH	HIGH	HIGH	HIGH	HIGH	ERS5300920	../reproducibility/00/01/39/66/13966/site.02.iso.1.subject.0794.lab_id.2013232222.seq_reps.13232222.masked.vcf.gz	../reproducibility/00/01/39/66/13966/site.02.iso.1.subject.0794.lab_id.2013232222.seq_reps.13232222.regeno.vcf.gz
ERR4811203	site.02.subj.0796.lab.2013232225.iso.1	S	S	S	S	S	S	S	S	S	S	S	S	S	<=0.25	0.12	0.25	0.03	2	0.5	<=0.025	2	0.5	0.5	0.5	0.25	<=0.06	HIGH	HIGH	HIGH	HIGH	HIGH	HIGH	HIGH	HIGH	HIGH	HIGH	HIGH	HIGH	HIGH	ERS5300921	../reproducibility/00/01/39/67/13967/site.02.iso.1.subject.0796.lab_id.2013232225.seq_reps.13232225.masked.vcf.gz	../reproducibility/00/01/39/67/13967/site.02.iso.1.subject.0796.lab_id.2013232225.seq_reps.13232225.regeno.vcf.gz
ERR4811199	site.02.subj.0797.lab.2013232152.iso.1	S	S	S	S	S	S	R	S	S	S	S	R	R	0.5	0.03	0.25	<=0.015	2	0.5	0.8	2	0.5	0.5	0.5	>4	>2	HIGH	HIGH	HIGH	HIGH	HIGH	HIGH	HIGH	HIGH	HIGH	HIGH	HIGH	HIGH	HIGH	ERS5300917	../reproducibility/00/01/39/63/13963/site.02.iso.1.subject.0797.lab_id.2013232152.seq_reps.13232152.masked.vcf.gz	../reproducibility/00/01/39/63/13963/site.02.iso.1.subject.0797.lab_id.2013232152.seq_reps.13232152.regeno.vcf.gz
ERR4811216	site.02.subj.0798.lab.2013234405.iso.1	S	S	R	R	S	S	S	S	S	S	S	S	S	1	0.12	1	0.25	2	2	0.05	4	1	1	0.5	0.25	<=0.06	HIGH	LOW	LOW	LOW	LOW	HIGH	HIGH	HIGH	HIGH	HIGH	HIGH	HIGH	HIGH	ERS5300934	../reproducibility/00/01/39/80/13980/site.02.iso.1.subject.0798.lab_id.2013234405.seq_reps.13234405.masked.vcf.gz	../reproducibility/00/01/39/80/13980/site.02.iso.1.subject.0798.lab_id.2013234405.seq_reps.13234405.regeno.vcf.gz
ERR4811168	site.02.subj.0799.lab.2013221205.iso.1	S	S	S	S	S	S	S	S	S	S	S	S	S	0.5	0.06	0.12	0.12	2	1	0.05	4	0.5	0.5	0.5	0.12	<=0.06	HIGH	HIGH	HIGH	LOW	HIGH	HIGH	HIGH	HIGH	HIGH	HIGH	LOW	HIGH	HIGH	ERS5300886	../reproducibility/00/01/39/32/13932/site.02.iso.1.subject.0799.lab_id.2013221205.seq_reps.13221205.masked.vcf.gz	../reproducibility/00/01/39/32/13932/site.02.iso.1.subject.0799.lab_id.2013221205.seq_reps.13221205.regeno.vcf.gz
ERR4811229	site.02.subj.0800.lab.2013241337.iso.1	S	S	S	S	S	S	S	S	S	S	S	S	S	<=0.25	0.06	<=0.06	<=0.015	2	1	<=0.025	<=1	0.5	0.5	0.25	0.12	<=0.06	HIGH	HIGH	HIGH	HIGH	HIGH	HIGH	HIGH	HIGH	HIGH	HIGH	HIGH	HIGH	HIGH	ERS5300947	../reproducibility/00/01/39/93/13993/site.02.iso.1.subject.0800.lab_id.2013241337.seq_reps.13241337.masked.vcf.gz	../reproducibility/00/01/39/93/13993/site.02.iso.1.subject.0800.lab_id.2013241337.seq_reps.13241337.regeno.vcf.gz
ERR4811164	site.02.subj.0801.lab.2013221027.iso.1	S	S	S	S	S	S	S	S	S	S	S	S	S	0.5	0.06	0.12	0.06	1	1	0.1	4	0.5	1	0.5	0.12	<=0.06	MEDIUM	MEDIUM	MEDIUM	MEDIUM	MEDIUM	MEDIUM	MEDIUM	MEDIUM	MEDIUM	MEDIUM	MEDIUM	MEDIUM	MEDIUM	ERS5300882	../reproducibility/00/01/39/28/13928/site.02.iso.1.subject.0801.lab_id.2013221027.seq_reps.13221027.masked.vcf.gz	../reproducibility/00/01/39/28/13928/site.02.iso.1.subject.0801.lab_id.2013221027.seq_reps.13221027.regeno.vcf.gz
ERR4811195	site.02.subj.0802.lab.2013232007.iso.1	S	S	S	S	S	S	S	S	S	S	S	S	S	<=0.25	0.06	0.25	0.03	2	0.5	0.1	2	0.5	0.5	0.5	0.25	<=0.06	MEDIUM	MEDIUM	MEDIUM	MEDIUM	MEDIUM	MEDIUM	MEDIUM	MEDIUM	MEDIUM	MEDIUM	MEDIUM	MEDIUM	MEDIUM	ERS5300913	../reproducibility/00/01/39/59/13959/site.02.iso.1.subject.0802.lab_id.2013232007.seq_reps.13232007.masked.vcf.gz	../reproducibility/00/01/39/59/13959/site.02.iso.1.subject.0802.lab_id.2013232007.seq_reps.13232007.regeno.vcf.gz
ERR4811209	site.02.subj.0803.lab.2013233015.iso.1	R	S	S	S	S	S	S	S	S	S	S	S	S	2	0.06	0.12	0.03	2	2	0.05	2	0.5	1	1	0.12	<=0.06	MEDIUM	MEDIUM	MEDIUM	MEDIUM	MEDIUM	MEDIUM	MEDIUM	MEDIUM	MEDIUM	MEDIUM	MEDIUM	MEDIUM	MEDIUM	ERS5300927	../reproducibility/00/01/39/73/13973/site.02.iso.1.subject.0803.lab_id.2013233015.seq_reps.13233015.masked.vcf.gz	../reproducibility/00/01/39/73/13973/site.02.iso.1.subject.0803.lab_id.2013233015.seq_reps.13233015.regeno.vcf.gz
ERR4811221	site.02.subj.0804.lab.2013235073.iso.1	S	S	S	S	S	S	S	S	S	S	S	S	S	0.5	0.03	0.12	<=0.015	2	0.5	<=0.025	2	0.25	0.5	0.25	<=0.06	<=0.06	MEDIUM	MEDIUM	MEDIUM	MEDIUM	MEDIUM	MEDIUM	MEDIUM	MEDIUM	MEDIUM	MEDIUM	MEDIUM	MEDIUM	MEDIUM	ERS5300939	../reproducibility/00/01/39/85/13985/site.02.iso.1.subject.0804.lab_id.2013235073.seq_reps.13235073.masked.vcf.gz	../reproducibility/00/01/39/85/13985/site.02.iso.1.subject.0804.lab_id.2013235073.seq_reps.13235073.regeno.vcf.gz
ERR4811249	site.02.subj.0805.lab.2013241418.iso.1	R	S	S	S	S	S	S	S	S	S	S	S	S	4	0.06	0.25	<=0.015	2	1	0.1	4	0.5	1	0.5	<=0.06	<=0.06	MEDIUM	MEDIUM	MEDIUM	MEDIUM	MEDIUM	MEDIUM	MEDIUM	MEDIUM	MEDIUM	MEDIUM	MEDIUM	MEDIUM	MEDIUM	ERS5300967	../reproducibility/00/01/40/13/14013/site.02.iso.1.subject.0805.lab_id.2013241418.seq_reps.13241418.masked.vcf.gz	../reproducibility/00/01/40/13/14013/site.02.iso.1.subject.0805.lab_id.2013241418.seq_reps.13241418.regeno.vcf.gz
ERR4811205	site.02.subj.0806.lab.2013232232.iso.1	S	S	S	S	S	S	S	S	S	S	S	S	S	<=0.25	0.06	<=0.06	0.03	1	1	0.05	2	0.25	0.5	0.25	0.25	<=0.06	MEDIUM	MEDIUM	MEDIUM	MEDIUM	MEDIUM	MEDIUM	MEDIUM	MEDIUM	MEDIUM	MEDIUM	MEDIUM	MEDIUM	MEDIUM	ERS5300923	../reproducibility/00/01/39/69/13969/site.02.iso.1.subject.0806.lab_id.2013232232.seq_reps.13232232.masked.vcf.gz	../reproducibility/00/01/39/69/13969/site.02.iso.1.subject.0806.lab_id.2013232232.seq_reps.13232232.regeno.vcf.gz
ERR4811268	site.02.subj.0807.lab.2013241470.iso.1	S	NA	S	S	S	S	R	S	S	S	S	S	S	0.5	NA	<=0.06	<=0.015	1	0.5	1.6	<=1	0.25	0.5	0.25	0.12	<=0.06	MEDIUM	NA	MEDIUM	MEDIUM	MEDIUM	MEDIUM	MEDIUM	MEDIUM	MEDIUM	MEDIUM	MEDIUM	MEDIUM	MEDIUM	ERS5300986	../reproducibility/00/01/40/32/14032/site.02.iso.1.subject.0807.lab_id.2013241470.seq_reps.13241470.masked.vcf.gz	../reproducibility/00/01/40/32/14032/site.02.iso.1.subject.0807.lab_id.2013241470.seq_reps.13241470.regeno.vcf.gz
ERR4811177	site.02.subj.0808.lab.2013221269.iso.1	S	S	S	S	S	S	S	S	S	S	S	S	S	0.5	0.06	<=0.06	<=0.015	1	2	<=0.025	4	0.5	1	0.5	<=0.06	<=0.06	MEDIUM	MEDIUM	MEDIUM	MEDIUM	MEDIUM	MEDIUM	MEDIUM	MEDIUM	MEDIUM	MEDIUM	MEDIUM	MEDIUM	MEDIUM	ERS5300895	../reproducibility/00/01/39/41/13941/site.02.iso.1.subject.0808.lab_id.2013221269.seq_reps.13221269.masked.vcf.gz	../reproducibility/00/01/39/41/13941/site.02.iso.1.subject.0808.lab_id.2013221269.seq_reps.13221269.regeno.vcf.gz
ERR4811188	site.02.subj.0810.lab.2013222275.iso.1	S	S	S	S	S	S	S	S	S	S	S	S	S	1	0.06	0.25	<=0.015	2	0.5	0.05	4	0.5	1	0.5	<=0.06	<=0.06	MEDIUM	MEDIUM	MEDIUM	MEDIUM	MEDIUM	MEDIUM	MEDIUM	MEDIUM	MEDIUM	MEDIUM	MEDIUM	MEDIUM	MEDIUM	ERS5300906	../reproducibility/00/01/39/52/13952/site.02.iso.1.subject.0810.lab_id.2013222275.seq_reps.13222275.masked.vcf.gz	../reproducibility/00/01/39/52/13952/site.02.iso.1.subject.0810.lab_id.2013222275.seq_reps.13222275.regeno.vcf.gz
ERR4811210	site.02.subj.0811.lab.2013233028.iso.1	S	S	S	S	S	S	S	S	S	S	S	S	S	<=0.25	0.06	0.25	0.03	1	2	0.05	2	1	0.5	0.25	0.12	<=0.06	MEDIUM	MEDIUM	MEDIUM	MEDIUM	MEDIUM	MEDIUM	MEDIUM	MEDIUM	MEDIUM	MEDIUM	MEDIUM	MEDIUM	MEDIUM	ERS5300928	../reproducibility/00/01/39/74/13974/site.02.iso.1.subject.0811.lab_id.2013233028.seq_reps.13233028.masked.vcf.gz	../reproducibility/00/01/39/74/13974/site.02.iso.1.subject.0811.lab_id.2013233028.seq_reps.13233028.regeno.vcf.gz
ERR4811167	site.02.subj.0813.lab.2013221204.iso.1	S	S	S	S	S	S	S	S	S	S	S	S	S	0.5	0.06	0.25	<=0.015	1	2	0.05	4	0.5	0.5	0.5	0.12	<=0.06	MEDIUM	MEDIUM	MEDIUM	MEDIUM	MEDIUM	MEDIUM	MEDIUM	MEDIUM	MEDIUM	MEDIUM	MEDIUM	MEDIUM	MEDIUM	ERS5300885	../reproducibility/00/01/39/31/13931/site.02.iso.1.subject.0813.lab_id.2013221204.seq_reps.13221204.masked.vcf.gz	../reproducibility/00/01/39/31/13931/site.02.iso.1.subject.0813.lab_id.2013221204.seq_reps.13221204.regeno.vcf.gz
ERR4811190	site.02.subj.0815.lab.2013222304.iso.1	S	S	S	S	I	S	S	S	S	S	S	S	S	0.5	0.06	0.12	0.06	4	2	0.1	4	1	1	0.5	0.12	<=0.06	MEDIUM	MEDIUM	MEDIUM	MEDIUM	MEDIUM	MEDIUM	MEDIUM	MEDIUM	MEDIUM	MEDIUM	MEDIUM	MEDIUM	MEDIUM	ERS5300908	../reproducibility/00/01/39/54/13954/site.02.iso.1.subject.0815.lab_id.2013222304.seq_reps.13222304.masked.vcf.gz	../reproducibility/00/01/39/54/13954/site.02.iso.1.subject.0815.lab_id.2013222304.seq_reps.13222304.regeno.vcf.gz
ERR4811191	site.02.subj.0816.lab.2013222308.iso.1	S	S	S	S	S	S	S	S	S	S	S	S	S	0.5	0.06	0.12	0.03	2	0.5	0.05	4	0.5	0.5	0.5	0.25	<=0.06	MEDIUM	MEDIUM	MEDIUM	MEDIUM	MEDIUM	MEDIUM	MEDIUM	MEDIUM	MEDIUM	MEDIUM	MEDIUM	MEDIUM	MEDIUM	ERS5300909	../reproducibility/00/01/39/55/13955/site.02.iso.1.subject.0816.lab_id.2013222308.seq_reps.13222308.masked.vcf.gz	../reproducibility/00/01/39/55/13955/site.02.iso.1.subject.0816.lab_id.2013222308.seq_reps.13222308.regeno.vcf.gz
ERR4811193	site.02.subj.0817.lab.2013231069.iso.1	S	S	S	S	S	S	R	S	S	S	S	S	S	0.5	0.12	0.25	0.06	1	1	>1.6	4	0.5	1	0.5	0.5	<=0.06	MEDIUM	MEDIUM	MEDIUM	MEDIUM	MEDIUM	MEDIUM	MEDIUM	MEDIUM	MEDIUM	MEDIUM	MEDIUM	MEDIUM	MEDIUM	ERS5300911	../reproducibility/00/01/39/57/13957/site.02.iso.1.subject.0817.lab_id.2013231069.seq_reps.13231069.masked.vcf.gz	../reproducibility/00/01/39/57/13957/site.02.iso.1.subject.0817.lab_id.2013231069.seq_reps.13231069.regeno.vcf.gz
ERR4811243	site.02.subj.0818.lab.2013241408.iso.1	S	S	S	S	S	S	R	S	S	S	S	S	S	<=0.25	0.25	0.12	0.06	2	1	>1.6	2	0.5	1	0.25	0.25	<=0.06	MEDIUM	MEDIUM	MEDIUM	MEDIUM	MEDIUM	MEDIUM	MEDIUM	MEDIUM	MEDIUM	MEDIUM	MEDIUM	MEDIUM	MEDIUM	ERS5300961	../reproducibility/00/01/40/07/14007/site.02.iso.1.subject.0818.lab_id.2013241408.seq_reps.13241408.masked.vcf.gz	../reproducibility/00/01/40/07/14007/site.02.iso.1.subject.0818.lab_id.2013241408.seq_reps.13241408.regeno.vcf.gz
ERR4811257	site.02.subj.0819.lab.2013241438.iso.1	S	S	S	S	S	S	S	S	S	S	S	S	S	<=0.25	0.06	<=0.06	<=0.015	1	0.5	<=0.025	<=1	0.25	0.5	0.25	0.25	<=0.06	MEDIUM	MEDIUM	MEDIUM	MEDIUM	MEDIUM	MEDIUM	MEDIUM	MEDIUM	MEDIUM	MEDIUM	MEDIUM	MEDIUM	MEDIUM	ERS5300975	../reproducibility/00/01/40/21/14021/site.02.iso.1.subject.0819.lab_id.2013241438.seq_reps.13241438.masked.vcf.gz	../reproducibility/00/01/40/21/14021/site.02.iso.1.subject.0819.lab_id.2013241438.seq_reps.13241438.regeno.vcf.gz
ERR4811273	site.02.subj.0820.lab.2013241490.iso.1	S	S	R	S	S	S	S	S	S	S	S	S	S	0.5	0.12	0.5	0.03	2	0.5	0.05	4	0.5	1	0.5	0.12	<=0.06	MEDIUM	MEDIUM	MEDIUM	MEDIUM	MEDIUM	MEDIUM	MEDIUM	MEDIUM	MEDIUM	MEDIUM	MEDIUM	MEDIUM	MEDIUM	ERS5300991	../reproducibility/00/01/40/37/14037/site.02.iso.1.subject.0820.lab_id.2013241490.seq_reps.13241490.masked.vcf.gz	../reproducibility/00/01/40/37/14037/site.02.iso.1.subject.0820.lab_id.2013241490.seq_reps.13241490.regeno.vcf.gz
ERR4811266	site.02.subj.0821.lab.2013241457.iso.1	S	S	S	S	S	S	S	S	S	S	S	S	S	0.5	0.06	0.12	0.03	2	1	0.05	4	0.5	1	0.25	0.12	<=0.06	MEDIUM	MEDIUM	MEDIUM	MEDIUM	MEDIUM	MEDIUM	MEDIUM	MEDIUM	MEDIUM	MEDIUM	MEDIUM	MEDIUM	MEDIUM	ERS5300984	../reproducibility/00/01/40/30/14030/site.02.iso.1.subject.0821.lab_id.2013241457.seq_reps.13241457.masked.vcf.gz	../reproducibility/00/01/40/30/14030/site.02.iso.1.subject.0821.lab_id.2013241457.seq_reps.13241457.regeno.vcf.gz
ERR4811378	site.02.subj.0822.lab.2013241459.iso.1	S	S	S	S	S	S	S	S	S	S	S	S	S	<=0.25	0.12	0.12	<=0.015	1	1	<=0.025	<=1	0.25	0.5	0.25	0.12	<=0.06	MEDIUM	MEDIUM	MEDIUM	MEDIUM	MEDIUM	MEDIUM	MEDIUM	MEDIUM	MEDIUM	MEDIUM	MEDIUM	MEDIUM	MEDIUM	ERS5301096	../reproducibility/00/01/41/42/14142/site.02.iso.1.subject.0822.lab_id.2013241459.seq_reps.241459.masked.vcf.gz	../reproducibility/00/01/41/42/14142/site.02.iso.1.subject.0822.lab_id.2013241459.seq_reps.241459.regeno.vcf.gz
ERR4811379	site.02.subj.0823.lab.2013241494.iso.1	S	S	R	S	S	S	S	S	S	S	S	S	S	0.5	0.12	0.5	0.03	1	1	0.05	4	0.5	1	0.5	0.12	<=0.06	MEDIUM	MEDIUM	MEDIUM	MEDIUM	MEDIUM	MEDIUM	MEDIUM	MEDIUM	MEDIUM	MEDIUM	MEDIUM	MEDIUM	MEDIUM	ERS5301097	../reproducibility/00/01/41/43/14143/site.02.iso.1.subject.0823.lab_id.2013241494.seq_reps.241494.masked.vcf.gz	../reproducibility/00/01/41/43/14143/site.02.iso.1.subject.0823.lab_id.2013241494.seq_reps.241494.regeno.vcf.gz
ERR4811279	site.02.subj.0824.lab.2013251009.iso.1	S	S	R	S	S	S	S	S	S	S	S	S	S	0.5	0.06	0.5	<=0.015	2	1	0.05	2	0.25	0.5	1	0.12	<=0.06	LOW	LOW	LOW	HIGH	HIGH	HIGH	HIGH	HIGH	HIGH	HIGH	LOW	HIGH	HIGH	ERS5300997	../reproducibility/00/01/40/43/14043/site.02.iso.1.subject.0824.lab_id.2013251009.seq_reps.13251009.masked.vcf.gz	../reproducibility/00/01/40/43/14043/site.02.iso.1.subject.0824.lab_id.2013251009.seq_reps.13251009.regeno.vcf.gz
ERR4811174	site.02.subj.0826.lab.2013221251.iso.1	S	S	S	S	S	S	S	S	S	S	S	S	S	0.5	0.06	<=0.06	<=0.015	1	2	0.05	4	0.5	0.5	0.5	0.25	<=0.06	MEDIUM	MEDIUM	MEDIUM	MEDIUM	MEDIUM	MEDIUM	MEDIUM	MEDIUM	MEDIUM	MEDIUM	MEDIUM	MEDIUM	MEDIUM	ERS5300892	../reproducibility/00/01/39/38/13938/site.02.iso.1.subject.0826.lab_id.2013221251.seq_reps.13221251.masked.vcf.gz	../reproducibility/00/01/39/38/13938/site.02.iso.1.subject.0826.lab_id.2013221251.seq_reps.13221251.regeno.vcf.gz
ERR4811176	site.02.subj.0827.lab.2013221262.iso.1	S	S	S	S	S	S	S	S	S	S	S	S	S	0.5	0.06	0.25	<=0.015	2	0.5	<=0.025	2	0.5	0.5	0.25	<=0.06	<=0.06	MEDIUM	MEDIUM	MEDIUM	MEDIUM	MEDIUM	MEDIUM	MEDIUM	MEDIUM	MEDIUM	MEDIUM	MEDIUM	MEDIUM	MEDIUM	ERS5300894	../reproducibility/00/01/39/40/13940/site.02.iso.1.subject.0827.lab_id.2013221262.seq_reps.13221262.masked.vcf.gz	../reproducibility/00/01/39/40/13940/site.02.iso.1.subject.0827.lab_id.2013221262.seq_reps.13221262.regeno.vcf.gz
ERR4811270	site.02.subj.0828.lab.2013241482.iso.1	S	S	S	S	S	S	S	S	S	S	S	S	S	0.5	0.06	0.12	<=0.015	2	1	0.05	4	0.5	0.5	0.5	0.25	<=0.06	MEDIUM	MEDIUM	MEDIUM	MEDIUM	MEDIUM	MEDIUM	MEDIUM	MEDIUM	MEDIUM	MEDIUM	MEDIUM	MEDIUM	MEDIUM	ERS5300988	../reproducibility/00/01/40/34/14034/site.02.iso.1.subject.0828.lab_id.2013241482.seq_reps.13241482.masked.vcf.gz	../reproducibility/00/01/40/34/14034/site.02.iso.1.subject.0828.lab_id.2013241482.seq_reps.13241482.regeno.vcf.gz
ERR4811274	site.02.subj.0829.lab.2013241503.iso.1	S	S	R	S	S	S	S	S	S	S	S	S	S	0.5	0.06	0.5	<=0.015	2	0.5	0.05	4	0.5	1	0.5	0.12	<=0.06	MEDIUM	MEDIUM	MEDIUM	MEDIUM	MEDIUM	MEDIUM	MEDIUM	MEDIUM	MEDIUM	MEDIUM	MEDIUM	MEDIUM	MEDIUM	ERS5300992	../reproducibility/00/01/40/38/14038/site.02.iso.1.subject.0829.lab_id.2013241503.seq_reps.13241503.masked.vcf.gz	../reproducibility/00/01/40/38/14038/site.02.iso.1.subject.0829.lab_id.2013241503.seq_reps.13241503.regeno.vcf.gz
ERR4811178	site.02.subj.0830.lab.2013221279.iso.1	S	S	S	S	S	S	S	S	S	S	S	S	S	0.5	0.12	0.25	<=0.015	1	2	0.05	4	0.5	0.5	0.5	0.25	<=0.06	MEDIUM	MEDIUM	MEDIUM	MEDIUM	MEDIUM	MEDIUM	MEDIUM	MEDIUM	MEDIUM	MEDIUM	MEDIUM	MEDIUM	MEDIUM	ERS5300896	../reproducibility/00/01/39/42/13942/site.02.iso.1.subject.0830.lab_id.2013221279.seq_reps.13221279.masked.vcf.gz	../reproducibility/00/01/39/42/13942/site.02.iso.1.subject.0830.lab_id.2013221279.seq_reps.13221279.regeno.vcf.gz
ERR4811182	site.02.subj.0831.lab.2013221330.iso.1	S	S	S	S	S	S	S	S	S	S	S	S	S	0.5	0.06	0.25	0.03	2	0.5	0.05	4	0.5	0.5	0.5	0.12	<=0.06	MEDIUM	MEDIUM	MEDIUM	MEDIUM	MEDIUM	MEDIUM	MEDIUM	MEDIUM	MEDIUM	MEDIUM	MEDIUM	MEDIUM	MEDIUM	ERS5300900	../reproducibility/00/01/39/46/13946/site.02.iso.1.subject.0831.lab_id.2013221330.seq_reps.13221330.masked.vcf.gz	../reproducibility/00/01/39/46/13946/site.02.iso.1.subject.0831.lab_id.2013221330.seq_reps.13221330.regeno.vcf.gz
ERR4811197	site.02.subj.0832.lab.2013232133.iso.1	S	S	S	S	S	S	S	S	S	S	S	S	S	<=0.25	0.06	0.12	0.06	2	0.5	<=0.025	2	0.5	1	0.5	0.12	<=0.06	MEDIUM	MEDIUM	MEDIUM	MEDIUM	MEDIUM	MEDIUM	MEDIUM	MEDIUM	MEDIUM	MEDIUM	MEDIUM	MEDIUM	MEDIUM	ERS5300915	../reproducibility/00/01/39/61/13961/site.02.iso.1.subject.0832.lab_id.2013232133.seq_reps.13232133.masked.vcf.gz	../reproducibility/00/01/39/61/13961/site.02.iso.1.subject.0832.lab_id.2013232133.seq_reps.13232133.regeno.vcf.gz
ERR4811254	site.02.subj.0833.lab.2013241432.iso.1	S	S	R	S	S	S	S	S	S	S	S	S	S	1	0.12	0.5	<=0.015	2	0.5	0.05	4	0.5	1	0.5	0.12	<=0.06	MEDIUM	MEDIUM	MEDIUM	MEDIUM	MEDIUM	MEDIUM	MEDIUM	MEDIUM	MEDIUM	MEDIUM	MEDIUM	MEDIUM	MEDIUM	ERS5300972	../reproducibility/00/01/40/18/14018/site.02.iso.1.subject.0833.lab_id.2013241432.seq_reps.13241432.masked.vcf.gz	../reproducibility/00/01/40/18/14018/site.02.iso.1.subject.0833.lab_id.2013241432.seq_reps.13241432.regeno.vcf.gz
ERR4811232	site.02.subj.0835.lab.2013241363.iso.1	S	S	R	S	S	S	S	S	S	S	S	S	S	1	0.12	0.5	<=0.015	2	0.5	0.05	4	0.5	1	0.5	0.12	<=0.06	MEDIUM	MEDIUM	MEDIUM	MEDIUM	MEDIUM	MEDIUM	MEDIUM	MEDIUM	MEDIUM	MEDIUM	MEDIUM	MEDIUM	MEDIUM	ERS5300950	../reproducibility/00/01/39/96/13996/site.02.iso.1.subject.0835.lab_id.2013241363.seq_reps.13241363.masked.vcf.gz	../reproducibility/00/01/39/96/13996/site.02.iso.1.subject.0835.lab_id.2013241363.seq_reps.13241363.regeno.vcf.gz
ERR4811172	site.02.subj.0837.lab.2013221249.iso.1	S	S	R	S	S	S	S	S	S	S	S	S	S	0.5	0.06	0.5	<=0.015	1	1	0.05	4	0.5	0.5	0.25	0.25	<=0.06	MEDIUM	MEDIUM	MEDIUM	MEDIUM	MEDIUM	MEDIUM	MEDIUM	MEDIUM	MEDIUM	MEDIUM	MEDIUM	MEDIUM	MEDIUM	ERS5300890	../reproducibility/00/01/39/36/13936/site.02.iso.1.subject.0837.lab_id.2013221249.seq_reps.13221249.masked.vcf.gz	../reproducibility/00/01/39/36/13936/site.02.iso.1.subject.0837.lab_id.2013221249.seq_reps.13221249.regeno.vcf.gz
ERR4811198	site.02.subj.0838.lab.2013232145.iso.1	S	S	S	S	S	S	S	S	S	S	S	S	S	0.5	0.06	0.12	<=0.015	2	1	0.1	2	0.5	1	0.5	0.12	<=0.06	MEDIUM	MEDIUM	MEDIUM	MEDIUM	MEDIUM	MEDIUM	MEDIUM	MEDIUM	MEDIUM	MEDIUM	MEDIUM	MEDIUM	MEDIUM	ERS5300916	../reproducibility/00/01/39/62/13962/site.02.iso.1.subject.0838.lab_id.2013232145.seq_reps.13232145.masked.vcf.gz	../reproducibility/00/01/39/62/13962/site.02.iso.1.subject.0838.lab_id.2013232145.seq_reps.13232145.regeno.vcf.gz
ERR4811173	site.02.subj.0839.lab.2013221250.iso.1	S	S	S	S	S	I	S	S	S	S	S	S	S	0.5	0.06	0.25	<=0.015	1	4	0.1	4	0.5	0.5	0.5	0.25	<=0.06	MEDIUM	MEDIUM	MEDIUM	MEDIUM	MEDIUM	MEDIUM	MEDIUM	MEDIUM	MEDIUM	MEDIUM	MEDIUM	MEDIUM	MEDIUM	ERS5300891	../reproducibility/00/01/39/37/13937/site.02.iso.1.subject.0839.lab_id.2013221250.seq_reps.13221250.masked.vcf.gz	../reproducibility/00/01/39/37/13937/site.02.iso.1.subject.0839.lab_id.2013221250.seq_reps.13221250.regeno.vcf.gz
ERR4811192	site.02.subj.0840.lab.2013222334.iso.1	S	S	S	S	S	S	S	S	S	S	S	S	S	0.5	0.06	0.25	0.06	1	2	0.05	4	1	0.5	0.5	0.25	<=0.06	MEDIUM	MEDIUM	MEDIUM	MEDIUM	MEDIUM	MEDIUM	MEDIUM	MEDIUM	MEDIUM	MEDIUM	MEDIUM	MEDIUM	MEDIUM	ERS5300910	../reproducibility/00/01/39/56/13956/site.02.iso.1.subject.0840.lab_id.2013222334.seq_reps.13222334.masked.vcf.gz	../reproducibility/00/01/39/56/13956/site.02.iso.1.subject.0840.lab_id.2013222334.seq_reps.13222334.regeno.vcf.gz
ERR4811194	site.02.subj.0841.lab.2013231145.iso.1	S	S	S	S	S	S	S	S	S	S	S	S	S	1	0.06	0.25	<=0.015	2	2	0.05	4	0.5	1	0.5	<=0.06	<=0.06	MEDIUM	MEDIUM	MEDIUM	MEDIUM	MEDIUM	MEDIUM	MEDIUM	MEDIUM	MEDIUM	MEDIUM	MEDIUM	MEDIUM	MEDIUM	ERS5300912	../reproducibility/00/01/39/58/13958/site.02.iso.1.subject.0841.lab_id.2013231145.seq_reps.13231145.masked.vcf.gz	../reproducibility/00/01/39/58/13958/site.02.iso.1.subject.0841.lab_id.2013231145.seq_reps.13231145.regeno.vcf.gz
ERR4811179	site.02.subj.0842.lab.2013221281.iso.1	S	S	S	S	S	S	S	S	S	S	S	S	S	0.5	0.03	0.25	0.03	2	1	0.05	4	1	0.5	0.25	0.25	<=0.06	MEDIUM	MEDIUM	MEDIUM	MEDIUM	MEDIUM	MEDIUM	MEDIUM	MEDIUM	MEDIUM	MEDIUM	MEDIUM	MEDIUM	MEDIUM	ERS5300897	../reproducibility/00/01/39/43/13943/site.02.iso.1.subject.0842.lab_id.2013221281.seq_reps.13221281.masked.vcf.gz	../reproducibility/00/01/39/43/13943/site.02.iso.1.subject.0842.lab_id.2013221281.seq_reps.13221281.regeno.vcf.gz
ERR4811169	site.02.subj.0843.lab.2013221208.iso.1	S	S	S	S	S	S	S	S	S	S	S	S	S	1	0.06	0.12	<=0.015	2	2	0.05	2	0.5	0.5	1	0.12	<=0.06	MEDIUM	MEDIUM	MEDIUM	MEDIUM	MEDIUM	MEDIUM	MEDIUM	MEDIUM	MEDIUM	MEDIUM	MEDIUM	MEDIUM	MEDIUM	ERS5300887	../reproducibility/00/01/39/33/13933/site.02.iso.1.subject.0843.lab_id.2013221208.seq_reps.13221208.masked.vcf.gz	../reproducibility/00/01/39/33/13933/site.02.iso.1.subject.0843.lab_id.2013221208.seq_reps.13221208.regeno.vcf.gz
ERR4811181	site.02.subj.0844.lab.2013221326.iso.1	S	S	S	S	S	S	S	S	S	S	S	S	S	<=0.25	0.03	0.12	<=0.015	2	<=0.25	0.05	2	0.5	0.5	0.5	0.12	<=0.06	MEDIUM	MEDIUM	MEDIUM	MEDIUM	MEDIUM	MEDIUM	MEDIUM	MEDIUM	MEDIUM	MEDIUM	MEDIUM	MEDIUM	MEDIUM	ERS5300899	../reproducibility/00/01/39/45/13945/site.02.iso.1.subject.0844.lab_id.2013221326.seq_reps.13221326.masked.vcf.gz	../reproducibility/00/01/39/45/13945/site.02.iso.1.subject.0844.lab_id.2013221326.seq_reps.13221326.regeno.vcf.gz
ERR4811380	site.02.subj.0846.lab.2013241533.iso.1	S	S	S	S	I	S	R	S	S	S	S	R	R	0.5	0.03	0.12	<=0.015	4	0.5	0.2	<=1	0.5	0.25	1	>4	>2	MEDIUM	MEDIUM	MEDIUM	MEDIUM	MEDIUM	MEDIUM	MEDIUM	MEDIUM	MEDIUM	MEDIUM	MEDIUM	MEDIUM	MEDIUM	ERS5301098	../reproducibility/00/01/41/44/14144/site.02.iso.1.subject.0846.lab_id.2013241533.seq_reps.241533.masked.vcf.gz	../reproducibility/00/01/41/44/14144/site.02.iso.1.subject.0846.lab_id.2013241533.seq_reps.241533.regeno.vcf.gz
ERR4811376	site.02.subj.0847.lab.2013235160.iso.1	S	S	S	S	S	I	R	S	S	S	S	S	S	<=0.25	0.03	0.25	<=0.015	2	4	0.2	<=1	0.25	0.5	0.25	0.25	<=0.06	MEDIUM	MEDIUM	MEDIUM	MEDIUM	MEDIUM	MEDIUM	MEDIUM	MEDIUM	MEDIUM	MEDIUM	MEDIUM	MEDIUM	MEDIUM	ERS5301094	../reproducibility/00/01/41/40/14140/site.02.iso.1.subject.0847.lab_id.2013235160.seq_reps.235160.masked.vcf.gz	../reproducibility/00/01/41/40/14140/site.02.iso.1.subject.0847.lab_id.2013235160.seq_reps.235160.regeno.vcf.gz
ERR4811373	site.02.subj.0848.lab.2013234393.iso.1	S	S	S	S	S	S	S	S	S	S	S	S	S	<=0.25	0.12	<=0.06	<=0.015	2	1	0.05	2	0.5	0.5	0.25	0.25	<=0.06	MEDIUM	MEDIUM	MEDIUM	MEDIUM	MEDIUM	MEDIUM	MEDIUM	MEDIUM	MEDIUM	MEDIUM	MEDIUM	MEDIUM	MEDIUM	ERS5301091	../reproducibility/00/01/41/37/14137/site.02.iso.1.subject.0848.lab_id.2013234393.seq_reps.234393.masked.vcf.gz	../reproducibility/00/01/41/37/14137/site.02.iso.1.subject.0848.lab_id.2013234393.seq_reps.234393.regeno.vcf.gz
ERR4811374	site.02.subj.0849.lab.2013234401.iso.1	S	S	S	R	S	S	S	S	S	S	S	S	S	<=0.25	0.06	0.12	>1	2	1	0.05	2	0.5	0.5	0.25	0.25	<=0.06	MEDIUM	MEDIUM	MEDIUM	MEDIUM	MEDIUM	MEDIUM	MEDIUM	MEDIUM	MEDIUM	MEDIUM	MEDIUM	MEDIUM	MEDIUM	ERS5301092	../reproducibility/00/01/41/38/14138/site.02.iso.1.subject.0849.lab_id.2013234401.seq_reps.234401.masked.vcf.gz	../reproducibility/00/01/41/38/14138/site.02.iso.1.subject.0849.lab_id.2013234401.seq_reps.234401.regeno.vcf.gz
ERR4811189	site.02.subj.0850.lab.2013222276.iso.1	S	S	S	S	S	S	S	S	S	S	S	S	S	0.5	0.12	<=0.06	<=0.015	1	1	0.05	2	0.5	1	0.25	0.12	<=0.06	MEDIUM	MEDIUM	MEDIUM	MEDIUM	MEDIUM	MEDIUM	MEDIUM	MEDIUM	MEDIUM	MEDIUM	MEDIUM	MEDIUM	MEDIUM	ERS5300907	../reproducibility/00/01/39/53/13953/site.02.iso.1.subject.0850.lab_id.2013222276.seq_reps.13222276.masked.vcf.gz	../reproducibility/00/01/39/53/13953/site.02.iso.1.subject.0850.lab_id.2013222276.seq_reps.13222276.regeno.vcf.gz
ERR4811265	site.02.subj.0851.lab.2013241456.iso.1	S	S	S	S	S	S	S	S	S	S	S	S	S	0.5	0.12	0.12	0.03	2	0.5	0.05	4	0.5	1	0.5	0.12	<=0.06	MEDIUM	MEDIUM	MEDIUM	MEDIUM	MEDIUM	MEDIUM	MEDIUM	MEDIUM	MEDIUM	MEDIUM	MEDIUM	MEDIUM	MEDIUM	ERS5300983	../reproducibility/00/01/40/29/14029/site.02.iso.1.subject.0851.lab_id.2013241456.seq_reps.13241456.masked.vcf.gz	../reproducibility/00/01/40/29/14029/site.02.iso.1.subject.0851.lab_id.2013241456.seq_reps.13241456.regeno.vcf.gz
ERR4811222	site.02.subj.0852.lab.2013235143.iso.1	S	S	S	S	S	S	S	S	S	S	S	S	S	<=0.25	0.03	0.25	<=0.015	2	1	<=0.025	2	0.5	0.5	0.5	<=0.06	<=0.06	MEDIUM	MEDIUM	MEDIUM	MEDIUM	MEDIUM	MEDIUM	MEDIUM	MEDIUM	MEDIUM	MEDIUM	MEDIUM	MEDIUM	MEDIUM	ERS5300940	../reproducibility/00/01/39/86/13986/site.02.iso.1.subject.0852.lab_id.2013235143.seq_reps.13235143.masked.vcf.gz	../reproducibility/00/01/39/86/13986/site.02.iso.1.subject.0852.lab_id.2013235143.seq_reps.13235143.regeno.vcf.gz
ERR4811259	site.02.subj.0854.lab.2013241440.iso.1	S	S	S	S	S	S	S	S	S	S	S	S	S	0.5	0.12	0.12	<=0.015	2	1	0.05	4	0.5	1	0.5	0.25	<=0.06	MEDIUM	MEDIUM	MEDIUM	MEDIUM	MEDIUM	MEDIUM	MEDIUM	MEDIUM	MEDIUM	MEDIUM	MEDIUM	MEDIUM	MEDIUM	ERS5300977	../reproducibility/00/01/40/23/14023/site.02.iso.1.subject.0854.lab_id.2013241440.seq_reps.13241440.masked.vcf.gz	../reproducibility/00/01/40/23/14023/site.02.iso.1.subject.0854.lab_id.2013241440.seq_reps.13241440.regeno.vcf.gz
ERR4811372	site.02.subj.0855.lab.2013234389.iso.1	S	S	S	S	S	S	R	S	S	S	S	S	S	<=0.25	0.12	0.25	<=0.015	2	2	0.2	2	0.5	0.5	0.25	0.5	<=0.06	MEDIUM	MEDIUM	MEDIUM	MEDIUM	MEDIUM	MEDIUM	MEDIUM	MEDIUM	MEDIUM	MEDIUM	MEDIUM	MEDIUM	MEDIUM	ERS5301090	../reproducibility/00/01/41/36/14136/site.02.iso.1.subject.0855.lab_id.2013234389.seq_reps.234389.masked.vcf.gz	../reproducibility/00/01/41/36/14136/site.02.iso.1.subject.0855.lab_id.2013234389.seq_reps.234389.regeno.vcf.gz
ERR4811381	site.02.subj.0856.lab.2013251004.iso.1	S	R	S	S	S	S	S	S	S	S	S	S	S	<=0.25	0.5	0.25	<=0.015	2	1	0.05	2	0.5	1	0.5	0.25	<=0.06	HIGH	HIGH	LOW	HIGH	HIGH	HIGH	HIGH	HIGH	LOW	LOW	LOW	HIGH	HIGH	ERS5301099	../reproducibility/00/01/41/45/14145/site.02.iso.1.subject.0856.lab_id.2013251004.seq_reps.251004.masked.vcf.gz	../reproducibility/00/01/41/45/14145/site.02.iso.1.subject.0856.lab_id.2013251004.seq_reps.251004.regeno.vcf.gz
ERR4811377	site.02.subj.0857.lab.2013241406.iso.1	S	S	S	S	S	S	R	S	S	S	S	S	S	<=0.25	0.25	0.25	<=0.015	2	1	>1.6	<=1	0.5	0.5	0.5	0.12	<=0.06	MEDIUM	MEDIUM	MEDIUM	MEDIUM	MEDIUM	MEDIUM	MEDIUM	MEDIUM	MEDIUM	MEDIUM	MEDIUM	MEDIUM	MEDIUM	ERS5301095	../reproducibility/00/01/41/41/14141/site.02.iso.1.subject.0857.lab_id.2013241406.seq_reps.241406.masked.vcf.gz	../reproducibility/00/01/41/41/14141/site.02.iso.1.subject.0857.lab_id.2013241406.seq_reps.241406.regeno.vcf.gz
ERR4811375	site.02.subj.0858.lab.2013234404.iso.1	S	S	S	S	S	S	S	S	S	S	S	S	S	0.5	0.06	<=0.06	<=0.015	1	0.5	0.05	2	0.5	1	0.5	0.12	<=0.06	MEDIUM	MEDIUM	MEDIUM	MEDIUM	MEDIUM	MEDIUM	MEDIUM	MEDIUM	MEDIUM	MEDIUM	MEDIUM	MEDIUM	MEDIUM	ERS5301093	../reproducibility/00/01/41/39/14139/site.02.iso.1.subject.0858.lab_id.2013234404.seq_reps.234404.masked.vcf.gz	../reproducibility/00/01/41/39/14139/site.02.iso.1.subject.0858.lab_id.2013234404.seq_reps.234404.regeno.vcf.gz
ERR4811238	site.02.subj.0859.lab.2013241395.iso.1	S	S	S	S	S	S	S	S	S	S	S	S	S	<=0.25	0.12	0.25	<=0.015	2	1	0.05	2	0.5	0.5	0.25	0.12	<=0.06	MEDIUM	MEDIUM	MEDIUM	MEDIUM	MEDIUM	MEDIUM	MEDIUM	MEDIUM	MEDIUM	MEDIUM	MEDIUM	MEDIUM	MEDIUM	ERS5300956	../reproducibility/00/01/40/02/14002/site.02.iso.1.subject.0859.lab_id.2013241395.seq_reps.13241395.masked.vcf.gz	../reproducibility/00/01/40/02/14002/site.02.iso.1.subject.0859.lab_id.2013241395.seq_reps.13241395.regeno.vcf.gz
ERR4811231	site.02.subj.0860.lab.2013241362.iso.1	S	S	S	S	S	S	S	S	S	S	S	S	S	0.5	0.06	0.25	0.03	2	0.5	0.05	4	0.5	0.5	0.5	0.12	<=0.06	MEDIUM	MEDIUM	MEDIUM	MEDIUM	MEDIUM	MEDIUM	MEDIUM	MEDIUM	MEDIUM	MEDIUM	MEDIUM	MEDIUM	MEDIUM	ERS5300949	../reproducibility/00/01/39/95/13995/site.02.iso.1.subject.0860.lab_id.2013241362.seq_reps.13241362.masked.vcf.gz	../reproducibility/00/01/39/95/13995/site.02.iso.1.subject.0860.lab_id.2013241362.seq_reps.13241362.regeno.vcf.gz
ERR4811263	site.02.subj.0861.lab.2013241448.iso.1	S	S	S	S	S	S	S	S	S	S	S	S	S	<=0.25	0.06	0.12	<=0.015	2	1	0.05	2	0.5	0.5	0.5	0.12	<=0.06	MEDIUM	MEDIUM	MEDIUM	MEDIUM	MEDIUM	MEDIUM	MEDIUM	MEDIUM	MEDIUM	MEDIUM	MEDIUM	MEDIUM	MEDIUM	ERS5300981	../reproducibility/00/01/40/27/14027/site.02.iso.1.subject.0861.lab_id.2013241448.seq_reps.13241448.masked.vcf.gz	../reproducibility/00/01/40/27/14027/site.02.iso.1.subject.0861.lab_id.2013241448.seq_reps.13241448.regeno.vcf.gz
ERR4811252	site.02.subj.0862.lab.2013241430.iso.1	S	S	S	S	S	S	S	S	S	S	S	S	S	<=0.25	0.03	0.25	0.03	2	1	0.05	2	0.5	1	0.25	<=0.06	<=0.06	MEDIUM	MEDIUM	MEDIUM	MEDIUM	MEDIUM	MEDIUM	MEDIUM	MEDIUM	MEDIUM	MEDIUM	MEDIUM	MEDIUM	MEDIUM	ERS5300970	../reproducibility/00/01/40/16/14016/site.02.iso.1.subject.0862.lab_id.2013241430.seq_reps.13241430.masked.vcf.gz	../reproducibility/00/01/40/16/14016/site.02.iso.1.subject.0862.lab_id.2013241430.seq_reps.13241430.regeno.vcf.gz
ERR4811175	site.02.subj.0864.lab.2013221253.iso.1	S	S	S	S	S	S	S	S	S	S	S	S	S	<=0.25	0.06	0.12	<=0.015	2	1	<=0.025	2	0.5	0.5	0.5	0.12	<=0.06	MEDIUM	MEDIUM	MEDIUM	MEDIUM	MEDIUM	MEDIUM	MEDIUM	MEDIUM	MEDIUM	MEDIUM	MEDIUM	MEDIUM	MEDIUM	ERS5300893	../reproducibility/00/01/39/39/13939/site.02.iso.1.subject.0864.lab_id.2013221253.seq_reps.13221253.masked.vcf.gz	../reproducibility/00/01/39/39/13939/site.02.iso.1.subject.0864.lab_id.2013221253.seq_reps.13221253.regeno.vcf.gz
ERR4810998	site.02.subj.0865.lab.22A099.iso.1	R	S	S	S	R	R	R	R	R	S	R	R	R	8	0.03	0.12	0.03	8	>8	1.6	>16	8	0.5	4	4	2	LOW	HIGH	HIGH	HIGH	HIGH	HIGH	HIGH	HIGH	LOW	HIGH	LOW	LOW	HIGH	ERS5300716	../reproducibility/00/01/15/26/11526/site.02.iso.1.subject.0865.lab_id.22A099.seq_reps.99.masked.vcf.gz	../reproducibility/00/01/15/26/11526/site.02.iso.1.subject.0865.lab_id.22A099.seq_reps.99.regeno.vcf.gz
ERR4810462	site.02.subj.0866.lab.22A100.iso.1	S	S	S	S	I	R	R	S	R	S	R	R	R	<=0.25	0.03	0.12	<=0.015	4	8	1.6	2	4	0.5	4	4	1	HIGH	HIGH	HIGH	HIGH	HIGH	LOW	HIGH	LOW	LOW	HIGH	LOW	HIGH	LOW	ERS5298489	../reproducibility/00/01/08/34/10834/site.02.iso.1.subject.0866.lab_id.22A100.seq_reps.100.masked.vcf.gz	../reproducibility/00/01/08/34/10834/site.02.iso.1.subject.0866.lab_id.22A100.seq_reps.100.regeno.vcf.gz
ERR4810463	site.02.subj.0867.lab.22A101.iso.1	S	S	S	S	R	S	R	S	R	S	R	R	R	<=0.25	0.06	<=0.06	0.03	8	0.5	1.6	<=1	4	0.5	2	>4	2	HIGH	HIGH	HIGH	HIGH	HIGH	HIGH	HIGH	HIGH	HIGH	HIGH	HIGH	HIGH	LOW	ERS5298490	../reproducibility/00/01/08/35/10835/site.02.iso.1.subject.0867.lab_id.22A101.seq_reps.101.masked.vcf.gz	../reproducibility/00/01/08/35/10835/site.02.iso.1.subject.0867.lab_id.22A101.seq_reps.101.regeno.vcf.gz
ERR4810464	site.02.subj.0868.lab.22A102.iso.1	R	S	S	S	S	S	R	S	S	S	S	R	R	2	0.06	0.25	<=0.015	2	1	0.8	2	0.5	0.5	0.5	>4	>2	MEDIUM	MEDIUM	MEDIUM	MEDIUM	MEDIUM	MEDIUM	MEDIUM	MEDIUM	MEDIUM	MEDIUM	MEDIUM	MEDIUM	MEDIUM	ERS5298491	../reproducibility/00/01/08/36/10836/site.02.iso.1.subject.0868.lab_id.22A102.seq_reps.102.masked.vcf.gz	../reproducibility/00/01/08/36/10836/site.02.iso.1.subject.0868.lab_id.22A102.seq_reps.102.regeno.vcf.gz
ERR4810465	site.02.subj.0869.lab.22A103.iso.1	S	S	S	S	I	R	R	S	S	S	S	R	R	0.5	0.06	<=0.06	<=0.015	4	>8	>1.6	4	1	0.5	1	>4	2	MEDIUM	MEDIUM	MEDIUM	MEDIUM	MEDIUM	MEDIUM	MEDIUM	MEDIUM	MEDIUM	MEDIUM	MEDIUM	MEDIUM	MEDIUM	ERS5298492	../reproducibility/00/01/08/37/10837/site.02.iso.1.subject.0869.lab_id.22A103.seq_reps.103.masked.vcf.gz	../reproducibility/00/01/08/37/10837/site.02.iso.1.subject.0869.lab_id.22A103.seq_reps.103.regeno.vcf.gz
ERR4811155	site.02.subj.0873.lab.22A107.iso.1	S	S	S	S	I	S	R	S	R	S	R	R	R	0.5	0.03	<=0.06	<=0.015	4	2	>1.6	4	8	0.5	>4	>4	>2	MEDIUM	MEDIUM	MEDIUM	MEDIUM	MEDIUM	MEDIUM	MEDIUM	MEDIUM	MEDIUM	MEDIUM	MEDIUM	MEDIUM	MEDIUM	ERS5300873	../reproducibility/00/01/39/19/13919/site.02.iso.1.subject.0873.lab_id.22A107.seq_reps.107.masked.vcf.gz	../reproducibility/00/01/39/19/13919/site.02.iso.1.subject.0873.lab_id.22A107.seq_reps.107.regeno.vcf.gz
ERR4811156	site.02.subj.0874.lab.22A108.iso.1	S	S	S	S	S	S	R	S	S	S	S	R	R	0.5	0.06	0.25	<=0.015	2	1	>1.6	4	0.5	0.5	1	>4	>2	MEDIUM	MEDIUM	MEDIUM	MEDIUM	MEDIUM	MEDIUM	MEDIUM	MEDIUM	MEDIUM	MEDIUM	MEDIUM	MEDIUM	MEDIUM	ERS5300874	../reproducibility/00/01/39/20/13920/site.02.iso.1.subject.0874.lab_id.22A108.seq_reps.108.masked.vcf.gz	../reproducibility/00/01/39/20/13920/site.02.iso.1.subject.0874.lab_id.22A108.seq_reps.108.regeno.vcf.gz
ERR4810466	site.02.subj.0875.lab.22A109.iso.1	R	S	NA	S	R	S	R	S	R	S	R	R	R	4	0.03	NA	0.03	8	2	>1.6	<=1	4	1	4	>4	>2	MEDIUM	MEDIUM	NA	MEDIUM	MEDIUM	MEDIUM	MEDIUM	MEDIUM	MEDIUM	MEDIUM	MEDIUM	MEDIUM	MEDIUM	ERS5298493	../reproducibility/00/01/08/38/10838/site.02.iso.1.subject.0875.lab_id.22A109.seq_reps.109.masked.vcf.gz	../reproducibility/00/01/08/38/10838/site.02.iso.1.subject.0875.lab_id.22A109.seq_reps.109.regeno.vcf.gz
ERR4810468	site.02.subj.0876.lab.22A110.iso.1	S	S	S	S	R	R	R	S	S	S	S	R	R	0.5	0.06	0.12	0.03	8	>8	>1.6	2	0.25	0.5	0.25	>4	>2	MEDIUM	MEDIUM	MEDIUM	MEDIUM	MEDIUM	MEDIUM	MEDIUM	MEDIUM	MEDIUM	MEDIUM	MEDIUM	MEDIUM	MEDIUM	ERS5298495	../reproducibility/00/01/08/40/10840/site.02.iso.1.subject.0876.lab_id.22A110.seq_reps.110.masked.vcf.gz	../reproducibility/00/01/08/40/10840/site.02.iso.1.subject.0876.lab_id.22A110.seq_reps.110.regeno.vcf.gz
ERR4810469	site.02.subj.0877.lab.22A111.iso.1	S	S	S	S	S	S	R	S	S	S	S	R	S	<=0.25	0.06	0.12	<=0.015	2	1	>1.6	2	0.5	1	0.5	4	0.12	MEDIUM	MEDIUM	MEDIUM	MEDIUM	MEDIUM	MEDIUM	MEDIUM	MEDIUM	MEDIUM	MEDIUM	MEDIUM	MEDIUM	MEDIUM	ERS5298496	../reproducibility/00/01/08/41/10841/site.02.iso.1.subject.0877.lab_id.22A111.seq_reps.111.masked.vcf.gz	../reproducibility/00/01/08/41/10841/site.02.iso.1.subject.0877.lab_id.22A111.seq_reps.111.regeno.vcf.gz
ERR4810470	site.02.subj.0878.lab.22A112.iso.1	S	S	S	S	R	S	R	S	S	S	S	R	R	1	0.06	0.25	<=0.015	8	0.5	1.6	2	0.5	0.5	0.25	>4	>2	MEDIUM	MEDIUM	MEDIUM	MEDIUM	MEDIUM	MEDIUM	MEDIUM	MEDIUM	MEDIUM	MEDIUM	MEDIUM	MEDIUM	MEDIUM	ERS5298497	../reproducibility/00/01/08/42/10842/site.02.iso.1.subject.0878.lab_id.22A112.seq_reps.112.masked.vcf.gz	../reproducibility/00/01/08/42/10842/site.02.iso.1.subject.0878.lab_id.22A112.seq_reps.112.regeno.vcf.gz
ERR4810471	site.02.subj.0879.lab.22A113.iso.1	S	S	S	S	R	S	R	S	R	S	R	R	S	<=0.25	0.03	0.12	<=0.015	8	1	>1.6	2	4	0.5	2	>4	0.12	MEDIUM	MEDIUM	MEDIUM	MEDIUM	MEDIUM	MEDIUM	MEDIUM	MEDIUM	MEDIUM	MEDIUM	MEDIUM	MEDIUM	MEDIUM	ERS5298498	../reproducibility/00/01/08/43/10843/site.02.iso.1.subject.0879.lab_id.22A113.seq_reps.113.masked.vcf.gz	../reproducibility/00/01/08/43/10843/site.02.iso.1.subject.0879.lab_id.22A113.seq_reps.113.regeno.vcf.gz
ERR4810472	site.02.subj.0880.lab.22A114.iso.1	S	S	S	S	S	S	R	S	S	S	S	R	R	1	0.03	0.12	<=0.015	2	0.5	1.6	2	0.5	0.5	0.5	>4	>2	MEDIUM	MEDIUM	MEDIUM	MEDIUM	MEDIUM	MEDIUM	MEDIUM	MEDIUM	MEDIUM	MEDIUM	MEDIUM	MEDIUM	MEDIUM	ERS5298499	../reproducibility/00/01/08/44/10844/site.02.iso.1.subject.0880.lab_id.22A114.seq_reps.114.masked.vcf.gz	../reproducibility/00/01/08/44/10844/site.02.iso.1.subject.0880.lab_id.22A114.seq_reps.114.regeno.vcf.gz
ERR4810473	site.02.subj.0881.lab.22A115.iso.1	S	S	S	S	R	R	R	S	R	S	R	R	R	<=0.25	0.06	0.12	<=0.015	8	>8	>1.6	2	8	0.5	>4	>4	>2	MEDIUM	MEDIUM	MEDIUM	MEDIUM	MEDIUM	MEDIUM	MEDIUM	MEDIUM	MEDIUM	MEDIUM	MEDIUM	MEDIUM	MEDIUM	ERS5298500	../reproducibility/00/01/08/45/10845/site.02.iso.1.subject.0881.lab_id.22A115.seq_reps.115.masked.vcf.gz	../reproducibility/00/01/08/45/10845/site.02.iso.1.subject.0881.lab_id.22A115.seq_reps.115.regeno.vcf.gz
ERR4810474	site.02.subj.0882.lab.22A116.iso.1	S	S	S	S	R	S	R	S	S	S	S	R	R	1	0.03	0.12	<=0.015	8	1	>1.6	<=1	0.25	1	0.12	>4	>2	MEDIUM	MEDIUM	MEDIUM	MEDIUM	MEDIUM	MEDIUM	MEDIUM	MEDIUM	MEDIUM	MEDIUM	MEDIUM	MEDIUM	MEDIUM	ERS5298501	../reproducibility/00/01/08/46/10846/site.02.iso.1.subject.0882.lab_id.22A116.seq_reps.116.masked.vcf.gz	../reproducibility/00/01/08/46/10846/site.02.iso.1.subject.0882.lab_id.22A116.seq_reps.116.regeno.vcf.gz
ERR4810475	site.02.subj.0883.lab.22A117.iso.1	R	S	S	S	R	R	R	R	R	S	R	R	R	>8	0.06	0.12	<=0.015	>8	>8	>1.6	>16	8	0.5	>4	>4	>2	HIGH	HIGH	HIGH	HIGH	LOW	HIGH	HIGH	HIGH	HIGH	HIGH	HIGH	HIGH	HIGH	ERS5298502	../reproducibility/00/01/08/47/10847/site.02.iso.1.subject.0883.lab_id.22A117.seq_reps.117.masked.vcf.gz	../reproducibility/00/01/08/47/10847/site.02.iso.1.subject.0883.lab_id.22A117.seq_reps.117.regeno.vcf.gz
ERR4810476	site.02.subj.0884.lab.22A118.iso.1	S	R	R	S	R	R	R	S	R	R	R	R	R	0.5	0.5	0.5	0.03	8	8	>1.6	4	8	2	>4	>4	>2	HIGH	HIGH	LOW	HIGH	HIGH	LOW	HIGH	HIGH	HIGH	HIGH	HIGH	HIGH	HIGH	ERS5298503	../reproducibility/00/01/08/48/10848/site.02.iso.1.subject.0884.lab_id.22A118.seq_reps.118.masked.vcf.gz	../reproducibility/00/01/08/48/10848/site.02.iso.1.subject.0884.lab_id.22A118.seq_reps.118.regeno.vcf.gz
ERR4810477	site.02.subj.0885.lab.22A119.iso.1	S	S	R	S	I	S	R	S	R	S	R	R	R	<=0.25	0.12	0.5	<=0.015	4	1	>1.6	2	>8	0.5	>4	>4	>2	HIGH	HIGH	LOW	LOW	HIGH	HIGH	HIGH	HIGH	LOW	HIGH	HIGH	HIGH	HIGH	ERS5298504	../reproducibility/00/01/08/49/10849/site.02.iso.1.subject.0885.lab_id.22A119.seq_reps.119.masked.vcf.gz	../reproducibility/00/01/08/49/10849/site.02.iso.1.subject.0885.lab_id.22A119.seq_reps.119.regeno.vcf.gz
ERR4810479	site.02.subj.0886.lab.22A120.iso.1	S	S	S	S	R	R	R	S	S	S	S	R	R	<=0.25	0.03	0.12	<=0.015	>8	8	>1.6	<=1	0.25	0.5	0.25	>4	1	HIGH	HIGH	HIGH	HIGH	HIGH	HIGH	HIGH	HIGH	HIGH	LOW	HIGH	HIGH	HIGH	ERS5298506	../reproducibility/00/01/08/51/10851/site.02.iso.1.subject.0886.lab_id.22A120.seq_reps.120.masked.vcf.gz	../reproducibility/00/01/08/51/10851/site.02.iso.1.subject.0886.lab_id.22A120.seq_reps.120.regeno.vcf.gz
ERR4810480	site.02.subj.0887.lab.22A121.iso.1	S	S	S	S	R	S	R	R	S	S	S	R	R	1	0.12	0.25	<=0.015	8	0.5	>1.6	16	0.5	0.5	0.5	>4	>2	LOW	HIGH	LOW	HIGH	HIGH	HIGH	HIGH	HIGH	HIGH	HIGH	HIGH	HIGH	HIGH	ERS5298507	../reproducibility/00/01/08/52/10852/site.02.iso.1.subject.0887.lab_id.22A121.seq_reps.121.masked.vcf.gz	../reproducibility/00/01/08/52/10852/site.02.iso.1.subject.0887.lab_id.22A121.seq_reps.121.regeno.vcf.gz
ERR4810481	site.02.subj.0888.lab.22A122.iso.1	S	S	S	S	I	R	R	S	R	S	R	R	R	<=0.25	0.03	0.12	<=0.015	4	>8	>1.6	2	4	1	2	>4	>2	HIGH	HIGH	HIGH	HIGH	HIGH	HIGH	HIGH	HIGH	HIGH	HIGH	HIGH	HIGH	HIGH	ERS5298508	../reproducibility/00/01/08/53/10853/site.02.iso.1.subject.0888.lab_id.22A122.seq_reps.122.masked.vcf.gz	../reproducibility/00/01/08/53/10853/site.02.iso.1.subject.0888.lab_id.22A122.seq_reps.122.regeno.vcf.gz
ERR4810482	site.02.subj.0889.lab.22A123.iso.1	R	S	S	S	R	S	R	R	R	S	R	R	R	>8	0.03	0.12	<=0.015	8	0.5	>1.6	>16	4	0.5	2	>4	2	HIGH	HIGH	HIGH	HIGH	HIGH	HIGH	HIGH	HIGH	HIGH	HIGH	HIGH	HIGH	HIGH	ERS5298509	../reproducibility/00/01/08/54/10854/site.02.iso.1.subject.0889.lab_id.22A123.seq_reps.123.masked.vcf.gz	../reproducibility/00/01/08/54/10854/site.02.iso.1.subject.0889.lab_id.22A123.seq_reps.123.regeno.vcf.gz
ERR4810483	site.02.subj.0890.lab.22A124.iso.1	S	S	S	S	R	S	R	S	S	S	S	R	R	<=0.25	0.06	0.12	<=0.015	8	1	>1.6	<=1	0.5	0.5	0.25	>4	>2	HIGH	HIGH	HIGH	HIGH	HIGH	HIGH	HIGH	HIGH	HIGH	HIGH	HIGH	HIGH	HIGH	ERS5298510	../reproducibility/00/01/08/55/10855/site.02.iso.1.subject.0890.lab_id.22A124.seq_reps.124.masked.vcf.gz	../reproducibility/00/01/08/55/10855/site.02.iso.1.subject.0890.lab_id.22A124.seq_reps.124.regeno.vcf.gz
ERR4810484	site.02.subj.0891.lab.22A125.iso.1	S	S	S	S	R	S	R	S	S	S	S	R	R	<=0.25	0.03	0.25	<=0.015	8	2	>1.6	2	0.25	0.5	0.12	>4	>2	HIGH	HIGH	HIGH	HIGH	HIGH	HIGH	HIGH	HIGH	HIGH	HIGH	HIGH	HIGH	HIGH	ERS5298511	../reproducibility/00/01/08/56/10856/site.02.iso.1.subject.0891.lab_id.22A125.seq_reps.125.masked.vcf.gz	../reproducibility/00/01/08/56/10856/site.02.iso.1.subject.0891.lab_id.22A125.seq_reps.125.regeno.vcf.gz
ERR4811157	site.02.subj.0892.lab.22A126.iso.1	S	S	S	S	R	S	R	S	S	S	S	R	R	<=0.25	0.06	0.25	<=0.015	8	0.5	1.6	2	0.25	0.5	0.25	>4	>2	HIGH	HIGH	HIGH	HIGH	HIGH	HIGH	HIGH	HIGH	HIGH	LOW	LOW	HIGH	HIGH	ERS5300875	../reproducibility/00/01/39/21/13921/site.02.iso.1.subject.0892.lab_id.22A126.seq_reps.126.masked.vcf.gz	../reproducibility/00/01/39/21/13921/site.02.iso.1.subject.0892.lab_id.22A126.seq_reps.126.regeno.vcf.gz
ERR4811158	site.02.subj.0893.lab.22A127.iso.1	S	S	S	S	R	R	R	R	R	S	R	R	R	1	0.12	0.25	0.03	8	>8	>1.6	16	4	0.5	4	>4	1	HIGH	HIGH	LOW	HIGH	HIGH	HIGH	HIGH	HIGH	HIGH	LOW	HIGH	HIGH	HIGH	ERS5300876	../reproducibility/00/01/39/22/13922/site.02.iso.1.subject.0893.lab_id.22A127.seq_reps.127.masked.vcf.gz	../reproducibility/00/01/39/22/13922/site.02.iso.1.subject.0893.lab_id.22A127.seq_reps.127.regeno.vcf.gz
ERR4811159	site.02.subj.0894.lab.22A128.iso.1	S	S	S	S	R	S	S	S	S	S	S	R	R	0.5	0.03	<=0.06	0.03	8	0.5	0.05	4	0.5	0.5	0.5	>4	>2	HIGH	HIGH	HIGH	HIGH	LOW	HIGH	HIGH	HIGH	HIGH	HIGH	HIGH	HIGH	HIGH	ERS5300877	../reproducibility/00/01/39/23/13923/site.02.iso.1.subject.0894.lab_id.22A128.seq_reps.128.masked.vcf.gz	../reproducibility/00/01/39/23/13923/site.02.iso.1.subject.0894.lab_id.22A128.seq_reps.128.regeno.vcf.gz
ERR4811160	site.02.subj.0895.lab.22A129.iso.1	S	S	S	S	R	R	R	S	R	S	R	R	R	0.5	0.03	<=0.06	<=0.015	>8	>8	>1.6	4	8	0.5	>4	>4	>2	HIGH	HIGH	HIGH	HIGH	HIGH	HIGH	HIGH	HIGH	HIGH	HIGH	HIGH	HIGH	HIGH	ERS5300878	../reproducibility/00/01/39/24/13924/site.02.iso.1.subject.0895.lab_id.22A129.seq_reps.129.masked.vcf.gz	../reproducibility/00/01/39/24/13924/site.02.iso.1.subject.0895.lab_id.22A129.seq_reps.129.regeno.vcf.gz
ERR4811161	site.02.subj.0896.lab.22A130.iso.1	R	S	S	S	I	S	R	R	R	S	R	R	R	>8	0.03	<=0.06	0.03	4	1	1.6	>16	>8	1	>4	>4	>2	HIGH	HIGH	HIGH	HIGH	HIGH	HIGH	HIGH	HIGH	HIGH	LOW	HIGH	HIGH	HIGH	ERS5300879	../reproducibility/00/01/39/25/13925/site.02.iso.1.subject.0896.lab_id.22A130.seq_reps.130.masked.vcf.gz	../reproducibility/00/01/39/25/13925/site.02.iso.1.subject.0896.lab_id.22A130.seq_reps.130.regeno.vcf.gz
ERR4811162	site.02.subj.0897.lab.22A131.iso.1	S	S	S	S	R	R	R	S	R	S	R	R	R	<=0.25	<=0.015	<=0.06	<=0.015	>8	>8	>1.6	2	8	0.5	4	>4	>2	HIGH	HIGH	HIGH	HIGH	HIGH	HIGH	HIGH	HIGH	HIGH	HIGH	HIGH	HIGH	HIGH	ERS5300880	../reproducibility/00/01/39/26/13926/site.02.iso.1.subject.0897.lab_id.22A131.seq_reps.131.masked.vcf.gz	../reproducibility/00/01/39/26/13926/site.02.iso.1.subject.0897.lab_id.22A131.seq_reps.131.regeno.vcf.gz
ERR4811163	site.02.subj.0898.lab.22A132.iso.1	S	S	S	S	R	S	R	S	R	S	R	R	R	0.5	0.06	0.25	<=0.015	8	1	>1.6	2	4	0.5	4	>4	>2	HIGH	HIGH	LOW	HIGH	HIGH	HIGH	HIGH	HIGH	HIGH	HIGH	HIGH	HIGH	HIGH	ERS5300881	../reproducibility/00/01/39/27/13927/site.02.iso.1.subject.0898.lab_id.22A132.seq_reps.132.masked.vcf.gz	../reproducibility/00/01/39/27/13927/site.02.iso.1.subject.0898.lab_id.22A132.seq_reps.132.regeno.vcf.gz
ERR4811280	site.02.subj.0899.lab.22A133.iso.1	S	S	R	S	R	R	R	S	R	S	R	R	R	0.5	0.25	1	<=0.015	>8	>8	>1.6	2	>8	0.5	>4	>4	1	HIGH	HIGH	LOW	HIGH	HIGH	HIGH	HIGH	HIGH	HIGH	HIGH	HIGH	HIGH	LOW	ERS5300998	../reproducibility/00/01/40/44/14044/site.02.iso.1.subject.0899.lab_id.22A133.seq_reps.133.masked.vcf.gz	../reproducibility/00/01/40/44/14044/site.02.iso.1.subject.0899.lab_id.22A133.seq_reps.133.regeno.vcf.gz
ERR4811281	site.02.subj.0900.lab.22A134.iso.1	R	S	S	S	R	R	R	R	R	S	R	R	R	>8	0.03	0.12	<=0.015	8	>8	>1.6	>16	>8	0.5	>4	>4	>2	HIGH	HIGH	HIGH	HIGH	HIGH	LOW	HIGH	HIGH	HIGH	HIGH	HIGH	HIGH	HIGH	ERS5300999	../reproducibility/00/01/40/45/14045/site.02.iso.1.subject.0900.lab_id.22A134.seq_reps.134.masked.vcf.gz	../reproducibility/00/01/40/45/14045/site.02.iso.1.subject.0900.lab_id.22A134.seq_reps.134.regeno.vcf.gz
ERR4811282	site.02.subj.0901.lab.22A135.iso.1	S	S	S	S	R	S	R	S	R	S	R	R	R	<=0.25	0.06	0.25	0.03	8	0.5	>1.6	2	4	1	4	>4	0.5	HIGH	HIGH	HIGH	HIGH	HIGH	HIGH	HIGH	HIGH	HIGH	HIGH	HIGH	HIGH	HIGH	ERS5301000	../reproducibility/00/01/40/46/14046/site.02.iso.1.subject.0901.lab_id.22A135.seq_reps.135.masked.vcf.gz	../reproducibility/00/01/40/46/14046/site.02.iso.1.subject.0901.lab_id.22A135.seq_reps.135.regeno.vcf.gz
ERR4811283	site.02.subj.0902.lab.22A136.iso.1	S	S	R	S	R	R	R	S	R	S	R	R	R	<=0.25	0.12	0.5	<=0.015	8	>8	>1.6	2	8	1	4	>4	>2	HIGH	HIGH	LOW	LOW	LOW	HIGH	HIGH	HIGH	HIGH	HIGH	HIGH	HIGH	HIGH	ERS5301001	../reproducibility/00/01/40/47/14047/site.02.iso.1.subject.0902.lab_id.22A136.seq_reps.136.masked.vcf.gz	../reproducibility/00/01/40/47/14047/site.02.iso.1.subject.0902.lab_id.22A136.seq_reps.136.regeno.vcf.gz
ERR4811284	site.02.subj.0903.lab.22A137.iso.1	S	S	S	NA	I	S	R	S	S	S	S	R	R	<=0.25	<=0.015	<=0.06	NA	4	2	0.8	2	0.5	0.5	0.25	>4	>2	HIGH	HIGH	HIGH	NA	HIGH	HIGH	HIGH	HIGH	LOW	LOW	HIGH	HIGH	HIGH	ERS5301002	../reproducibility/00/01/40/48/14048/site.02.iso.1.subject.0903.lab_id.22A137.seq_reps.137.masked.vcf.gz	../reproducibility/00/01/40/48/14048/site.02.iso.1.subject.0903.lab_id.22A137.seq_reps.137.regeno.vcf.gz
ERR4811285	site.02.subj.0904.lab.22A138.iso.1	S	S	S	S	S	S	R	S	S	S	S	R	R	<=0.25	0.06	0.25	0.03	1	0.5	1.6	4	0.5	0.5	0.25	>4	>2	HIGH	HIGH	LOW	HIGH	LOW	HIGH	HIGH	HIGH	HIGH	LOW	HIGH	HIGH	HIGH	ERS5301003	../reproducibility/00/01/40/49/14049/site.02.iso.1.subject.0904.lab_id.22A138.seq_reps.138.masked.vcf.gz	../reproducibility/00/01/40/49/14049/site.02.iso.1.subject.0904.lab_id.22A138.seq_reps.138.regeno.vcf.gz
ERR4811286	site.02.subj.0905.lab.22A139.iso.1	S	S	S	S	I	S	R	S	S	S	S	R	R	<=0.25	0.03	<=0.06	<=0.015	4	1	>1.6	2	0.5	0.5	0.25	>4	0.25	HIGH	HIGH	HIGH	HIGH	LOW	HIGH	HIGH	HIGH	HIGH	HIGH	HIGH	HIGH	HIGH	ERS5301004	../reproducibility/00/01/40/50/14050/site.02.iso.1.subject.0905.lab_id.22A139.seq_reps.139.masked.vcf.gz	../reproducibility/00/01/40/50/14050/site.02.iso.1.subject.0905.lab_id.22A139.seq_reps.139.regeno.vcf.gz
ERR4811287	site.02.subj.0906.lab.22A140.iso.1	R	S	S	S	R	S	R	S	S	S	R	R	R	2	0.12	0.25	<=0.015	>8	1	>1.6	2	1	1	2	>4	1	LOW	LOW	HIGH	HIGH	HIGH	HIGH	HIGH	HIGH	LOW	HIGH	LOW	HIGH	LOW	ERS5301005	../reproducibility/00/01/40/51/14051/site.02.iso.1.subject.0906.lab_id.22A140.seq_reps.140.masked.vcf.gz	../reproducibility/00/01/40/51/14051/site.02.iso.1.subject.0906.lab_id.22A140.seq_reps.140.regeno.vcf.gz
ERR4811288	site.02.subj.0907.lab.22A141.iso.1	S	S	S	S	R	S	R	S	R	S	R	R	R	<=0.25	0.06	0.12	<=0.015	8	0.5	1.6	2	8	0.5	>4	>4	0.25	HIGH	HIGH	HIGH	HIGH	HIGH	HIGH	HIGH	HIGH	LOW	HIGH	HIGH	HIGH	HIGH	ERS5301006	../reproducibility/00/01/40/52/14052/site.02.iso.1.subject.0907.lab_id.22A141.seq_reps.141.masked.vcf.gz	../reproducibility/00/01/40/52/14052/site.02.iso.1.subject.0907.lab_id.22A141.seq_reps.141.regeno.vcf.gz
ERR4811289	site.02.subj.0908.lab.22A142.iso.1	S	S	S	S	I	S	R	S	S	S	S	R	R	<=0.25	0.03	<=0.06	<=0.015	4	1	1.6	2	0.5	0.5	0.5	>4	>2	HIGH	HIGH	HIGH	HIGH	LOW	HIGH	HIGH	HIGH	HIGH	LOW	HIGH	HIGH	HIGH	ERS5301007	../reproducibility/00/01/40/53/14053/site.02.iso.1.subject.0908.lab_id.22A142.seq_reps.142.masked.vcf.gz	../reproducibility/00/01/40/53/14053/site.02.iso.1.subject.0908.lab_id.22A142.seq_reps.142.regeno.vcf.gz
ERR4811290	site.02.subj.0909.lab.22A143.iso.1	S	S	S	S	R	S	R	S	R	S	R	R	R	<=0.25	0.06	<=0.06	<=0.015	8	1	>1.6	2	4	0.5	2	>4	>2	HIGH	HIGH	HIGH	HIGH	HIGH	HIGH	HIGH	HIGH	HIGH	HIGH	LOW	HIGH	HIGH	ERS5301008	../reproducibility/00/01/40/54/14054/site.02.iso.1.subject.0909.lab_id.22A143.seq_reps.143.masked.vcf.gz	../reproducibility/00/01/40/54/14054/site.02.iso.1.subject.0909.lab_id.22A143.seq_reps.143.regeno.vcf.gz
ERR4811291	site.02.subj.0910.lab.22A144.iso.1	S	S	S	S	R	R	R	S	R	S	R	R	R	0.5	0.03	0.12	<=0.015	>8	>8	>1.6	4	4	0.5	4	>4	>2	HIGH	HIGH	LOW	HIGH	HIGH	HIGH	HIGH	HIGH	HIGH	HIGH	LOW	HIGH	HIGH	ERS5301009	../reproducibility/00/01/40/55/14055/site.02.iso.1.subject.0910.lab_id.22A144.seq_reps.144.masked.vcf.gz	../reproducibility/00/01/40/55/14055/site.02.iso.1.subject.0910.lab_id.22A144.seq_reps.144.regeno.vcf.gz
ERR4811292	site.02.subj.0911.lab.22A145.iso.1	S	S	S	S	R	S	R	S	S	S	S	R	R	0.5	0.03	0.12	<=0.015	8	1	>1.6	2	0.25	0.5	0.25	>4	>2	HIGH	HIGH	HIGH	HIGH	HIGH	HIGH	HIGH	HIGH	HIGH	HIGH	LOW	HIGH	HIGH	ERS5301010	../reproducibility/00/01/40/56/14056/site.02.iso.1.subject.0911.lab_id.22A145.seq_reps.145.masked.vcf.gz	../reproducibility/00/01/40/56/14056/site.02.iso.1.subject.0911.lab_id.22A145.seq_reps.145.regeno.vcf.gz
ERR4811293	site.02.subj.0912.lab.22A146.iso.1	S	S	S	S	R	S	R	S	R	S	R	R	R	0.5	0.03	<=0.06	<=0.015	>8	1	>1.6	2	4	0.5	2	>4	>2	LOW	HIGH	HIGH	LOW	HIGH	HIGH	HIGH	HIGH	LOW	HIGH	HIGH	HIGH	HIGH	ERS5301011	../reproducibility/00/01/40/57/14057/site.02.iso.1.subject.0912.lab_id.22A146.seq_reps.146.masked.vcf.gz	../reproducibility/00/01/40/57/14057/site.02.iso.1.subject.0912.lab_id.22A146.seq_reps.146.regeno.vcf.gz
ERR4811294	site.02.subj.0913.lab.22A147.iso.1	R	S	S	S	R	R	R	R	R	S	R	R	R	>8	0.25	0.25	<=0.015	>8	>8	>1.6	>16	>8	1	>4	>4	>2	HIGH	HIGH	HIGH	HIGH	HIGH	HIGH	HIGH	HIGH	HIGH	LOW	HIGH	HIGH	HIGH	ERS5301012	../reproducibility/00/01/40/58/14058/site.02.iso.1.subject.0913.lab_id.22A147.seq_reps.147.masked.vcf.gz	../reproducibility/00/01/40/58/14058/site.02.iso.1.subject.0913.lab_id.22A147.seq_reps.147.regeno.vcf.gz
ERR4811295	site.02.subj.0914.lab.22A148.iso.1	R	S	R	S	R	R	R	R	R	S	R	R	R	>8	0.25	0.5	<=0.015	>8	>8	>1.6	>16	>8	0.5	>4	>4	1	LOW	HIGH	HIGH	HIGH	HIGH	HIGH	HIGH	HIGH	HIGH	HIGH	HIGH	HIGH	LOW	ERS5301013	../reproducibility/00/01/40/59/14059/site.02.iso.1.subject.0914.lab_id.22A148.seq_reps.148.masked.vcf.gz	../reproducibility/00/01/40/59/14059/site.02.iso.1.subject.0914.lab_id.22A148.seq_reps.148.regeno.vcf.gz
ERR4811296	site.02.subj.0915.lab.22A149.iso.1	S	S	S	S	S	S	R	S	S	S	S	R	R	<=0.25	0.03	<=0.06	<=0.015	1	0.5	>1.6	<=1	1	1	0.25	>4	1	HIGH	HIGH	HIGH	HIGH	HIGH	HIGH	HIGH	HIGH	HIGH	HIGH	HIGH	HIGH	LOW	ERS5301014	../reproducibility/00/01/40/60/14060/site.02.iso.1.subject.0915.lab_id.22A149.seq_reps.149.masked.vcf.gz	../reproducibility/00/01/40/60/14060/site.02.iso.1.subject.0915.lab_id.22A149.seq_reps.149.regeno.vcf.gz
ERR4811297	site.02.subj.0916.lab.22A151.iso.1	S	S	S	S	R	R	R	S	R	S	R	R	R	<=0.25	0.06	0.25	0.03	8	>8	>1.6	2	8	0.5	>4	>4	0.5	HIGH	HIGH	LOW	HIGH	HIGH	HIGH	HIGH	HIGH	HIGH	HIGH	HIGH	HIGH	HIGH	ERS5301015	../reproducibility/00/01/40/61/14061/site.02.iso.1.subject.0916.lab_id.22A151.seq_reps.151.masked.vcf.gz	../reproducibility/00/01/40/61/14061/site.02.iso.1.subject.0916.lab_id.22A151.seq_reps.151.regeno.vcf.gz
ERR4811298	site.02.subj.0918.lab.22A153.iso.1	S	S	S	S	R	S	R	S	R	S	R	R	R	1	0.06	0.12	<=0.015	>8	2	>1.6	2	4	1	2	>4	0.5	LOW	HIGH	HIGH	HIGH	HIGH	HIGH	HIGH	HIGH	HIGH	HIGH	HIGH	HIGH	HIGH	ERS5301016	../reproducibility/00/01/40/62/14062/site.02.iso.1.subject.0918.lab_id.22A153.seq_reps.153.masked.vcf.gz	../reproducibility/00/01/40/62/14062/site.02.iso.1.subject.0918.lab_id.22A153.seq_reps.153.regeno.vcf.gz
ERR4811299	site.02.subj.0919.lab.22A154.iso.1	S	S	S	S	S	S	R	S	S	S	S	R	R	<=0.25	0.06	0.25	<=0.015	2	1	>1.6	2	0.5	1	0.25	>4	0.25	HIGH	HIGH	LOW	HIGH	HIGH	HIGH	HIGH	HIGH	HIGH	HIGH	HIGH	LOW	HIGH	ERS5301017	../reproducibility/00/01/40/63/14063/site.02.iso.1.subject.0919.lab_id.22A154.seq_reps.154.masked.vcf.gz	../reproducibility/00/01/40/63/14063/site.02.iso.1.subject.0919.lab_id.22A154.seq_reps.154.regeno.vcf.gz
ERR4811300	site.02.subj.0920.lab.22A155.iso.1	S	S	S	S	S	S	R	S	S	S	S	R	R	1	0.03	0.12	<=0.015	2	1	>1.6	2	0.25	0.5	0.25	>4	>2	LOW	HIGH	LOW	HIGH	HIGH	HIGH	HIGH	HIGH	HIGH	LOW	HIGH	HIGH	HIGH	ERS5301018	../reproducibility/00/01/40/64/14064/site.02.iso.1.subject.0920.lab_id.22A155.seq_reps.155.masked.vcf.gz	../reproducibility/00/01/40/64/14064/site.02.iso.1.subject.0920.lab_id.22A155.seq_reps.155.regeno.vcf.gz
ERR4811301	site.02.subj.0921.lab.22A156.iso.1	S	S	S	S	I	S	R	S	S	S	S	R	R	<=0.25	0.03	0.12	0.03	4	2	>1.6	<=1	0.25	0.5	0.25	>4	>2	HIGH	HIGH	LOW	LOW	HIGH	HIGH	HIGH	HIGH	HIGH	HIGH	HIGH	HIGH	HIGH	ERS5301019	../reproducibility/00/01/40/65/14065/site.02.iso.1.subject.0921.lab_id.22A156.seq_reps.156.masked.vcf.gz	../reproducibility/00/01/40/65/14065/site.02.iso.1.subject.0921.lab_id.22A156.seq_reps.156.regeno.vcf.gz
ERR4811302	site.02.subj.0922.lab.22A157.iso.1	S	S	S	S	I	R	R	S	R	S	R	R	R	0.5	0.12	0.25	0.12	4	>8	>1.6	2	>8	0.5	>4	>4	>2	HIGH	HIGH	HIGH	LOW	HIGH	HIGH	HIGH	HIGH	HIGH	HIGH	HIGH	HIGH	HIGH	ERS5301020	../reproducibility/00/01/40/66/14066/site.02.iso.1.subject.0922.lab_id.22A157.seq_reps.157.masked.vcf.gz	../reproducibility/00/01/40/66/14066/site.02.iso.1.subject.0922.lab_id.22A157.seq_reps.157.regeno.vcf.gz
ERR4811303	site.02.subj.0923.lab.22A158.iso.1	S	S	S	S	I	S	R	S	S	S	S	R	R	0.5	0.06	0.12	0.06	4	0.5	1.6	4	0.25	1	0.25	>4	>2	HIGH	HIGH	HIGH	HIGH	LOW	HIGH	HIGH	LOW	HIGH	HIGH	HIGH	HIGH	HIGH	ERS5301021	../reproducibility/00/01/40/67/14067/site.02.iso.1.subject.0923.lab_id.22A158.seq_reps.158.masked.vcf.gz	../reproducibility/00/01/40/67/14067/site.02.iso.1.subject.0923.lab_id.22A158.seq_reps.158.regeno.vcf.gz
ERR4811304	site.02.subj.0924.lab.22A159.iso.1	S	S	S	S	R	S	R	S	R	S	R	R	R	<=0.25	<=0.015	<=0.06	<=0.015	8	2	>1.6	2	2	0.25	2	>4	>2	HIGH	HIGH	HIGH	HIGH	HIGH	HIGH	HIGH	HIGH	HIGH	HIGH	HIGH	HIGH	HIGH	ERS5301022	../reproducibility/00/01/40/68/14068/site.02.iso.1.subject.0924.lab_id.22A159.seq_reps.159.masked.vcf.gz	../reproducibility/00/01/40/68/14068/site.02.iso.1.subject.0924.lab_id.22A159.seq_reps.159.regeno.vcf.gz
ERR4811305	site.02.subj.0925.lab.22A160.iso.1	S	S	S	S	R	S	R	S	S	S	S	R	R	<=0.25	<=0.015	<=0.06	<=0.015	8	1	>1.6	<=1	0.5	0.12	<=0.06	>4	2	HIGH	LOW	HIGH	HIGH	HIGH	HIGH	HIGH	HIGH	HIGH	HIGH	HIGH	HIGH	HIGH	ERS5301023	../reproducibility/00/01/40/69/14069/site.02.iso.1.subject.0925.lab_id.22A160.seq_reps.160.masked.vcf.gz	../reproducibility/00/01/40/69/14069/site.02.iso.1.subject.0925.lab_id.22A160.seq_reps.160.regeno.vcf.gz
ERR4811306	site.02.subj.0926.lab.22A161.iso.1	S	S	S	S	R	S	R	S	S	S	S	R	R	<=0.25	<=0.015	<=0.06	<=0.015	>8	0.5	>1.6	4	0.5	1	0.5	>4	>2	HIGH	HIGH	HIGH	HIGH	HIGH	HIGH	HIGH	HIGH	HIGH	LOW	HIGH	HIGH	HIGH	ERS5301024	../reproducibility/00/01/40/70/14070/site.02.iso.1.subject.0926.lab_id.22A161.seq_reps.161.masked.vcf.gz	../reproducibility/00/01/40/70/14070/site.02.iso.1.subject.0926.lab_id.22A161.seq_reps.161.regeno.vcf.gz
ERR4811307	site.02.subj.0927.lab.22A162.iso.1	R	S	S	S	R	R	R	S	R	S	S	R	R	4	0.06	0.25	<=0.015	>8	>8	>1.6	2	4	0.5	0.25	4	1	LOW	LOW	LOW	HIGH	HIGH	LOW	LOW	LOW	LOW	HIGH	LOW	LOW	LOW	ERS5301025	../reproducibility/00/01/40/71/14071/site.02.iso.1.subject.0927.lab_id.22A162.seq_reps.162.masked.vcf.gz	../reproducibility/00/01/40/71/14071/site.02.iso.1.subject.0927.lab_id.22A162.seq_reps.162.regeno.vcf.gz
ERR4811308	site.02.subj.0928.lab.22A163.iso.1	R	S	S	S	R	R	R	R	R	S	R	R	R	>8	0.06	0.12	<=0.015	>8	>8	>1.6	>16	>8	1	>4	>4	>2	HIGH	HIGH	HIGH	HIGH	HIGH	HIGH	HIGH	HIGH	HIGH	HIGH	HIGH	HIGH	HIGH	ERS5301026	../reproducibility/00/01/40/72/14072/site.02.iso.1.subject.0928.lab_id.22A163.seq_reps.163.masked.vcf.gz	../reproducibility/00/01/40/72/14072/site.02.iso.1.subject.0928.lab_id.22A163.seq_reps.163.regeno.vcf.gz
ERR4811309	site.02.subj.0930.lab.22A165.iso.1	S	S	S	S	S	S	R	S	S	S	S	R	R	<=0.25	0.06	0.12	<=0.015	2	1	1.6	4	0.5	0.5	0.25	>4	>2	HIGH	HIGH	HIGH	HIGH	HIGH	HIGH	HIGH	LOW	HIGH	HIGH	HIGH	HIGH	HIGH	ERS5301027	../reproducibility/00/01/40/73/14073/site.02.iso.1.subject.0930.lab_id.22A165.seq_reps.165.masked.vcf.gz	../reproducibility/00/01/40/73/14073/site.02.iso.1.subject.0930.lab_id.22A165.seq_reps.165.regeno.vcf.gz
ERR4811310	site.02.subj.0931.lab.22A166.iso.1	S	S	R	S	R	R	R	S	R	S	R	R	R	<=0.25	0.06	0.5	<=0.015	>8	>8	>1.6	2	8	0.5	4	>4	0.5	HIGH	HIGH	LOW	LOW	HIGH	HIGH	HIGH	HIGH	HIGH	HIGH	LOW	HIGH	LOW	ERS5301028	../reproducibility/00/01/40/74/14074/site.02.iso.1.subject.0931.lab_id.22A166.seq_reps.166.masked.vcf.gz	../reproducibility/00/01/40/74/14074/site.02.iso.1.subject.0931.lab_id.22A166.seq_reps.166.regeno.vcf.gz
ERR4811312	site.02.subj.0934.lab.22A169.iso.1	S	S	S	R	R	I	R	S	S	S	S	R	R	<=0.25	0.06	0.12	1	8	4	>1.6	<=1	0.5	0.5	0.25	>4	>2	HIGH	HIGH	HIGH	LOW	HIGH	HIGH	HIGH	HIGH	HIGH	HIGH	HIGH	HIGH	HIGH	ERS5301030	../reproducibility/00/01/40/76/14076/site.02.iso.1.subject.0934.lab_id.22A169.seq_reps.169.masked.vcf.gz	../reproducibility/00/01/40/76/14076/site.02.iso.1.subject.0934.lab_id.22A169.seq_reps.169.regeno.vcf.gz
ERR4811313	site.02.subj.0935.lab.22A170.iso.1	NA	S	S	R	R	S	R	S	S	R	S	R	R	NA	0.06	<=0.06	>1	8	2	>1.6	2	0.5	2	1	>4	>2	NA	HIGH	HIGH	HIGH	HIGH	HIGH	HIGH	HIGH	HIGH	LOW	HIGH	HIGH	HIGH	ERS5301031	../reproducibility/00/01/40/77/14077/site.02.iso.1.subject.0935.lab_id.22A170.seq_reps.170.masked.vcf.gz	../reproducibility/00/01/40/77/14077/site.02.iso.1.subject.0935.lab_id.22A170.seq_reps.170.regeno.vcf.gz
ERR4811314	site.02.subj.0936.lab.22A171.iso.1	R	S	S	R	S	I	R	S	S	S	S	R	R	4	0.03	0.12	>1	2	4	>1.6	2	1	1	0.25	>4	>2	HIGH	HIGH	HIGH	HIGH	HIGH	HIGH	HIGH	HIGH	HIGH	LOW	LOW	HIGH	HIGH	ERS5301032	../reproducibility/00/01/40/78/14078/site.02.iso.1.subject.0936.lab_id.22A171.seq_reps.171.masked.vcf.gz	../reproducibility/00/01/40/78/14078/site.02.iso.1.subject.0936.lab_id.22A171.seq_reps.171.regeno.vcf.gz
ERR4811315	site.02.subj.0937.lab.22A172.iso.1	R	S	R	R	R	S	R	S	S	S	S	R	R	4	0.06	0.5	>1	8	2	1.6	<=1	0.5	1	0.5	>4	>2	LOW	HIGH	HIGH	HIGH	LOW	HIGH	HIGH	HIGH	HIGH	HIGH	HIGH	HIGH	HIGH	ERS5301033	../reproducibility/00/01/40/79/14079/site.02.iso.1.subject.0937.lab_id.22A172.seq_reps.172.masked.vcf.gz	../reproducibility/00/01/40/79/14079/site.02.iso.1.subject.0937.lab_id.22A172.seq_reps.172.regeno.vcf.gz
ERR4811316	site.02.subj.0938.lab.22A173.iso.1	S	S	S	S	R	S	R	S	S	S	S	R	R	0.5	0.06	0.25	<=0.015	>8	0.5	>1.6	2	0.5	1	0.5	>4	1	HIGH	HIGH	HIGH	HIGH	LOW	HIGH	HIGH	LOW	HIGH	HIGH	LOW	HIGH	HIGH	ERS5301034	../reproducibility/00/01/40/80/14080/site.02.iso.1.subject.0938.lab_id.22A173.seq_reps.173.masked.vcf.gz	../reproducibility/00/01/40/80/14080/site.02.iso.1.subject.0938.lab_id.22A173.seq_reps.173.regeno.vcf.gz
ERR4811317	site.02.subj.0939.lab.22A174.iso.1	S	S	S	R	S	NA	R	S	S	S	S	S	S	0.5	<=0.015	<=0.06	>1	1	NA	>1.6	<=1	<=0.12	0.25	<=0.06	<=0.06	<=0.06	HIGH	HIGH	HIGH	HIGH	LOW	NA	HIGH	HIGH	HIGH	LOW	HIGH	HIGH	HIGH	ERS5301035	../reproducibility/00/01/40/81/14081/site.02.iso.1.subject.0939.lab_id.22A174.seq_reps.174.masked.vcf.gz	../reproducibility/00/01/40/81/14081/site.02.iso.1.subject.0939.lab_id.22A174.seq_reps.174.regeno.vcf.gz
ERR4811318	site.02.subj.0940.lab.22A175.iso.1	S	S	S	NA	R	I	R	S	S	S	S	R	R	1	0.03	<=0.06	NA	>8	4	>1.6	4	1	0.5	0.25	>4	>2	HIGH	HIGH	HIGH	NA	HIGH	HIGH	HIGH	HIGH	LOW	HIGH	HIGH	HIGH	HIGH	ERS5301036	../reproducibility/00/01/40/82/14082/site.02.iso.1.subject.0940.lab_id.22A175.seq_reps.175.masked.vcf.gz	../reproducibility/00/01/40/82/14082/site.02.iso.1.subject.0940.lab_id.22A175.seq_reps.175.regeno.vcf.gz
ERR4811319	site.02.subj.0941.lab.22A176.iso.1	S	S	S	NA	S	S	R	S	S	S	S	R	R	0.5	0.03	<=0.06	NA	2	1	>1.6	4	0.5	0.5	0.25	>4	>2	HIGH	HIGH	HIGH	NA	HIGH	HIGH	HIGH	HIGH	HIGH	HIGH	HIGH	HIGH	HIGH	ERS5301037	../reproducibility/00/01/40/83/14083/site.02.iso.1.subject.0941.lab_id.22A176.seq_reps.176.masked.vcf.gz	../reproducibility/00/01/40/83/14083/site.02.iso.1.subject.0941.lab_id.22A176.seq_reps.176.regeno.vcf.gz
ERR4811320	site.02.subj.0942.lab.22A177.iso.1	R	S	R	R	I	S	R	R	R	S	R	S	R	2	0.25	2	>1	4	2	>1.6	16	4	1	4	0.5	0.25	HIGH	HIGH	LOW	HIGH	LOW	HIGH	HIGH	HIGH	HIGH	LOW	HIGH	LOW	HIGH	ERS5301038	../reproducibility/00/01/40/84/14084/site.02.iso.1.subject.0942.lab_id.22A177.seq_reps.177.masked.vcf.gz	../reproducibility/00/01/40/84/14084/site.02.iso.1.subject.0942.lab_id.22A177.seq_reps.177.regeno.vcf.gz
ERR4811321	site.02.subj.0943.lab.22A178.iso.1	S	R	R	NA	S	R	R	S	R	S	R	R	R	<=0.25	0.5	0.5	NA	2	8	>1.6	2	>8	0.5	>4	2	0.5	HIGH	HIGH	HIGH	NA	HIGH	HIGH	HIGH	HIGH	LOW	HIGH	HIGH	HIGH	HIGH	ERS5301039	../reproducibility/00/01/40/85/14085/site.02.iso.1.subject.0943.lab_id.22A178.seq_reps.178.masked.vcf.gz	../reproducibility/00/01/40/85/14085/site.02.iso.1.subject.0943.lab_id.22A178.seq_reps.178.regeno.vcf.gz
ERR4811322	site.02.subj.0944.lab.22A179.iso.1	S	S	S	S	R	S	R	S	R	S	R	R	R	<=0.25	0.03	0.12	<=0.015	>8	2	>1.6	2	>8	1	>4	>4	>2	HIGH	HIGH	HIGH	HIGH	HIGH	HIGH	HIGH	HIGH	LOW	LOW	HIGH	HIGH	HIGH	ERS5301040	../reproducibility/00/01/40/86/14086/site.02.iso.1.subject.0944.lab_id.22A179.seq_reps.179.masked.vcf.gz	../reproducibility/00/01/40/86/14086/site.02.iso.1.subject.0944.lab_id.22A179.seq_reps.179.regeno.vcf.gz
ERR4811323	site.02.subj.0945.lab.22A180.iso.1	S	S	R	NA	R	R	R	S	R	S	R	R	S	0.5	0.25	0.5	NA	8	8	>1.6	4	8	0.5	>4	2	0.12	HIGH	HIGH	HIGH	NA	HIGH	HIGH	HIGH	HIGH	HIGH	HIGH	HIGH	LOW	HIGH	ERS5301041	../reproducibility/00/01/40/87/14087/site.02.iso.1.subject.0945.lab_id.22A180.seq_reps.180.masked.vcf.gz	../reproducibility/00/01/40/87/14087/site.02.iso.1.subject.0945.lab_id.22A180.seq_reps.180.regeno.vcf.gz
ERR4811324	site.02.subj.0946.lab.22A181.iso.1	R	S	S	S	R	R	R	R	R	S	R	R	R	>8	0.03	0.12	<=0.015	>8	>8	>1.6	>16	2	1	2	>4	1	HIGH	HIGH	HIGH	HIGH	LOW	HIGH	HIGH	HIGH	HIGH	HIGH	HIGH	HIGH	HIGH	ERS5301042	../reproducibility/00/01/40/88/14088/site.02.iso.1.subject.0946.lab_id.22A181.seq_reps.181.masked.vcf.gz	../reproducibility/00/01/40/88/14088/site.02.iso.1.subject.0946.lab_id.22A181.seq_reps.181.regeno.vcf.gz
ERR4811325	site.02.subj.0947.lab.22A182.iso.1	S	S	S	S	R	S	R	S	R	S	R	R	R	<=0.25	0.03	<=0.06	<=0.015	8	0.5	>1.6	2	8	0.5	>4	>4	2	HIGH	HIGH	HIGH	HIGH	HIGH	HIGH	HIGH	HIGH	HIGH	HIGH	HIGH	HIGH	LOW	ERS5301043	../reproducibility/00/01/40/89/14089/site.02.iso.1.subject.0947.lab_id.22A182.seq_reps.182.masked.vcf.gz	../reproducibility/00/01/40/89/14089/site.02.iso.1.subject.0947.lab_id.22A182.seq_reps.182.regeno.vcf.gz
ERR4811326	site.02.subj.0948.lab.22A183.iso.1	S	S	S	R	R	R	R	S	R	R	R	R	R	0.5	0.03	0.25	>1	8	>8	>1.6	4	8	2	>4	>4	>2	LOW	HIGH	LOW	HIGH	HIGH	HIGH	HIGH	HIGH	HIGH	HIGH	HIGH	HIGH	HIGH	ERS5301044	../reproducibility/00/01/40/90/14090/site.02.iso.1.subject.0948.lab_id.22A183.seq_reps.183.masked.vcf.gz	../reproducibility/00/01/40/90/14090/site.02.iso.1.subject.0948.lab_id.22A183.seq_reps.183.regeno.vcf.gz
ERR4811327	site.02.subj.0949.lab.22A184.iso.1	S	S	S	NA	NA	S	R	S	R	S	R	R	R	0.5	0.25	0.12	NA	NA	2	>1.6	4	>8	1	4	>4	>2	HIGH	HIGH	HIGH	NA	NA	HIGH	HIGH	HIGH	LOW	LOW	HIGH	HIGH	HIGH	ERS5301045	../reproducibility/00/01/40/91/14091/site.02.iso.1.subject.0949.lab_id.22A184.seq_reps.184.masked.vcf.gz	../reproducibility/00/01/40/91/14091/site.02.iso.1.subject.0949.lab_id.22A184.seq_reps.184.regeno.vcf.gz
ERR4811328	site.02.subj.0950.lab.22A185.iso.1	S	S	S	NA	R	S	R	S	R	S	R	R	R	1	0.12	0.12	NA	>8	1	>1.6	2	>8	0.5	4	>4	>2	LOW	HIGH	HIGH	NA	HIGH	LOW	LOW	LOW	LOW	LOW	LOW	LOW	LOW	ERS5301046	../reproducibility/00/01/40/92/14092/site.02.iso.1.subject.0950.lab_id.22A185.seq_reps.185.masked.vcf.gz	../reproducibility/00/01/40/92/14092/site.02.iso.1.subject.0950.lab_id.22A185.seq_reps.185.regeno.vcf.gz
ERR4811329	site.02.subj.0951.lab.22A186.iso.1	S	S	R	NA	S	S	R	S	S	S	S	R	R	<=0.25	0.06	0.5	NA	2	1	>1.6	<=1	0.25	0.5	0.25	>4	>2	MEDIUM	MEDIUM	MEDIUM	NA	MEDIUM	MEDIUM	MEDIUM	MEDIUM	MEDIUM	MEDIUM	MEDIUM	MEDIUM	MEDIUM	ERS5301047	../reproducibility/00/01/40/93/14093/site.02.iso.1.subject.0951.lab_id.22A186.seq_reps.186.masked.vcf.gz	../reproducibility/00/01/40/93/14093/site.02.iso.1.subject.0951.lab_id.22A186.seq_reps.186.regeno.vcf.gz
ERR4811330	site.02.subj.0952.lab.22A187.iso.1	S	S	S	NA	S	I	R	NA	S	S	S	R	R	<=0.25	<=0.015	<=0.06	NA	1	4	>1.6	NA	1	0.5	<=0.06	>4	>2	HIGH	HIGH	HIGH	NA	HIGH	HIGH	LOW	NA	HIGH	LOW	HIGH	HIGH	HIGH	ERS5301048	../reproducibility/00/01/40/94/14094/site.02.iso.1.subject.0952.lab_id.22A187.seq_reps.187.masked.vcf.gz	../reproducibility/00/01/40/94/14094/site.02.iso.1.subject.0952.lab_id.22A187.seq_reps.187.regeno.vcf.gz
ERR4811331	site.02.subj.0953.lab.22A188.iso.1	S	S	S	S	S	S	NA	S	NA	S	S	R	S	0.5	0.12	<=0.06	0.03	2	0.5	NA	2	NA	0.5	0.25	>4	<=0.06	HIGH	LOW	HIGH	HIGH	HIGH	HIGH	NA	HIGH	NA	HIGH	HIGH	LOW	HIGH	ERS5301049	../reproducibility/00/01/40/95/14095/site.02.iso.1.subject.0953.lab_id.22A188.seq_reps.188.masked.vcf.gz	../reproducibility/00/01/40/95/14095/site.02.iso.1.subject.0953.lab_id.22A188.seq_reps.188.regeno.vcf.gz
ERR4811332	site.02.subj.0954.lab.22A190.iso.1	S	S	S	S	R	S	R	S	S	S	S	R	R	<=0.25	0.12	<=0.06	<=0.015	8	1	>1.6	2	0.5	0.5	0.25	>4	>2	LOW	LOW	LOW	LOW	LOW	LOW	LOW	LOW	LOW	LOW	LOW	LOW	LOW	ERS5301050	../reproducibility/00/01/40/96/14096/site.02.iso.1.subject.0954.lab_id.22A190.seq_reps.190.masked.vcf.gz	../reproducibility/00/01/40/96/14096/site.02.iso.1.subject.0954.lab_id.22A190.seq_reps.190.regeno.vcf.gz
ERR4811333	site.02.subj.0955.lab.22A194.iso.1	S	S	S	S	R	S	R	S	S	S	S	R	R	0.5	<=0.015	<=0.06	<=0.015	8	0.5	1.6	2	0.5	0.5	0.5	>4	2	HIGH	HIGH	HIGH	HIGH	HIGH	HIGH	HIGH	HIGH	HIGH	HIGH	LOW	HIGH	LOW	ERS5301051	../reproducibility/00/01/40/97/14097/site.02.iso.1.subject.0955.lab_id.22A194.seq_reps.194.masked.vcf.gz	../reproducibility/00/01/40/97/14097/site.02.iso.1.subject.0955.lab_id.22A194.seq_reps.194.regeno.vcf.gz
ERR4811334	site.02.subj.0956.lab.22A195.iso.1	S	S	S	S	R	S	R	S	R	S	R	R	R	0.5	0.06	<=0.06	<=0.015	8	1	1.6	2	4	0.25	4	4	2	HIGH	HIGH	HIGH	HIGH	HIGH	HIGH	LOW	HIGH	HIGH	HIGH	LOW	LOW	LOW	ERS5301052	../reproducibility/00/01/40/98/14098/site.02.iso.1.subject.0956.lab_id.22A195.seq_reps.195.masked.vcf.gz	../reproducibility/00/01/40/98/14098/site.02.iso.1.subject.0956.lab_id.22A195.seq_reps.195.regeno.vcf.gz
ERR4811336	site.02.subj.0958.lab.22A197.iso.1	R	S	S	S	I	S	R	R	S	S	S	R	R	>8	0.06	0.25	<=0.015	4	2	>1.6	>16	1	0.5	0.5	>4	>2	HIGH	HIGH	LOW	HIGH	HIGH	LOW	HIGH	HIGH	LOW	HIGH	HIGH	HIGH	HIGH	ERS5301054	../reproducibility/00/01/41/00/14100/site.02.iso.1.subject.0958.lab_id.22A197.seq_reps.197.masked.vcf.gz	../reproducibility/00/01/41/00/14100/site.02.iso.1.subject.0958.lab_id.22A197.seq_reps.197.regeno.vcf.gz
ERR4811337	site.02.subj.0959.lab.22A199.iso.1	S	S	S	S	R	S	R	S	R	S	R	R	R	1	0.12	0.25	<=0.015	8	1	1.6	2	8	0.5	4	4	0.5	LOW	LOW	LOW	HIGH	LOW	LOW	HIGH	LOW	HIGH	HIGH	LOW	LOW	HIGH	ERS5301055	../reproducibility/00/01/41/01/14101/site.02.iso.1.subject.0959.lab_id.22A199.seq_reps.199.masked.vcf.gz	../reproducibility/00/01/41/01/14101/site.02.iso.1.subject.0959.lab_id.22A199.seq_reps.199.regeno.vcf.gz
ERR4811338	site.02.subj.0960.lab.22A200.iso.1	S	S	S	S	I	R	R	S	S	S	S	R	R	0.5	0.06	<=0.06	<=0.015	4	8	1.6	4	1	0.25	0.5	4	2	HIGH	HIGH	HIGH	HIGH	HIGH	HIGH	LOW	HIGH	LOW	HIGH	HIGH	LOW	HIGH	ERS5301056	../reproducibility/00/01/41/02/14102/site.02.iso.1.subject.0960.lab_id.22A200.seq_reps.200.masked.vcf.gz	../reproducibility/00/01/41/02/14102/site.02.iso.1.subject.0960.lab_id.22A200.seq_reps.200.regeno.vcf.gz
ERR4811339	site.02.subj.0961.lab.22A201.iso.1	R	S	S	S	R	R	R	R	R	S	S	R	R	8	0.03	0.12	<=0.015	8	8	1.6	16	2	0.25	1	4	2	LOW	HIGH	HIGH	HIGH	LOW	LOW	LOW	LOW	HIGH	HIGH	HIGH	LOW	LOW	ERS5301057	../reproducibility/00/01/41/03/14103/site.02.iso.1.subject.0961.lab_id.22A201.seq_reps.201.masked.vcf.gz	../reproducibility/00/01/41/03/14103/site.02.iso.1.subject.0961.lab_id.22A201.seq_reps.201.regeno.vcf.gz
ERR4811345	site.02.subj.0962.lab.22A202.iso.1	S	S	S	S	R	S	R	S	S	S	S	R	R	<=0.25	0.06	0.12	<=0.015	8	1	>1.6	2	0.5	0.5	0.5	4	0.25	HIGH	HIGH	LOW	HIGH	HIGH	HIGH	HIGH	HIGH	HIGH	HIGH	HIGH	HIGH	HIGH	ERS5301063	../reproducibility/00/01/41/09/14109/site.02.iso.1.subject.0962.lab_id.22A202.seq_reps.202.masked.vcf.gz	../reproducibility/00/01/41/09/14109/site.02.iso.1.subject.0962.lab_id.22A202.seq_reps.202.regeno.vcf.gz
ERR4811346	site.02.subj.0963.lab.22A203.iso.1	S	S	S	S	R	S	R	S	S	S	S	R	R	0.5	0.06	0.12	<=0.015	8	1	1.6	2	0.5	0.5	0.5	>4	1	HIGH	HIGH	HIGH	HIGH	HIGH	HIGH	HIGH	HIGH	HIGH	LOW	HIGH	HIGH	LOW	ERS5301064	../reproducibility/00/01/41/10/14110/site.02.iso.1.subject.0963.lab_id.22A203.seq_reps.203.masked.vcf.gz	../reproducibility/00/01/41/10/14110/site.02.iso.1.subject.0963.lab_id.22A203.seq_reps.203.regeno.vcf.gz
ERR4811347	site.02.subj.0964.lab.22A204.iso.1	R	NA	NA	S	I	S	R	S	S	S	S	R	R	2	NA	NA	<=0.015	4	1	>1.6	<=1	0.5	0.5	0.25	4	1	LOW	NA	NA	HIGH	HIGH	HIGH	HIGH	HIGH	HIGH	LOW	LOW	HIGH	LOW	ERS5301065	../reproducibility/00/01/41/11/14111/site.02.iso.1.subject.0964.lab_id.22A204.seq_reps.204.masked.vcf.gz	../reproducibility/00/01/41/11/14111/site.02.iso.1.subject.0964.lab_id.22A204.seq_reps.204.regeno.vcf.gz
ERR4811348	site.02.subj.0966.lab.22A206.iso.1	S	S	S	S	R	S	R	S	S	S	S	R	R	<=0.25	0.06	0.12	<=0.015	8	1	1.6	2	0.25	0.5	0.25	>4	>2	HIGH	HIGH	HIGH	HIGH	HIGH	HIGH	HIGH	HIGH	HIGH	HIGH	HIGH	HIGH	HIGH	ERS5301066	../reproducibility/00/01/41/12/14112/site.02.iso.1.subject.0966.lab_id.22A206.seq_reps.206.masked.vcf.gz	../reproducibility/00/01/41/12/14112/site.02.iso.1.subject.0966.lab_id.22A206.seq_reps.206.regeno.vcf.gz
ERR4811349	site.02.subj.0967.lab.22A207.iso.1	S	S	S	S	R	S	R	S	S	S	S	R	R	1	0.06	0.12	<=0.015	8	1	1.6	2	0.25	0.5	0.25	>4	1	LOW	HIGH	HIGH	HIGH	HIGH	HIGH	HIGH	HIGH	HIGH	LOW	HIGH	HIGH	HIGH	ERS5301067	../reproducibility/00/01/41/13/14113/site.02.iso.1.subject.0967.lab_id.22A207.seq_reps.207.masked.vcf.gz	../reproducibility/00/01/41/13/14113/site.02.iso.1.subject.0967.lab_id.22A207.seq_reps.207.regeno.vcf.gz
ERR4811350	site.02.subj.0968.lab.22A208.iso.1	S	S	S	S	R	S	R	S	S	S	S	R	R	<=0.25	0.06	0.12	<=0.015	8	2	0.8	<=1	0.5	0.25	0.25	4	2	HIGH	HIGH	HIGH	HIGH	HIGH	LOW	HIGH	HIGH	LOW	HIGH	HIGH	LOW	LOW	ERS5301068	../reproducibility/00/01/41/14/14114/site.02.iso.1.subject.0968.lab_id.22A208.seq_reps.208.masked.vcf.gz	../reproducibility/00/01/41/14/14114/site.02.iso.1.subject.0968.lab_id.22A208.seq_reps.208.regeno.vcf.gz
ERR4811351	site.02.subj.0969.lab.22A209.iso.1	S	S	S	S	I	S	R	S	S	S	S	R	R	<=0.25	0.06	0.12	<=0.015	4	2	1.6	2	0.5	0.5	0.25	>4	>2	HIGH	HIGH	HIGH	HIGH	LOW	HIGH	HIGH	HIGH	HIGH	HIGH	HIGH	HIGH	HIGH	ERS5301069	../reproducibility/00/01/41/15/14115/site.02.iso.1.subject.0969.lab_id.22A209.seq_reps.209.masked.vcf.gz	../reproducibility/00/01/41/15/14115/site.02.iso.1.subject.0969.lab_id.22A209.seq_reps.209.regeno.vcf.gz
ERR4811352	site.02.subj.0970.lab.22A210.iso.1	S	S	S	S	R	S	R	S	S	S	S	R	R	<=0.25	0.06	<=0.06	<=0.015	8	0.5	1.6	4	0.5	0.5	0.25	>4	>2	HIGH	HIGH	HIGH	HIGH	HIGH	HIGH	HIGH	LOW	HIGH	HIGH	HIGH	HIGH	HIGH	ERS5301070	../reproducibility/00/01/41/16/14116/site.02.iso.1.subject.0970.lab_id.22A210.seq_reps.210.masked.vcf.gz	../reproducibility/00/01/41/16/14116/site.02.iso.1.subject.0970.lab_id.22A210.seq_reps.210.regeno.vcf.gz
ERR4811353	site.02.subj.0971.lab.22A211.iso.1	S	S	S	S	R	I	R	S	R	S	R	R	R	<=0.25	0.03	0.12	0.03	8	4	>1.6	<=1	8	0.25	4	>4	2	HIGH	HIGH	HIGH	HIGH	HIGH	HIGH	HIGH	HIGH	HIGH	HIGH	HIGH	HIGH	HIGH	ERS5301071	../reproducibility/00/01/41/17/14117/site.02.iso.1.subject.0971.lab_id.22A211.seq_reps.211.masked.vcf.gz	../reproducibility/00/01/41/17/14117/site.02.iso.1.subject.0971.lab_id.22A211.seq_reps.211.regeno.vcf.gz
ERR4811354	site.02.subj.0972.lab.22A212.iso.1	S	S	S	S	R	R	R	S	S	S	S	R	R	0.5	0.12	0.12	0.03	8	8	1.6	2	0.25	0.5	0.5	4	2	HIGH	HIGH	HIGH	HIGH	LOW	HIGH	LOW	HIGH	HIGH	HIGH	HIGH	LOW	LOW	ERS5301072	../reproducibility/00/01/41/18/14118/site.02.iso.1.subject.0972.lab_id.22A212.seq_reps.212.masked.vcf.gz	../reproducibility/00/01/41/18/14118/site.02.iso.1.subject.0972.lab_id.22A212.seq_reps.212.regeno.vcf.gz
ERR4811355	site.02.subj.0973.lab.22A213.iso.1	R	S	S	S	R	R	R	R	R	S	R	R	R	8	0.06	<=0.06	<=0.015	8	8	1.6	16	8	0.5	4	4	2	LOW	HIGH	HIGH	HIGH	LOW	LOW	LOW	LOW	HIGH	HIGH	LOW	LOW	LOW	ERS5301073	../reproducibility/00/01/41/19/14119/site.02.iso.1.subject.0973.lab_id.22A213.seq_reps.213.masked.vcf.gz	../reproducibility/00/01/41/19/14119/site.02.iso.1.subject.0973.lab_id.22A213.seq_reps.213.regeno.vcf.gz
ERR4811356	site.02.subj.0974.lab.22A214.iso.1	R	S	S	S	R	S	R	R	R	S	R	R	R	8	0.12	<=0.06	<=0.015	8	1	1.6	16	4	0.5	2	4	2	LOW	LOW	HIGH	HIGH	LOW	LOW	LOW	LOW	LOW	HIGH	LOW	LOW	LOW	ERS5301074	../reproducibility/00/01/41/20/14120/site.02.iso.1.subject.0974.lab_id.22A214.seq_reps.214.masked.vcf.gz	../reproducibility/00/01/41/20/14120/site.02.iso.1.subject.0974.lab_id.22A214.seq_reps.214.regeno.vcf.gz
ERR4811358	site.02.subj.0977.lab.22A217.iso.1	S	S	S	S	S	S	R	S	S	S	S	R	R	<=0.25	0.06	<=0.06	<=0.015	2	1	1.6	2	0.5	0.5	0.5	4	2	HIGH	HIGH	HIGH	HIGH	HIGH	HIGH	LOW	HIGH	HIGH	LOW	LOW	LOW	LOW	ERS5301076	../reproducibility/00/01/41/22/14122/site.02.iso.1.subject.0977.lab_id.22A217.seq_reps.217.masked.vcf.gz	../reproducibility/00/01/41/22/14122/site.02.iso.1.subject.0977.lab_id.22A217.seq_reps.217.regeno.vcf.gz
ERR4811359	site.02.subj.0978.lab.22A218.iso.1	S	S	S	S	S	S	R	S	S	S	S	R	R	0.5	0.06	0.25	0.03	2	2	1.6	2	0.5	0.5	0.5	4	2	HIGH	HIGH	LOW	HIGH	HIGH	HIGH	LOW	LOW	HIGH	HIGH	LOW	LOW	LOW	ERS5301077	../reproducibility/00/01/41/23/14123/site.02.iso.1.subject.0978.lab_id.22A218.seq_reps.218.masked.vcf.gz	../reproducibility/00/01/41/23/14123/site.02.iso.1.subject.0978.lab_id.22A218.seq_reps.218.regeno.vcf.gz
ERR4811360	site.02.subj.0979.lab.22A219.iso.1	S	S	S	S	S	S	R	S	S	S	S	R	R	<=0.25	0.12	0.12	<=0.015	2	1	1.6	<=1	0.25	0.5	0.25	2	0.5	HIGH	HIGH	HIGH	HIGH	HIGH	HIGH	HIGH	HIGH	HIGH	HIGH	HIGH	LOW	HIGH	ERS5301078	../reproducibility/00/01/41/24/14124/site.02.iso.1.subject.0979.lab_id.22A219.seq_reps.219.masked.vcf.gz	../reproducibility/00/01/41/24/14124/site.02.iso.1.subject.0979.lab_id.22A219.seq_reps.219.regeno.vcf.gz
ERR4811361	site.02.subj.0980.lab.22A220.iso.1	S	S	S	S	R	I	R	S	S	S	S	R	R	0.5	0.03	0.12	0.03	>8	4	>1.6	2	0.25	0.5	0.12	>4	>2	HIGH	HIGH	LOW	HIGH	HIGH	LOW	HIGH	HIGH	HIGH	HIGH	HIGH	HIGH	HIGH	ERS5301079	../reproducibility/00/01/41/25/14125/site.02.iso.1.subject.0980.lab_id.22A220.seq_reps.220.masked.vcf.gz	../reproducibility/00/01/41/25/14125/site.02.iso.1.subject.0980.lab_id.22A220.seq_reps.220.regeno.vcf.gz
ERR4811365	site.02.subj.0984.lab.22A224.iso.1	S	S	S	S	R	S	R	S	S	S	S	R	R	0.5	0.25	0.25	<=0.015	8	1	1.6	4	0.5	0.5	0.5	4	0.5	HIGH	LOW	HIGH	HIGH	HIGH	LOW	HIGH	HIGH	HIGH	HIGH	HIGH	HIGH	LOW	ERS5301083	../reproducibility/00/01/41/29/14129/site.02.iso.1.subject.0984.lab_id.22A224.seq_reps.224.masked.vcf.gz	../reproducibility/00/01/41/29/14129/site.02.iso.1.subject.0984.lab_id.22A224.seq_reps.224.regeno.vcf.gz
ERR4811367	site.02.subj.0986.lab.22A226.iso.1	S	S	S	S	R	S	R	S	S	S	S	R	R	<=0.25	0.06	0.12	<=0.015	8	2	1.6	<=1	0.5	0.25	0.25	4	2	HIGH	HIGH	HIGH	HIGH	HIGH	HIGH	LOW	HIGH	HIGH	HIGH	HIGH	LOW	LOW	ERS5301085	../reproducibility/00/01/41/31/14131/site.02.iso.1.subject.0986.lab_id.22A226.seq_reps.226.masked.vcf.gz	../reproducibility/00/01/41/31/14131/site.02.iso.1.subject.0986.lab_id.22A226.seq_reps.226.regeno.vcf.gz
ERR4811368	site.02.subj.0987.lab.22A227.iso.1	S	S	S	S	I	S	R	S	R	S	R	R	R	0.5	0.06	<=0.06	<=0.015	4	2	1.6	2	8	0.5	4	4	2	MEDIUM	MEDIUM	MEDIUM	MEDIUM	MEDIUM	MEDIUM	MEDIUM	MEDIUM	MEDIUM	MEDIUM	MEDIUM	MEDIUM	MEDIUM	ERS5301086	../reproducibility/00/01/41/32/14132/site.02.iso.1.subject.0987.lab_id.22A227.seq_reps.227.masked.vcf.gz	../reproducibility/00/01/41/32/14132/site.02.iso.1.subject.0987.lab_id.22A227.seq_reps.227.regeno.vcf.gz
ERR4811369	site.02.subj.0988.lab.22A228.iso.1	S	S	S	S	S	S	R	S	S	S	S	R	R	0.5	0.12	0.12	0.03	2	2	1.6	2	0.5	0.5	0.5	4	2	HIGH	LOW	HIGH	HIGH	HIGH	HIGH	LOW	HIGH	HIGH	LOW	HIGH	LOW	LOW	ERS5301087	../reproducibility/00/01/41/33/14133/site.02.iso.1.subject.0988.lab_id.22A228.seq_reps.228.masked.vcf.gz	../reproducibility/00/01/41/33/14133/site.02.iso.1.subject.0988.lab_id.22A228.seq_reps.228.regeno.vcf.gz
ERR4811370	site.02.subj.0989.lab.22A229.iso.1	S	S	S	S	R	S	R	S	R	S	S	R	R	<=0.25	0.03	0.12	<=0.015	>8	2	>1.6	<=1	2	0.5	1	>4	>2	HIGH	HIGH	HIGH	HIGH	HIGH	HIGH	HIGH	HIGH	HIGH	HIGH	HIGH	HIGH	HIGH	ERS5301088	../reproducibility/00/01/41/34/14134/site.02.iso.1.subject.0989.lab_id.22A229.seq_reps.229.masked.vcf.gz	../reproducibility/00/01/41/34/14134/site.02.iso.1.subject.0989.lab_id.22A229.seq_reps.229.regeno.vcf.gz
ERR4811371	site.02.subj.0990.lab.22A232.iso.1	S	S	S	S	S	S	S	S	S	S	S	S	S	<=0.25	0.06	0.12	<=0.015	2	1	0.05	2	0.5	0.5	0.25	0.25	<=0.06	HIGH	HIGH	LOW	HIGH	HIGH	HIGH	HIGH	HIGH	HIGH	LOW	LOW	HIGH	HIGH	ERS5301089	../reproducibility/00/01/41/35/14135/site.02.iso.1.subject.0990.lab_id.22A232.seq_reps.232.masked.vcf.gz	../reproducibility/00/01/41/35/14135/site.02.iso.1.subject.0990.lab_id.22A232.seq_reps.232.regeno.vcf.gz
ERR4811463	site.02.subj.1001.lab.2013182001.iso.1	S	S	S	S	S	S	R	R	S	S	S	S	S	0.5	0.03	<=0.06	<=0.015	2	1	>1.6	8	0.5	0.5	0.25	<=0.06	<=0.06	HIGH	HIGH	HIGH	HIGH	LOW	HIGH	HIGH	HIGH	HIGH	LOW	HIGH	HIGH	HIGH	ERS5301178	../reproducibility/00/01/50/77/15077/site.02.iso.1.subject.1001.lab_id.2013182001.seq_reps.2013182001.masked.vcf.gz	../reproducibility/00/01/50/77/15077/site.02.iso.1.subject.1001.lab_id.2013182001.seq_reps.2013182001.regeno.vcf.gz
ERR4811464	site.02.subj.1002.lab.2013182012.iso.1	S	S	S	S	S	S	S	S	S	S	S	S	S	<=0.25	0.03	<=0.06	<=0.015	<=0.06	0.5	<=0.025	<=1	<=0.12	<=0.03	<=0.06	<=0.06	<=0.06	HIGH	HIGH	HIGH	LOW	LOW	HIGH	LOW	HIGH	HIGH	HIGH	HIGH	HIGH	HIGH	ERS5301179	../reproducibility/00/01/50/78/15078/site.02.iso.1.subject.1002.lab_id.2013182012.seq_reps.2013182012.masked.vcf.gz	../reproducibility/00/01/50/78/15078/site.02.iso.1.subject.1002.lab_id.2013182012.seq_reps.2013182012.regeno.vcf.gz
ERR4811465	site.02.subj.1003.lab.2013182015.iso.1	S	S	S	S	S	S	S	S	S	S	S	S	S	<=0.25	0.03	0.12	<=0.015	1	1	<=0.025	2	0.5	0.25	0.25	<=0.06	<=0.06	HIGH	HIGH	LOW	HIGH	HIGH	HIGH	HIGH	HIGH	HIGH	HIGH	HIGH	HIGH	HIGH	ERS5301180	../reproducibility/00/01/50/79/15079/site.02.iso.1.subject.1003.lab_id.2013182015.seq_reps.2013182015.masked.vcf.gz	../reproducibility/00/01/50/79/15079/site.02.iso.1.subject.1003.lab_id.2013182015.seq_reps.2013182015.regeno.vcf.gz
ERR4811466	site.02.subj.1004.lab.2013182018.iso.1	S	S	S	S	S	S	S	S	S	S	S	S	S	<=0.25	0.03	<=0.06	<=0.015	1	2	0.05	2	0.25	0.25	0.12	<=0.06	<=0.06	HIGH	HIGH	HIGH	HIGH	LOW	HIGH	HIGH	LOW	HIGH	HIGH	HIGH	HIGH	HIGH	ERS5301181	../reproducibility/00/01/50/80/15080/site.02.iso.1.subject.1004.lab_id.2013182018.seq_reps.2013182018.masked.vcf.gz	../reproducibility/00/01/50/80/15080/site.02.iso.1.subject.1004.lab_id.2013182018.seq_reps.2013182018.regeno.vcf.gz
ERR4811468	site.02.subj.1007.lab.2013182024.iso.1	S	S	S	S	S	S	S	S	S	S	S	S	S	<=0.25	<=0.015	<=0.06	<=0.015	1	1	0.05	<=1	0.25	0.25	0.12	<=0.06	<=0.06	HIGH	HIGH	HIGH	HIGH	LOW	LOW	HIGH	HIGH	HIGH	LOW	HIGH	LOW	HIGH	ERS5301183	../reproducibility/00/01/50/82/15082/site.02.iso.1.subject.1007.lab_id.2013182024.seq_reps.2013182024.masked.vcf.gz	../reproducibility/00/01/50/82/15082/site.02.iso.1.subject.1007.lab_id.2013182024.seq_reps.2013182024.regeno.vcf.gz
ERR4811469	site.02.subj.1008.lab.2013182025.iso.1	S	S	S	S	S	S	R	S	S	S	S	R	R	<=0.25	0.03	<=0.06	<=0.015	1	1	>1.6	<=1	0.25	0.25	0.12	>4	2	HIGH	HIGH	HIGH	HIGH	HIGH	HIGH	HIGH	HIGH	HIGH	HIGH	HIGH	HIGH	HIGH	ERS5301184	../reproducibility/00/01/50/83/15083/site.02.iso.1.subject.1008.lab_id.2013182025.seq_reps.2013182025.masked.vcf.gz	../reproducibility/00/01/50/83/15083/site.02.iso.1.subject.1008.lab_id.2013182025.seq_reps.2013182025.regeno.vcf.gz
ERR4811470	site.02.subj.1009.lab.2013182027.iso.1	S	S	S	S	S	S	R	S	S	S	S	S	S	<=0.25	0.03	<=0.06	<=0.015	2	1	>1.6	<=1	0.25	0.25	0.25	<=0.06	<=0.06	HIGH	HIGH	HIGH	HIGH	HIGH	HIGH	HIGH	HIGH	HIGH	HIGH	HIGH	HIGH	HIGH	ERS5301185	../reproducibility/00/01/50/84/15084/site.02.iso.1.subject.1009.lab_id.2013182027.seq_reps.2013182027.masked.vcf.gz	../reproducibility/00/01/50/84/15084/site.02.iso.1.subject.1009.lab_id.2013182027.seq_reps.2013182027.regeno.vcf.gz
ERR4811472	site.02.subj.1011.lab.2013182048.iso.1	S	S	S	S	S	S	S	S	S	S	S	S	S	<=0.25	0.03	<=0.06	<=0.015	2	1	0.05	2	0.5	0.5	0.25	<=0.06	<=0.06	HIGH	HIGH	HIGH	HIGH	HIGH	HIGH	HIGH	HIGH	HIGH	LOW	HIGH	HIGH	HIGH	ERS5301187	../reproducibility/00/01/50/86/15086/site.02.iso.1.subject.1011.lab_id.2013182048.seq_reps.2013182048.masked.vcf.gz	../reproducibility/00/01/50/86/15086/site.02.iso.1.subject.1011.lab_id.2013182048.seq_reps.2013182048.regeno.vcf.gz
ERR4811473	site.02.subj.1012.lab.2013183030.iso.1	S	S	S	S	S	S	S	S	S	S	S	S	S	<=0.25	0.03	<=0.06	<=0.015	1	1	0.05	<=1	0.5	0.25	0.25	<=0.06	<=0.06	HIGH	HIGH	HIGH	HIGH	HIGH	HIGH	HIGH	HIGH	HIGH	HIGH	LOW	HIGH	HIGH	ERS5301188	../reproducibility/00/01/50/87/15087/site.02.iso.1.subject.1012.lab_id.2013183030.seq_reps.2013183030.masked.vcf.gz	../reproducibility/00/01/50/87/15087/site.02.iso.1.subject.1012.lab_id.2013183030.seq_reps.2013183030.regeno.vcf.gz
ERR4811474	site.02.subj.1013.lab.2013183049.iso.1	S	S	S	S	S	S	S	S	S	S	S	S	S	<=0.25	0.03	<=0.06	<=0.015	1	2	0.05	<=1	0.25	0.25	0.12	<=0.06	<=0.06	HIGH	HIGH	HIGH	HIGH	HIGH	HIGH	HIGH	HIGH	HIGH	HIGH	HIGH	HIGH	HIGH	ERS5301189	../reproducibility/00/01/50/88/15088/site.02.iso.1.subject.1013.lab_id.2013183049.seq_reps.2013183049.masked.vcf.gz	../reproducibility/00/01/50/88/15088/site.02.iso.1.subject.1013.lab_id.2013183049.seq_reps.2013183049.regeno.vcf.gz
ERR4811475	site.02.subj.1014.lab.2013183065.iso.1	S	S	S	S	S	R	R	S	S	S	S	S	S	<=0.25	0.03	<=0.06	<=0.015	1	>8	0.8	<=1	0.5	0.25	0.25	<=0.06	<=0.06	HIGH	HIGH	HIGH	HIGH	HIGH	HIGH	HIGH	HIGH	HIGH	HIGH	HIGH	HIGH	HIGH	ERS5301190	../reproducibility/00/01/50/89/15089/site.02.iso.1.subject.1014.lab_id.2013183065.seq_reps.2013183065.masked.vcf.gz	../reproducibility/00/01/50/89/15089/site.02.iso.1.subject.1014.lab_id.2013183065.seq_reps.2013183065.regeno.vcf.gz
ERR4811476	site.02.subj.1015.lab.2013183109.iso.1	S	S	S	S	S	S	S	S	S	S	S	S	S	<=0.25	0.03	<=0.06	<=0.015	1	2	0.05	2	0.25	0.12	0.12	<=0.06	<=0.06	HIGH	HIGH	HIGH	HIGH	LOW	HIGH	HIGH	HIGH	HIGH	HIGH	HIGH	HIGH	HIGH	ERS5301191	../reproducibility/00/01/50/90/15090/site.02.iso.1.subject.1015.lab_id.2013183109.seq_reps.2013183109.masked.vcf.gz	../reproducibility/00/01/50/90/15090/site.02.iso.1.subject.1015.lab_id.2013183109.seq_reps.2013183109.regeno.vcf.gz
ERR4811477	site.02.subj.1016.lab.2013183181.iso.1	S	S	S	S	S	S	S	S	S	S	S	S	S	<=0.25	<=0.015	<=0.06	<=0.015	0.5	2	0.05	<=1	0.25	0.25	<=0.06	<=0.06	<=0.06	HIGH	HIGH	HIGH	HIGH	HIGH	LOW	LOW	HIGH	HIGH	LOW	HIGH	HIGH	HIGH	ERS5301192	../reproducibility/00/01/50/91/15091/site.02.iso.1.subject.1016.lab_id.2013183181.seq_reps.2013183181.masked.vcf.gz	../reproducibility/00/01/50/91/15091/site.02.iso.1.subject.1016.lab_id.2013183181.seq_reps.2013183181.regeno.vcf.gz
ERR4811478	site.02.subj.1017.lab.2013183185.iso.1	S	S	S	S	S	S	S	S	S	S	S	S	S	<=0.25	<=0.015	<=0.06	<=0.015	1	2	<=0.025	<=1	0.25	0.12	0.12	<=0.06	<=0.06	HIGH	HIGH	HIGH	HIGH	HIGH	HIGH	HIGH	HIGH	HIGH	HIGH	LOW	HIGH	HIGH	ERS5301193	../reproducibility/00/01/50/92/15092/site.02.iso.1.subject.1017.lab_id.2013183185.seq_reps.2013183185.masked.vcf.gz	../reproducibility/00/01/50/92/15092/site.02.iso.1.subject.1017.lab_id.2013183185.seq_reps.2013183185.regeno.vcf.gz
ERR4811479	site.02.subj.1019.lab.2013183230.iso.1	S	S	S	S	S	S	R	S	S	S	S	R	R	0.5	0.06	0.12	<=0.015	1	0.5	0.2	2	0.5	0.5	0.25	>4	>2	HIGH	HIGH	HIGH	HIGH	HIGH	HIGH	HIGH	HIGH	HIGH	LOW	HIGH	HIGH	HIGH	ERS5301194	../reproducibility/00/01/50/93/15093/site.02.iso.1.subject.1019.lab_id.2013183230.seq_reps.2013183230.masked.vcf.gz	../reproducibility/00/01/50/93/15093/site.02.iso.1.subject.1019.lab_id.2013183230.seq_reps.2013183230.regeno.vcf.gz
ERR4811480	site.02.subj.1020.lab.2013183277.iso.1	S	S	S	S	S	S	S	S	S	S	S	S	S	<=0.25	<=0.015	0.12	<=0.015	0.5	2	0.05	2	0.25	0.25	0.12	0.12	<=0.06	HIGH	HIGH	LOW	HIGH	LOW	HIGH	HIGH	HIGH	HIGH	HIGH	HIGH	HIGH	HIGH	ERS5301195	../reproducibility/00/01/50/94/15094/site.02.iso.1.subject.1020.lab_id.2013183277.seq_reps.2013183277.masked.vcf.gz	../reproducibility/00/01/50/94/15094/site.02.iso.1.subject.1020.lab_id.2013183277.seq_reps.2013183277.regeno.vcf.gz
ERR4811482	site.02.subj.1022.lab.2013183281.iso.1	S	S	S	S	S	S	S	S	S	S	S	S	S	<=0.25	0.06	<=0.06	<=0.015	1	2	<=0.025	2	0.5	0.5	0.25	<=0.06	<=0.06	HIGH	HIGH	HIGH	HIGH	HIGH	HIGH	HIGH	HIGH	HIGH	HIGH	HIGH	HIGH	HIGH	ERS5301197	../reproducibility/00/01/50/96/15096/site.02.iso.1.subject.1022.lab_id.2013183281.seq_reps.2013183281.masked.vcf.gz	../reproducibility/00/01/50/96/15096/site.02.iso.1.subject.1022.lab_id.2013183281.seq_reps.2013183281.regeno.vcf.gz
[truncated: 11,380 more rows]

## Sheet: MYKROBE_LINEAGE
UNIQUEID	MYKROBE_LINEAGE_NAME_1	MYKROBE_LINEAGE_NAME_2
[truncated: 70,450 more rows]

[truncated: 5 more sheets: combining_ids_CRyPTIC, biosample_w_fs, all_biosample, all_bvbrc_genomes, info]
